# Supplementary material for: Immunogenomic pathways associated with cytotoxic lymphocyte infiltration and survival in colorectal cancer
Source: BMC Cancer. 2020 Feb 14;20:124. doi: 10.1186/s12885-020-6513-4 (PMC7023815; doi:10.1186/s12885-020-6513-4)
Supplement: Supplementary file 2 — Additional file 2. This data file includes the results of all differentially expressed genes when comparing each tumor location and stage. This file also includes all results from the pathway enrichment analysis that are included in the visualization (Figure 2). Additionally, the survival analysis from all genes with a significant impact on survival is included in this file. [file 12885_2020_6513_MOESM2_ESM.zip › 1.Left.early.low.vs.high.diffSigR4.csv]

gene_symbol	gene_id	logFC	logCPM	PValue	FDR
CD8A	925	1.939229297	2.517794798	8.93E-22	1.59E-17
GNLY	10578	2.36483325	2.003573895	1.65E-18	1.47E-14
CCL5	6352	1.58892172	3.985362978	1.29E-17	7.64E-14
PAEP	5047	8.829915602	5.630144779	1.87E-17	8.35E-14
GZMA	3001	1.808917594	2.230955014	2.96E-17	1.05E-13
CTSW	1521	1.903276324	1.099062351	3.45E-16	8.86E-13
CXCL10	3627	2.250054897	4.611905359	3.48E-16	8.86E-13
GPR83	10888	4.723742849	1.171297345	4.62E-16	1.03E-12
GZMH	2999	2.04472218	0.410367115	5.78E-16	1.14E-12
EPHB6	2051	3.439435968	2.751755038	6.26E-15	1.12E-11
GBP5	115362	2.013135038	3.451108509	9.30E-15	1.50E-11
FCRL3	115352	2.625003418	-0.537488669	1.17E-14	1.74E-11
ZBED2	79413	2.687483886	0.165126304	1.33E-14	1.74E-11
IFNG	3458	2.339570832	-1.521374675	1.37E-14	1.74E-11
GBP4	115361	1.586333003	5.067824426	1.84E-14	2.19E-11
NKG7	4818	1.68259097	1.910035797	4.31E-14	4.80E-11
LAG3	3902	1.539214881	1.550014906	6.07E-14	6.36E-11
CD274	29126	1.962309026	0.77506605	1.94E-13	1.91E-10
THEMIS	387357	1.661669617	0.059670229	2.49E-13	2.33E-10
GBP1	2633	1.254149892	5.575171702	5.46E-13	4.86E-10
SH2D1A	4068	1.679308071	0.293489267	9.18E-13	7.78E-10
APOBEC3G	60489	1.414717435	2.840479664	9.76E-13	7.90E-10
CD96	10225	1.556464089	1.657397804	1.09E-12	8.42E-10
IL2RB	3560	1.264257305	3.53645663	1.18E-12	8.50E-10
IDO1	3620	2.206645322	3.831057566	1.19E-12	8.50E-10
CXCL9	4283	2.08584038	5.060966973	1.30E-12	8.91E-10
SLA2	84174	1.250629312	0.671109404	1.65E-12	1.09E-09
HLA-DRA	3122	1.487969089	8.642602559	2.11E-12	1.34E-09
FAM26F	441168	1.595864435	2.040014064	2.92E-12	1.79E-09
CD48	962	1.468428225	3.037227517	3.04E-12	1.81E-09
HLA-DPA1	3113	1.450697287	7.09335747	7.66E-12	4.40E-09
LCN10	414332	2.615115503	-1.143867969	9.44E-12	5.25E-09
HLA-DOA	3111	1.67063308	3.773998722	1.33E-11	7.18E-09
CCL4	6351	1.406741369	2.568125362	1.43E-11	7.28E-09
PDCD1	5133	1.470383213	0.513150435	1.43E-11	7.28E-09
TBX21	30009	1.6414548	-0.944502432	1.86E-11	9.22E-09
TCAP	8557	-4.314551659	1.703679519	2.01E-11	9.65E-09
DIRAS3	9077	2.846192591	0.723780644	2.10E-11	9.84E-09
CXCL13	10563	2.252192961	2.252606442	2.60E-11	1.17E-08
SLAMF7	57823	1.676471821	3.760686961	2.63E-11	1.17E-08
FCRL6	343413	1.864942943	-1.69982184	2.87E-11	1.25E-08
C1QA	712	1.285033617	5.868503264	2.97E-11	1.26E-08
CPA1	1357	6.538902424	-1.042654101	3.49E-11	1.45E-08
TIGIT	201633	1.463629584	1.203449135	3.66E-11	1.48E-08
IL2RA	3559	1.45195427	1.481937191	3.74E-11	1.48E-08
KCNQ2	3785	5.132105432	-0.560748743	4.03E-11	1.56E-08
FCRL2	79368	2.336880171	-0.408722626	4.49E-11	1.70E-08
HCST	10870	1.500106014	1.79828137	6.71E-11	2.49E-08
FASLG	356	1.778898984	-0.531791097	7.91E-11	2.87E-08
CD3D	915	1.3333259	2.136403564	8.93E-11	3.18E-08
KLRK1	22914	1.514709472	0.538850397	1.01E-10	3.53E-08
CRTAM	56253	1.83791663	-1.17706237	1.07E-10	3.68E-08
ORM1	5004	-5.713906461	3.756570877	1.15E-10	3.85E-08
SLAMF8	56833	1.343315931	3.752392761	1.35E-10	4.46E-08
CTRB2	440387	6.222935406	-1.567510385	1.40E-10	4.53E-08
CCL18	6362	2.172187753	4.269959383	1.96E-10	6.24E-08
CRISP3	10321	5.70746199	-2.519354634	2.22E-10	6.87E-08
GIMAP5	55340	1.119936176	3.009561869	2.24E-10	6.87E-08
PNLIP	5406	7.572415978	-1.140193237	2.54E-10	7.67E-08
HLA-DMB	3109	1.325699125	5.125594205	3.17E-10	9.21E-08
PYHIN1	149628	1.610084033	-0.563991628	3.20E-10	9.21E-08
CXCR6	10663	1.268534194	2.12654869	3.21E-10	9.21E-08
CD3G	917	1.392320012	0.255234499	3.47E-10	9.81E-08
GZMK	3003	1.915162055	0.493322963	3.90E-10	1.09E-07
HLA-DPB1	3115	1.28434481	6.490615724	4.61E-10	1.26E-07
UBD	10537	1.714656859	7.061566135	5.42E-10	1.46E-07
CD3E	916	1.174937514	3.056279116	5.53E-10	1.47E-07
TIFAB	497189	1.583690685	-0.867166003	5.69E-10	1.49E-07
NTSR1	4923	3.233939438	1.952212914	8.16E-10	2.08E-07
FCRL1	115350	2.692780684	-1.338080316	8.16E-10	2.08E-07
APOBEC3H	164668	1.501029332	-1.725480544	8.60E-10	2.16E-07
TRY6	154754	6.125076179	5.277665974	1.09E-09	2.69E-07
CD74	972	1.067400268	9.995814885	1.23E-09	3.00E-07
C1QB	713	1.270520635	6.281867	1.30E-09	3.12E-07
HCK	3055	1.232108819	3.845653973	1.54E-09	3.62E-07
DOK2	9046	1.212456107	2.586215634	1.55E-09	3.62E-07
KIR2DL4	3805	2.176769571	-1.71946383	1.58E-09	3.66E-07
HLA-DQA1	3117	1.395229945	5.60129983	1.61E-09	3.68E-07
PDCD1LG2	80380	1.494878693	0.787474087	1.65E-09	3.72E-07
TNFSF13B	10673	1.399187792	0.939416585	1.85E-09	4.13E-07
PTPRC	5788	1.31783719	4.563260724	2.03E-09	4.47E-07
TARP	445347	1.932746154	-0.903730958	2.11E-09	4.59E-07
JAKMIP1	152789	1.459459287	-0.975717315	2.18E-09	4.68E-07
TRAF3IP3	80342	1.186100982	1.669623021	2.27E-09	4.80E-07
CD80	941	1.332152742	0.148472036	2.37E-09	4.97E-07
SLA	6503	1.139773657	3.240546171	2.40E-09	4.97E-07
MMP12	4321	1.619039714	5.932462098	2.87E-09	5.87E-07
PLA2G2D	26279	2.179770669	0.731466975	3.16E-09	6.38E-07
ARHGAP9	64333	1.200204227	2.602763567	3.48E-09	6.97E-07
KLRC4	8302	2.662103853	-2.980086484	3.76E-09	7.43E-07
SIRPG	55423	1.310880603	0.620533983	3.83E-09	7.43E-07
PPP1R16B	26051	1.134431308	2.758516863	3.84E-09	7.43E-07
IL18RAP	8807	1.382881395	-0.412350551	3.92E-09	7.45E-07
CD53	963	1.174372803	4.544338239	3.93E-09	7.45E-07
XIRP1	165904	2.032135752	-0.282642528	4.18E-09	7.82E-07
GPR171	29909	1.403167791	-0.119473481	4.46E-09	8.27E-07
ITK	3702	1.224758373	1.325962143	4.71E-09	8.65E-07
XCL2	6846	1.857631207	-1.714508404	5.07E-09	9.21E-07
IL10RA	3587	1.1333267	3.770926346	5.28E-09	9.50E-07
KLHDC7B	113730	1.35793217	0.707665586	5.37E-09	9.56E-07
HLA-DMA	3108	1.080574546	5.433282523	5.42E-09	9.56E-07
LAX1	54900	1.602140676	0.820098735	5.60E-09	9.77E-07
CCR5	1234	1.136179715	2.28755861	5.67E-09	9.81E-07
CD2	914	1.176082745	3.026201196	5.82E-09	9.91E-07
TKTL1	8277	-5.095806778	0.755333995	5.89E-09	9.91E-07
PRF1	5551	1.381048317	2.819980297	6.10E-09	1.02E-06
LOC96610	96610	1.750840658	9.851169835	6.88E-09	1.13E-06
HK3	3101	1.678265378	2.507192737	8.00E-09	1.29E-06
MYBPC3	4607	-3.817162049	0.445196813	8.06E-09	1.29E-06
FCGR1A	2209	1.501804533	1.618633508	8.61E-09	1.37E-06
CD69	969	1.495671407	1.788686571	8.76E-09	1.38E-06
IKZF1	10320	1.17942162	2.897278244	8.86E-09	1.38E-06
PRKCB	5579	1.322688306	2.118719452	8.94E-09	1.38E-06
?	729884	5.549927932	1.021627754	1.00E-08	1.54E-06
TNFRSF9	3604	1.280800962	0.047365826	1.10E-08	1.68E-06
ACAP1	9744	1.324188924	2.475944233	1.12E-08	1.70E-06
SASH3	54440	1.126348503	3.502482764	1.16E-08	1.74E-06
CD300A	11314	1.129675548	2.851122494	1.26E-08	1.87E-06
LST1	7940	1.186738573	2.134882559	1.31E-08	1.93E-06
LCP2	3937	1.021804137	3.740620584	1.36E-08	1.98E-06
GIMAP7	168537	1.018110906	2.112415249	1.37E-08	1.98E-06
ARHGAP30	257106	1.077400736	3.720205848	1.41E-08	2.02E-06
MATK	4145	1.827788447	1.224106282	1.48E-08	2.10E-06
ARHGAP25	9938	1.003800266	2.545155377	1.49E-08	2.10E-06
FCGR1B	2210	1.344515249	1.184960761	1.66E-08	2.30E-06
IGSF6	10261	1.277195254	2.193590602	1.75E-08	2.42E-06
ITGAL	3683	1.217875523	3.401341542	1.78E-08	2.44E-06
CIITA	4261	1.382412267	3.348938127	1.82E-08	2.48E-06
PRSS1	5644	5.015846626	5.513797913	2.00E-08	2.70E-06
CCL8	6355	1.838441797	0.69761005	2.21E-08	2.96E-06
ICOS	29851	1.291386589	0.649078474	2.27E-08	2.98E-06
CD52	1043	1.148179994	3.24210529	2.28E-08	2.98E-06
CD27	939	1.326998798	2.27384879	2.29E-08	2.98E-06
CD86	942	1.200539822	2.588694748	2.49E-08	3.19E-06
CTRB1	1504	5.997704365	-2.115021461	2.54E-08	3.23E-06
KCNA3	3738	1.492945208	-0.495383988	2.65E-08	3.34E-06
TLR8	51311	1.439885807	1.069336521	2.74E-08	3.43E-06
STX11	8676	1.119885248	1.578916885	2.77E-08	3.45E-06
CD300LF	146722	1.296524871	1.482237776	2.83E-08	3.50E-06
PDYN	5173	4.987389637	-2.646319906	3.28E-08	4.03E-06
SRGN	5552	1.103652174	5.450505717	3.48E-08	4.21E-06
FCGR3A	2214	1.392163701	5.043937998	3.50E-08	4.21E-06
RHOH	399	1.110487514	1.856379631	3.58E-08	4.28E-06
SLFN12L	342615	1.335087882	-1.799783257	3.62E-08	4.30E-06
PSCA	8000	-3.249469356	1.190679713	3.79E-08	4.44E-06
FPR3	2359	1.254893036	3.846628998	3.79E-08	4.44E-06
HLA-DRB1	3123	1.275780854	7.619010685	3.92E-08	4.53E-06
KMO	8564	1.214018363	-0.034315195	3.95E-08	4.53E-06
TTC24	164118	2.156432955	-3.049153747	3.97E-08	4.53E-06
CD247	919	1.084743258	1.772563277	4.13E-08	4.69E-06
LAPTM5	7805	1.0221643	6.730986343	4.24E-08	4.78E-06
DBH	1621	-3.360415397	-0.118396557	4.37E-08	4.90E-06
LY9	4063	1.442739825	0.191459077	4.69E-08	5.22E-06
FMNL1	752	1.023712964	4.015270337	4.72E-08	5.22E-06
GIMAP1	170575	1.017301077	1.31075675	4.93E-08	5.42E-06
STAP1	26228	1.734810954	-1.652989984	5.18E-08	5.64E-06
ACSS3	79611	2.012974338	0.89535281	5.22E-08	5.64E-06
KIAA0748	9840	1.32774071	-0.352335608	5.24E-08	5.64E-06
CECR7	100130418	2.07993292	-2.106904144	5.26E-08	5.64E-06
FCER1G	2207	1.096074809	3.999298161	5.37E-08	5.73E-06
KYNU	8942	1.524176041	2.091935849	5.82E-08	6.11E-06
DTHD1	401124	1.86226768	-2.784394787	5.83E-08	6.11E-06
P2RY8	286530	1.008215589	1.904892364	5.83E-08	6.11E-06
MMP25	64386	1.119584933	1.871464124	6.46E-08	6.69E-06
C8orf80	389643	1.680252691	-0.653847434	6.52E-08	6.71E-06
WAS	7454	1.073858385	2.506553293	6.61E-08	6.77E-06
PIK3CD	5293	1.006889109	2.96251336	6.70E-08	6.81E-06
SIGLEC10	89790	1.221170681	2.733246941	6.85E-08	6.93E-06
CELA2A	63036	5.577928296	-2.107460449	6.94E-08	6.98E-06
DAZ1	1617	-8.226362324	3.425122203	7.04E-08	7.04E-06
CXCR2P1	3580	1.804042531	-0.107934433	7.25E-08	7.21E-06
SAGE1	55511	5.213289622	-2.529766273	7.38E-08	7.29E-06
CD37	951	1.275909911	3.139257086	7.43E-08	7.29E-06
ABCD2	225	1.445997778	-1.330628001	7.52E-08	7.29E-06
TNFRSF13C	115650	1.55271735	-1.508451802	7.56E-08	7.29E-06
CLPS	1208	4.258603178	-2.992441001	7.57E-08	7.29E-06
TYMP	1890	1.10344044	5.85285502	7.63E-08	7.31E-06
SP140	11262	1.065904839	1.342778439	7.92E-08	7.54E-06
C20orf152	140894	-3.633811175	-0.202432232	8.13E-08	7.70E-06
MAP4K1	11184	1.247901623	1.765138134	8.64E-08	8.14E-06
MYO1G	64005	1.16151653	2.817937066	9.00E-08	8.43E-06
NRCAM	4897	2.043585829	2.095890652	9.08E-08	8.46E-06
LRP1B	53353	-4.622673521	0.098069685	9.35E-08	8.67E-06
HAVCR2	84868	1.17229829	2.945054074	9.49E-08	8.75E-06
P2RY13	53829	1.337141217	1.432958577	9.61E-08	8.82E-06
LILRA6	79168	1.351134366	1.506333906	9.80E-08	8.95E-06
EVI2B	2124	1.116292905	3.128547575	1.04E-07	9.44E-06
C3AR1	719	1.172521934	3.080300206	1.05E-07	9.47E-06
TAGAP	117289	1.120541996	2.263880643	1.08E-07	9.70E-06
GPR174	84636	1.561909753	-1.620870893	1.13E-07	1.01E-05
CPNE5	57699	1.050366645	2.398438842	1.14E-07	1.01E-05
PDE6G	5148	1.265885238	-1.237984557	1.17E-07	1.03E-05
LOC100233209	100233209	1.405366888	-0.252227464	1.19E-07	1.04E-05
GAGE2A	729447	6.377396375	-0.590761673	1.19E-07	1.04E-05
BTLA	151888	1.358268127	-0.885546003	1.42E-07	1.23E-05
EOMES	8320	1.495483146	-0.764693481	1.52E-07	1.32E-05
LILRB4	11006	1.375975713	3.325987674	1.54E-07	1.32E-05
KCNQ5	56479	2.626640026	-0.93270376	1.55E-07	1.33E-05
SLAMF1	6504	1.19323987	0.625474626	1.56E-07	1.33E-05
LILRB1	10859	1.265586502	2.120399118	1.57E-07	1.33E-05
FCRLA	84824	1.87733093	-0.260668509	1.59E-07	1.34E-05
ORM2	5005	-3.640440166	1.062501285	1.62E-07	1.36E-05
PSTPIP1	9051	1.068724424	1.454644496	1.63E-07	1.36E-05
CSF2RB	1439	1.135274548	3.546504436	1.69E-07	1.40E-05
TBC1D10C	374403	1.18980457	2.074108141	1.71E-07	1.42E-05
IL5RA	3568	2.121676196	-2.766173805	1.80E-07	1.48E-05
PNOC	5368	1.711746911	-0.94546807	1.86E-07	1.52E-05
CLEC17A	388512	2.58430676	-1.870187712	1.90E-07	1.54E-05
BTK	695	1.262726827	1.720926456	1.92E-07	1.55E-05
IL12RB1	3594	1.23588904	1.87932581	1.93E-07	1.55E-05
EPHA7	2045	-2.818152505	2.092516706	1.98E-07	1.58E-05
CD79B	974	1.440122232	1.461950666	2.01E-07	1.59E-05
KLHL6	89857	1.162767581	2.247567798	2.01E-07	1.59E-05
ZNF831	128611	1.344332425	-0.452357387	2.11E-07	1.66E-05
C19orf38	255809	1.153229227	-0.446521403	2.17E-07	1.70E-05
LOC400759	400759	1.737996537	-0.29028899	2.22E-07	1.74E-05
GPR87	53836	3.836518332	-1.972069293	2.24E-07	1.74E-05
MS4A6A	64231	1.102938563	4.122618737	2.33E-07	1.80E-05
FCGR1C	100132417	1.457831434	0.497916912	2.37E-07	1.83E-05
DOCK2	1794	1.184040834	3.230940098	2.39E-07	1.84E-05
LOC153910	153910	3.957193082	-2.849252903	2.47E-07	1.88E-05
SULT1E1	6783	2.826188169	-0.080362885	2.48E-07	1.88E-05
SAMSN1	64092	1.10761977	2.349324289	2.57E-07	1.94E-05
CELA3B	23436	3.751298043	-2.39252402	2.60E-07	1.95E-05
TYROBP	7305	1.08252248	4.651332227	2.64E-07	1.97E-05
C17orf87	388325	1.364724034	-0.077324345	2.67E-07	1.99E-05
DPYD	1806	1.16682111	2.661033844	3.01E-07	2.22E-05
GAGE8	100101629	6.779016532	0.26420996	3.05E-07	2.24E-05
LAIR1	3903	1.085269842	3.454723823	3.07E-07	2.24E-05
LILRB2	10288	1.139727169	2.558123223	3.07E-07	2.24E-05
FCRL5	83416	1.925363672	1.988156696	3.13E-07	2.28E-05
LOC254559	254559	1.493411344	-1.830363133	3.19E-07	2.31E-05
SYCN	342898	4.024196536	-3.457392729	3.26E-07	2.35E-05
CXorf61	203413	-5.866091601	-1.97242564	3.41E-07	2.45E-05
P2RY10	27334	1.419669468	0.002370264	3.59E-07	2.57E-05
HLA-DQA2	3118	1.474363936	3.703438263	3.66E-07	2.61E-05
CCR2	729230	1.314366558	0.926379909	3.75E-07	2.66E-05
CYBB	1536	1.064665504	5.009902365	3.86E-07	2.73E-05
KLRD1	3824	1.441306117	0.522965327	3.90E-07	2.74E-05
COL11A2	1302	-2.229519556	0.38838871	3.93E-07	2.76E-05
CLEC7A	64581	1.151728721	2.281217849	4.04E-07	2.80E-05
AMBN	258	4.406408987	-2.781090519	4.06E-07	2.80E-05
CLEC6A	93978	1.961931668	-2.488930528	4.44E-07	3.05E-05
C1orf162	128346	1.062110711	1.764162349	4.48E-07	3.06E-05
IRF4	3662	1.441177456	2.257029079	4.48E-07	3.06E-05
KLRC1	3821	1.767799578	-1.624611047	4.58E-07	3.11E-05
UBASH3A	53347	1.253100258	0.085222011	4.68E-07	3.17E-05
CCL19	6363	1.890100624	1.309258725	4.71E-07	3.18E-05
ITGB2	3689	1.198887502	5.855780857	4.92E-07	3.31E-05
BLK	640	1.991498867	-0.546712449	4.94E-07	3.31E-05
CELA3A	10136	3.986528104	-1.816379841	5.11E-07	3.39E-05
FGR	2268	1.156881847	2.76838167	5.21E-07	3.45E-05
C5orf20	140947	1.361214243	-0.44161666	5.45E-07	3.59E-05
NCKAP1L	3071	1.071137351	3.596769649	5.57E-07	3.65E-05
CRHR1	1394	3.866873255	-3.058297115	5.59E-07	3.65E-05
OPRM1	4988	3.716870488	-3.357470337	5.61E-07	3.65E-05
TRAT1	50852	1.361690211	-1.029979422	5.61E-07	3.65E-05
LILRA4	23547	1.943612097	-1.612367007	5.75E-07	3.72E-05
LCN15	389812	3.20376462	3.947607733	5.79E-07	3.73E-05
PAPL	390928	4.06144657	-2.449624952	5.89E-07	3.79E-05
TNFAIP8L2	79626	1.019799109	1.256231114	6.02E-07	3.86E-05
LTA	4049	1.086644535	-0.788012153	6.04E-07	3.86E-05
WNT7B	7477	2.331909785	0.9399909	6.63E-07	4.20E-05
TMEM156	80008	1.304547675	-0.648786613	6.82E-07	4.30E-05
EVI2A	2123	1.189303104	2.359919391	6.92E-07	4.34E-05
ST8SIA4	7903	1.014300602	2.672969194	7.09E-07	4.42E-05
CXCL11	6373	1.62838971	4.073775188	7.09E-07	4.42E-05
CLECL1	160365	1.545190229	-2.02239783	7.23E-07	4.47E-05
IL15	3600	1.001025866	1.808494492	7.45E-07	4.59E-05
C10orf128	170371	1.295472693	-0.524562467	7.56E-07	4.63E-05
PLA2G7	7941	1.062380972	3.0204114	7.60E-07	4.63E-05
IL10	3586	1.569166184	-0.846436621	7.71E-07	4.69E-05
CNNM1	26507	1.502279832	-0.727762373	7.83E-07	4.72E-05
CCRL1	51554	1.384230616	0.559427137	7.93E-07	4.77E-05
MS4A1	931	1.97124431	1.187667179	8.17E-07	4.90E-05
SELL	6402	1.182526712	2.4715744	8.21E-07	4.90E-05
CMKLR1	1240	1.04564718	2.954220435	8.28E-07	4.93E-05
COL23A1	91522	1.067554539	-0.520096345	8.33E-07	4.94E-05
FYB	2533	1.064609889	3.138036635	8.54E-07	5.05E-05
CYTH4	27128	1.046682817	3.118406554	8.87E-07	5.23E-05
MPEG1	219972	1.0461821	4.591904722	9.06E-07	5.33E-05
PLEK	5341	1.109676236	3.95914372	9.17E-07	5.35E-05
IKZF3	22806	1.21868535	-0.403964833	9.50E-07	5.47E-05
MS4A4A	51338	1.231004411	2.50164474	9.53E-07	5.47E-05
LRRTM1	347730	3.239146086	1.62701826	9.57E-07	5.48E-05
CPB1	1360	4.007178212	-1.553777686	9.75E-07	5.56E-05
LRRC25	126364	1.002332343	2.439351586	9.83E-07	5.58E-05
TFEC	22797	1.231063088	1.558806191	9.85E-07	5.58E-05
IL4I1	259307	1.021281708	3.253905035	9.97E-07	5.62E-05
CGB2	114336	4.218966296	-2.064922031	1.03E-06	5.76E-05
AQP5	362	-3.184348684	1.249366361	1.04E-06	5.80E-05
SLC8A3	6547	-2.934837732	-0.37962692	1.04E-06	5.80E-05
APBB1IP	54518	1.125415956	2.223538743	1.09E-06	6.08E-05
CYP1A1	1543	3.385655258	-2.160890155	1.14E-06	6.31E-05
OBP2A	29991	3.275210446	-1.80679658	1.16E-06	6.41E-05
LILRB3	11025	1.148793672	1.615890969	1.23E-06	6.77E-05
HLA-DRB5	3127	1.427890311	6.384103286	1.32E-06	7.21E-05
CR1	1378	1.455175481	1.100405999	1.36E-06	7.37E-05
LOC126536	126536	5.05411455	-2.425056203	1.40E-06	7.59E-05
IL27	246778	1.540675659	-2.669081045	1.41E-06	7.59E-05
KIR3DL2	3812	2.171772956	-3.140006225	1.45E-06	7.82E-05
SIGLEC9	27180	1.197722442	0.726169567	1.46E-06	7.83E-05
NAPSA	9476	-2.248066026	1.021445519	1.65E-06	8.77E-05
RGS1	5996	1.214691076	4.743674864	1.70E-06	8.99E-05
CEACAM4	1089	1.427568313	-1.740800565	1.70E-06	8.99E-05
MEI1	150365	1.087626905	1.251946324	1.71E-06	9.02E-05
PMAIP1	5366	1.059725548	4.197382835	1.74E-06	9.12E-05
NCR3	259197	1.537780259	-1.616300329	1.77E-06	9.23E-05
CD226	10666	1.246750814	-0.702491364	1.79E-06	9.30E-05
NCF1	653361	1.314672668	2.35249148	1.80E-06	9.35E-05
CLEC10A	10462	1.386796486	1.482004187	1.82E-06	9.41E-05
SPI1	6688	1.021380748	3.92497314	1.82E-06	9.41E-05
GAGE12J	729396	5.280840445	-0.818445589	1.88E-06	9.66E-05
RPL29P2	118432	2.632852352	-1.819906095	2.00E-06	0.000102491
FCGR2C	9103	1.42002379	1.823864542	2.02E-06	0.000103302
CYP4F22	126410	1.469378759	-2.588669601	2.04E-06	0.000103867
KLRG1	10219	1.055887566	-0.721533305	2.07E-06	0.000105201
LRMP	4033	1.184416374	1.15156466	2.16E-06	0.000109324
GAGE13	645051	5.019432628	-2.70202254	2.29E-06	0.000115633
SERPINA3	12	-2.56531332	4.887003925	2.30E-06	0.000115837
FGL2	10875	1.050962916	4.169703763	2.32E-06	0.000116829
SNAI3	333929	1.039756905	-0.200474955	2.33E-06	0.000116829
KCNK13	56659	1.074777861	-0.240481413	2.41E-06	0.000120628
LCP1	3936	1.012444485	6.117965783	2.57E-06	0.000128251
CGB7	94027	2.789202183	-2.297390448	2.66E-06	0.000132224
POU2F2	5452	1.095304637	1.200464098	2.67E-06	0.000132447
MNDA	4332	1.16038345	2.335093577	2.79E-06	0.000137897
PPBP	5473	3.348803701	5.770519251	2.85E-06	0.000140265
ARHGAP15	55843	1.005951369	1.151024569	2.97E-06	0.000145556
SUCNR1	56670	1.307219927	-1.103926288	3.05E-06	0.000148906
TRIM69	140691	1.152393458	-0.862881831	3.08E-06	0.000150015
CD300C	10871	1.024366048	0.400161935	3.12E-06	0.000151413
CSMD3	114788	2.957264215	-2.551499964	3.16E-06	0.000152554
CD209	30835	1.123814879	2.550560035	3.16E-06	0.000152554
KRT36	8689	1.877105713	-1.28396565	3.21E-06	0.000153913
FAM49A	81553	1.089967826	0.641100019	3.27E-06	0.000156086
MRC1	4360	1.284554988	4.04744846	3.36E-06	0.000159217
ZBTB32	27033	1.157774458	-1.084558249	3.53E-06	0.000166533
NCRNA00230B	401629	4.215112379	-2.314140011	3.59E-06	0.000168981
CCL13	6357	1.652518963	1.086218219	3.66E-06	0.00017137
CLEC2A	387836	-5.976574799	-1.329677389	3.81E-06	0.00017798
MAGEA1	4100	4.461633894	-1.522269352	3.90E-06	0.000181518
SIGLEC7	27036	1.164039734	0.634289058	4.04E-06	0.000186684
APOE	348	1.309729141	6.508877836	4.04E-06	0.000186684
FCN1	2219	1.519174785	1.192057988	4.05E-06	0.000186684
ODZ2	57451	-2.092555741	-0.047260163	4.15E-06	0.000190494
TNFSF14	8740	1.245779014	-1.494035011	4.20E-06	0.000192372
MICB	4277	1.031410529	2.926910513	4.22E-06	0.000192489
TLR10	81793	1.367526288	-0.450468277	4.23E-06	0.000192489
SLC1A3	6507	1.306634416	1.823552319	4.27E-06	0.00019383
CD84	8832	1.220924829	1.523697589	4.44E-06	0.000201221
GPR18	2841	1.092266884	-0.918277674	4.46E-06	0.000201564
CCL4L2	388372	1.281113541	2.736604437	4.63E-06	0.000208468
UGT2B7	7364	2.019000805	3.204771943	4.64E-06	0.000208468
C1orf61	10485	2.369215306	-1.933660629	4.70E-06	0.000210614
KLRB1	3820	1.125019692	0.986955734	5.03E-06	0.000223496
LILRA5	353514	1.127303505	1.166130549	5.03E-06	0.000223496
PIK3CG	5294	1.105973191	1.377980401	5.22E-06	0.000231298
CLEC4E	26253	1.337684708	0.438893943	5.32E-06	0.0002346
PLUNC	51297	-5.919654859	-1.379131457	5.35E-06	0.000235286
DNAJC5B	85479	1.231397841	-0.788810328	5.57E-06	0.000243999
GAGE12F	100008586	5.090214808	-2.336145753	5.62E-06	0.000245425
C9orf139	401563	1.407099326	-2.281234625	5.75E-06	0.000250342
GAGE1	2543	5.256109164	-0.775623368	5.86E-06	0.000254492
C1QC	714	1.031510326	6.303681713	5.89E-06	0.000255258
FCGR2B	2213	1.275863972	2.154674829	6.17E-06	0.00026612
CALCB	797	-3.749518084	-1.63529187	6.17E-06	0.00026612
GAGE10	643832	5.090065105	-2.392357275	6.42E-06	0.000275235
APOL4	80832	1.048563003	3.104042558	6.76E-06	0.000288809
ADAM29	11086	3.145491743	-3.173336283	6.85E-06	0.000291146
ZBP1	81030	1.023590802	2.450522215	6.96E-06	0.000294986
VPREB3	29802	1.514169342	-0.747829318	7.62E-06	0.000321352
SH2D1B	117157	1.118576846	-1.67274337	7.66E-06	0.000322547
CIB4	130106	4.401648909	-1.436215327	8.01E-06	0.000335672
CGB	1082	2.988877263	-1.57454486	8.18E-06	0.00034076
HSF5	124535	-3.249127201	-1.304812831	8.18E-06	0.00034076
FCGR3B	2215	1.38475221	2.436059438	8.30E-06	0.000343647
COL13A1	1305	1.168303089	1.016943948	8.30E-06	0.000343647
LCK	3932	1.033895973	3.458004084	8.53E-06	0.000352376
NANOS2	339345	-5.51864934	-2.693739707	8.58E-06	0.000353613
SLC13A5	284111	2.24115717	-1.538343743	8.63E-06	0.000354905
CHRNA2	1135	3.343216922	-2.005986204	9.13E-06	0.000372772
ZIC1	7545	-4.456680663	-1.959445878	9.16E-06	0.000373108
RD3	343035	2.42345414	-3.143916621	9.43E-06	0.000381705
CD79A	973	1.423022179	3.084494571	9.67E-06	0.000390619
BEST4	266675	1.471499841	0.897760872	1.01E-05	0.000404846
GRM4	2914	-2.571093354	-0.595325418	1.01E-05	0.000405012
CGB8	94115	3.747865125	-1.791784725	1.03E-05	0.000410028
GVIN1	387751	1.005693266	1.05153209	1.03E-05	0.000410028
LYPD3	27076	1.413926921	2.170142863	1.08E-05	0.000428801
KCNJ9	3765	-2.952615075	-2.125520047	1.08E-05	0.000428801
CYSLTR2	57105	1.1909259	-1.350188486	1.12E-05	0.000441317
SFTA1P	207107	1.72549649	-2.981608745	1.14E-05	0.000444779
SIGLEC8	27181	1.368880324	-0.399750776	1.14E-05	0.000446448
NTRK1	4914	1.517773752	-1.916027581	1.17E-05	0.000454214
LILRP2	79166	1.771565206	-3.097891851	1.18E-05	0.000459104
UBASH3B	84959	1.072522077	2.604377295	1.20E-05	0.000463423
TNFRSF17	608	1.509090564	0.622332054	1.23E-05	0.000473352
USH1G	124590	2.394602745	-2.745548054	1.28E-05	0.000491358
SLC37A2	219855	1.053949592	2.72303321	1.30E-05	0.000495324
C1orf168	199920	2.484402126	-0.924572619	1.30E-05	0.000497222
TRPM8	79054	2.550035172	-1.124615935	1.31E-05	0.000498875
LILRB5	10990	1.227354422	1.573433443	1.31E-05	0.000498875
FCER2	2208	2.298555864	-0.914549347	1.33E-05	0.000501967
KIR3DL1	3811	2.579708312	-3.153727624	1.36E-05	0.000512335
FCRL4	83417	1.628833396	-2.783038822	1.36E-05	0.000512335
UNC13C	440279	2.805483604	-3.232263386	1.37E-05	0.000515234
EBI3	10148	1.084151309	0.476522202	1.39E-05	0.000521256
DEFB103B	414325	3.646846165	-2.785023155	1.41E-05	0.000526917
CGB1	114335	4.334167294	-2.22315625	1.42E-05	0.00052856
SLC2A14	144195	1.124126984	0.42848608	1.45E-05	0.000539308
FAM25A	643161	3.420092242	-2.619250487	1.46E-05	0.000541655
PAX7	5081	-4.563701198	-1.697895325	1.49E-05	0.000549396
IGF1	3479	1.497315717	1.904311015	1.52E-05	0.000561333
TM4SF18	116441	1.234698553	1.569655995	1.53E-05	0.000561886
NLRP4	147945	-3.760917012	-2.044154877	1.57E-05	0.000575439
CDH22	64405	-3.4751824	-1.208403427	1.59E-05	0.000583305
FAIM3	9214	1.023939432	2.349070144	1.62E-05	0.000592815
CRP	1401	-3.4272396	-2.070477563	1.65E-05	0.00060049
CACNA1E	777	1.836747109	0.230172646	1.69E-05	0.000615874
CD244	51744	1.30254843	0.154291862	1.74E-05	0.00063261
KIAA0125	9834	1.729822409	0.79381179	1.76E-05	0.00063815
IGJ	3512	1.689690907	8.522016827	1.83E-05	0.000659437
ANKRD1	27063	1.966061178	-2.390256874	1.86E-05	0.000670583
RAB39B	116442	1.080575302	-1.161071193	1.88E-05	0.00067332
KCNN3	3782	1.052181484	0.230286457	1.88E-05	0.000674606
GPR141	353345	1.17373461	-1.863486704	1.99E-05	0.000708473
MGAT5B	146664	1.681974065	-2.032199919	2.08E-05	0.000739256
NCR1	9437	1.761877105	-3.296750417	2.13E-05	0.000752624
CTLA4	1493	1.010541874	0.969600773	2.13E-05	0.000753349
ARL4C	10123	1.016785532	5.108547935	2.19E-05	0.000773184
IL21R	50615	1.137353336	1.641419243	2.20E-05	0.000775414
RGS18	64407	1.039568701	0.141929141	2.22E-05	0.000777185
FMO2	2327	1.917050636	0.094162899	2.22E-05	0.000777966
CGB5	93659	3.181943053	-1.190424026	2.32E-05	0.000808603
CD22	933	1.562493516	1.137572489	2.37E-05	0.00082489
DPEP3	64180	1.901012923	-3.094955871	2.41E-05	0.000834366
IL9R	3581	1.101710525	-1.322387285	2.51E-05	0.000862836
NCRNA00176	284739	-1.976456839	1.540426966	2.52E-05	0.000866669
MEFV	4210	1.075175063	-0.260350694	2.57E-05	0.000880571
ZNF683	257101	1.549655533	-0.107031578	2.66E-05	0.000907551
GRIN2C	2905	1.640650741	0.480342336	2.70E-05	0.000921522
TRPV6	55503	2.195134698	-1.536988951	2.75E-05	0.000935111
CCL17	6361	1.3555518	-1.142814701	2.77E-05	0.000940017
KIR2DS4	3809	2.188524914	-3.206024594	2.79E-05	0.000946322
FLT3	2322	1.126940488	-1.545915341	2.86E-05	0.000967916
GAGE2B	645037	4.860142056	-1.680789365	2.97E-05	0.001002161
SPRR1B	6699	2.512307175	-1.344210131	3.00E-05	0.00100852
SERPINA11	256394	-3.401262437	-1.156228465	3.06E-05	0.00102472
GAGE4	2576	4.320428066	-1.607330642	3.07E-05	0.001027026
PRSS45	377047	-2.540757972	-2.90880909	3.07E-05	0.001027026
CCR7	1236	1.027132439	1.385974339	3.15E-05	0.001049463
PATL2	197135	1.17549257	-0.894687002	3.17E-05	0.001053195
GAGE2C	2574	4.608064616	-2.499650695	3.18E-05	0.001054393
EMR1	2015	1.171603806	-0.414483126	3.29E-05	0.001084456
LILRA1	11024	1.244124832	-1.404480901	3.36E-05	0.001106439
CD163	9332	1.155878462	4.28726967	3.39E-05	0.00111211
SLITRK6	84189	-2.250751559	3.354053066	3.47E-05	0.001138045
GLT1D1	144423	1.141304616	-1.378451023	3.48E-05	0.001139208
KCNK3	3777	1.90782232	-0.4111143	3.52E-05	0.00115038
CD7	924	1.217520583	2.621204166	3.54E-05	0.001156006
TPRXL	348825	-1.732982798	-0.888741704	3.67E-05	0.001192159
CD180	4064	1.068158985	1.495146793	3.76E-05	0.001218449
GAGE2D	729408	4.577280959	-1.023083063	3.78E-05	0.001224601
SAMD3	154075	1.264158883	0.739004918	3.89E-05	0.001258026
DNASE1L3	1776	1.657356236	2.027285987	3.91E-05	0.001259713
psiTPTE22	387590	1.786705058	2.056584767	4.15E-05	0.00133028
C1orf114	57821	-1.996424247	-1.918256509	4.16E-05	0.00133028
VSIG4	11326	1.092643738	3.20416824	4.22E-05	0.001345632
MYH16	84176	1.92628489	-1.773246908	4.32E-05	0.00137256
OTOP2	92736	2.698734594	-0.973031131	4.33E-05	0.001374233
FAM157B	100132403	1.851115088	-1.442908712	4.46E-05	0.001412232
KRT38	8687	2.88157568	-2.414913489	4.49E-05	0.001420345
FLJ40330	645784	1.336022022	0.693480418	4.68E-05	0.001472942
HLA-DQB1	3119	1.085022511	6.206066515	4.86E-05	0.001516759
GPRC6A	222545	-3.170350996	-2.281560578	4.93E-05	0.001536646
NR0B1	190	-3.310550752	-2.313664825	5.00E-05	0.001551463
SCARNA5	677775	1.933028875	-2.53871532	5.02E-05	0.00155342
BTN1A1	696	1.573021209	-0.55045723	5.14E-05	0.001585131
TMEM84	283673	-1.74263459	-2.694430972	5.26E-05	0.001618304
HRH2	3274	1.040801094	-1.120290109	5.29E-05	0.001624912
ITGAD	3681	1.448562536	-2.665337463	5.33E-05	0.001633539
XCL1	6375	1.508711079	-1.384792412	5.40E-05	0.001653269
HLA-DQB2	3120	1.349740921	2.432050596	5.49E-05	0.001676344
TDO2	6999	1.187778246	2.249890257	5.74E-05	0.001748749
C19orf18	147685	-1.443711372	-1.39943335	5.76E-05	0.001752935
IL13	3596	1.736357334	-2.667990069	5.81E-05	0.001766032
HSD11B1	3290	1.226413447	1.297231347	5.84E-05	0.001769938
CD38	952	1.349671729	1.618865107	6.06E-05	0.001823472
NTS	4922	-3.292367909	2.07312157	6.10E-05	0.001831577
CNR1	1268	1.475984604	-0.768367743	6.43E-05	0.001920145
PRG4	10216	1.624598266	-0.202539324	6.68E-05	0.001988015
GZMM	3004	1.114243928	-0.232250527	6.71E-05	0.001990795
POU2AF1	5450	1.243716458	2.913014988	6.74E-05	0.001991975
ANXA8L2	244	1.374773631	-2.074235934	6.75E-05	0.001991975
MRAP	56246	3.155952896	-2.940822422	6.88E-05	0.002029354
KLHL13	90293	-1.670053252	2.855389593	7.02E-05	0.002062689
RIMS2	9699	2.267821471	-3.118946023	7.07E-05	0.002069803
CXCR5	643	1.572254499	-0.176485262	7.34E-05	0.002143525
ADRB3	155	1.682792211	-3.095224165	7.39E-05	0.002149619
GPC3	2719	-1.755080049	3.121554739	7.46E-05	0.002165648
GALNTL1	57452	1.375301528	-0.146875913	7.51E-05	0.002174187
LY96	23643	1.077684212	1.042260784	7.83E-05	0.002251908
APOC1	341	1.152294102	4.244363866	7.86E-05	0.002253633
SIGLEC14	100049587	1.286362219	0.796809217	7.92E-05	0.002263682
DGKB	1607	-2.343360302	-0.958930905	8.02E-05	0.0022805
KLK5	25818	3.969372256	-0.915869169	8.04E-05	0.002283193
CILP	8483	1.635293464	2.233432486	8.21E-05	0.002326964
TBX4	9496	-2.622064421	0.947701506	8.48E-05	0.002384908
KIF19	124602	-1.878756426	1.380996098	8.60E-05	0.002414468
REXO1L1	254958	3.412905689	-2.055267185	8.76E-05	0.002455061
FAM71E2	284418	-1.928124275	-2.467907521	8.77E-05	0.00245574
CD200R1	131450	1.020560164	-0.7663389	8.81E-05	0.002461978
TSHR	7253	1.44667658	-2.526608205	8.85E-05	0.002469054
PLXNC1	10154	1.028466035	2.262266196	9.08E-05	0.002521116
CA7	766	1.507083597	1.126977074	9.14E-05	0.002530476
OLIG2	10215	1.701169434	-3.079368686	9.15E-05	0.002530476
FAM5C	339479	-2.968790588	1.668075305	9.63E-05	0.002650673
DLX5	1749	1.863033272	-0.599092247	9.79E-05	0.002688562
CD1B	910	1.435179188	-1.262003983	9.80E-05	0.002688562
SIGLECP3	284367	1.07351481	-1.419260121	9.82E-05	0.002688562
CNR2	1269	1.432074149	-2.224675651	9.85E-05	0.002691325
ENPP7	339221	2.089008753	-3.2469701	9.86E-05	0.002691325
HLA-DRB6	3128	1.266334234	4.482585675	9.87E-05	0.002691325
AIM2	9447	1.475540377	0.925563412	9.90E-05	0.002695946
CETP	1071	1.0780008	-0.456064488	0.000100249	0.002725078
TNNT1	7138	2.12340023	1.038695636	0.000100589	0.002730156
FUT7	2529	1.123878498	0.453000521	0.000101025	0.002737825
RPPH1	85495	1.604703879	2.243387091	0.000106496	0.00287733
ATP8B3	148229	1.060344092	-0.272064752	0.000108383	0.002921992
DCBLD2	131566	1.011868096	4.888941166	0.000108477	0.002921992
FEZF1	389549	-2.561054671	0.183960301	0.000111018	0.00298398
SLC5A12	159963	-2.064504186	-0.833872432	0.000111114	0.00298398
SCN2A	6326	2.075333996	-0.403440574	0.000113281	0.003034773
RSPO1	284654	1.304575481	-2.107760815	0.00011397	0.0030469
KCNE1	3753	1.417098404	-2.795126893	0.000115968	0.003078359
ADH1B	125	1.501019067	2.768700708	0.000116011	0.003078359
IL31RA	133396	1.645525677	-2.369012968	0.000117293	0.00310775
MT1H	4496	1.339999769	1.158341604	0.000120111	0.003172955
C20orf114	92747	-4.507879936	-1.462614167	0.000120779	0.003185888
VMO1	284013	1.077955789	0.600660003	0.000121022	0.00318757
CALB2	794	1.798071467	1.803152572	0.000122294	0.003211577
DDIT4L	115265	1.623430472	0.763542127	0.000122547	0.003213472
MT1M	4499	1.352448734	1.572323355	0.000124556	0.003261363
NAPSB	256236	1.008574606	1.80108647	0.00012528	0.003275486
NTRK2	4915	1.744339883	3.484125022	0.000127867	0.00333822
RASGRP2	10235	1.012072017	1.363852293	0.000131129	0.00340839
ICAM4	3386	1.03974603	-0.96197877	0.000133144	0.00345069
UTS2R	2837	-2.560777589	-1.520711008	0.000139667	0.003598808
SPRR2F	6705	-4.393778079	-0.632151578	0.00014041	0.003612715
FAM129C	199786	1.703698249	-0.613325015	0.000145473	0.003716138
MGC29506	51237	1.321317116	3.748614409	0.00014677	0.003743887
CCL3	6348	1.020217435	2.910374251	0.000147984	0.003758707
CLEC4G	339390	1.696579423	-2.023900435	0.00015099	0.003824148
PAH	5053	-1.642387592	2.659587654	0.000153159	0.003868091
LAIR2	3904	1.352275746	-0.928227851	0.000154682	0.00390101
VNN2	8875	1.055432812	0.686776742	0.000157494	0.003954362
EMX1	2016	2.073708052	-2.035342843	0.000158133	0.003959988
CCR10	2826	1.17465421	-0.400782486	0.0001611	0.004022978
CTSG	1511	1.627850773	-0.417731087	0.000164657	0.004094589
CR2	1380	1.539849876	1.425085663	0.000167502	0.004153723
C17orf54	283982	-3.093746556	-3.251292746	0.000169475	0.004196809
KCNK12	56660	1.197464684	-2.357631023	0.000170168	0.004208106
TGM5	9333	2.537513885	-3.233460204	0.000171399	0.004226817
C19orf59	199675	1.503197853	0.726801236	0.00017237	0.004239029
MAGEB2	4113	3.257545729	-1.883263116	0.000174228	0.00427154
NDP	4693	1.425758169	0.119061485	0.000186229	0.004548425
CNDP1	84735	2.212513695	-2.214450872	0.000190786	0.004640636
GP2	2813	2.353895733	1.13793807	0.000191123	0.004642492
BFSP2	8419	1.368341643	-2.755244347	0.000192216	0.004662681
INSL4	3641	-3.577531517	-2.186832797	0.000193814	0.004691055
ITGAM	3684	1.118834232	3.046372399	0.000198848	0.004797411
CTRC	11330	2.474569278	-2.897852305	0.000201039	0.004843704
CCL11	6356	1.061181755	2.479095527	0.000205554	0.004932459
CLEC4D	338339	1.373463203	-2.432165588	0.000214124	0.005117415
AGAP2	116986	1.027401218	2.153607834	0.000214659	0.005119058
CER1	9350	-2.179907637	-3.4490728	0.000214768	0.005119058
SLC6A16	28968	1.03625502	-2.28644421	0.000215474	0.005129022
CHL1	10752	1.114663601	1.151553936	0.000219475	0.00519649
AVPR2	554	1.230861916	-0.818463237	0.000229316	0.005407918
HDC	3067	1.111747129	0.189678201	0.000230876	0.005437506
SST	6750	1.645646673	-1.257189715	0.000236595	0.005562143
IL22RA2	116379	1.378302024	-1.572190736	0.000236962	0.005562143
MUSK	4593	1.445344659	-3.170271635	0.000237106	0.005562143
ZFP42	132625	-2.994111349	-2.726376432	0.000237486	0.005563724
TCL1A	8115	1.984534922	-0.852722445	0.000240842	0.005634941
SIGLEC1	6614	1.040095099	2.803027947	0.000244187	0.005705707
ENPP6	133121	1.024813729	-1.900230664	0.000249281	0.005817096
RGS7	6000	-2.583128541	-2.237873983	0.000250047	0.005827338
PDE6B	5158	1.048187576	-1.024236565	0.000253915	0.00589602
SLC6A14	11254	1.403935098	4.137119663	0.000257717	0.005966187
NPY2R	4887	1.874744015	-2.579537746	0.000258015	0.005966187
CCR3	1232	1.22406	-1.06281845	0.000267904	0.006162837
IL17C	27189	2.060573986	-0.244585081	0.000269198	0.006184596
CACNA1S	779	-2.502775647	-2.633428974	0.000280538	0.00642028
PNMA3	29944	1.171014115	-1.990355627	0.000281717	0.006438996
SLC6A3	6531	1.79506733	-2.397938992	0.000291643	0.00664028
HRH4	59340	1.314067793	-2.419611139	0.000294862	0.006705004
CRIPAK	285464	-1.120331947	4.371851669	0.000299423	0.006800041
IGFN1	91156	-1.740626994	-0.409268629	0.000303459	0.00688291
EMR4P	326342	1.160372063	-1.510509766	0.000307474	0.006965107
GAGE12D	100132399	4.211379815	0.247626224	0.000308182	0.00697228
F13A1	2162	1.039543768	3.50879744	0.000309875	0.006992815
ZNF80	7634	1.369840023	-2.613544967	0.000311273	0.007015455
SPIB	6689	1.143595692	0.785401071	0.000313994	0.007050009
IL12B	3593	1.259068706	-2.675075377	0.000318001	0.007130982
BST2	684	1.047683189	5.952691932	0.000320054	0.007159006
GBP6	163351	1.218977309	-2.783272445	0.000344097	0.007639211
C3	718	1.025898618	7.311182269	0.00035059	0.007754359
ADAM6	8755	1.311453735	11.29050712	0.000353627	0.007811815
ZNF556	80032	-2.747123019	-1.693185269	0.000362158	0.007970603
ASPA	443	1.287436994	-2.31106625	0.000366404	0.00805411
CHRM4	1132	1.517158044	-1.794751673	0.000367732	0.008073335
HIST1H3F	8968	1.262737021	-2.768876189	0.000378124	0.008270891
DNAJC12	56521	-1.079232831	2.880218482	0.00038509	0.008392332
CORO2B	10391	1.251747839	0.435864394	0.000387749	0.00842963
NCF1C	654817	1.314153314	1.601062602	0.000391991	0.008501085
CR1L	1379	1.638461926	-3.213643988	0.000399112	0.008632194
MUC7	4589	3.322745775	-2.501172566	0.000403473	0.008707681
HLA-DPB2	3116	1.342745482	-1.244716244	0.000408288	0.008800939
BRS3	680	-3.258339754	-3.17640655	0.000413016	0.008892073
ACTN2	88	1.426040899	-3.135478134	0.000419738	0.009014997
HIST1H2AJ	8331	1.346775664	-1.901218005	0.000437056	0.009353098
SIGLEC5	8778	1.008591907	0.658635004	0.000439597	0.009396192
SPATC1	375686	1.070957656	-2.4622278	0.000451593	0.009617958
HTR3C	170572	2.166688706	-3.090081804	0.000456593	0.009712825
MSR1	4481	1.008082484	3.830526576	0.000483945	0.010209282
TRIM17	51127	-1.328445227	-0.946544247	0.000484751	0.010214188
OPRD1	4985	-2.155963421	-3.396193299	0.000491873	0.010339784
AFF2	2334	1.092973689	-2.105842088	0.000501167	0.010522728
CYP2E1	1571	1.201503743	-0.42937284	0.000503174	0.010552426
WNT1	7471	1.138071868	-3.158308857	0.000513979	0.010715921
HIST1H3J	8356	1.246250449	-2.728849144	0.000521436	0.010845998
LUZP2	338645	-1.497667481	-0.343059443	0.000525104	0.010896828
INSL5	10022	1.977715285	0.033907476	0.000526969	0.010922803
ZIC4	84107	-2.648294776	-3.260275912	0.000528391	0.010939536
DACT2	168002	-1.420982736	1.117784404	0.000533271	0.01102775
REG1B	5968	-3.037866087	8.296036559	0.000543046	0.011190896
ASTN1	460	2.086821765	-2.401952319	0.000545572	0.011229959
BHMT	635	-2.052383388	-1.751685049	0.000554815	0.011393861
NEFL	4747	-2.217135945	0.612066149	0.00055886	0.011450524
CD300E	342510	1.312091321	-2.207885579	0.000563914	0.011540783
GFRA2	2675	1.046044796	-0.521926337	0.000568063	0.011599034
SYNGR4	23546	-1.648550585	-1.228843579	0.000571265	0.011639787
NCF1B	654816	1.122290205	0.773546806	0.000571366	0.011639787
BEND4	389206	1.158638354	-2.326544777	0.000578583	0.011773329
FAIM2	23017	-1.026904551	3.935925699	0.00058509	0.011859513
NCRNA00189	193629	1.232768603	-3.164454246	0.000586148	0.011859513
GZMB	3002	1.095524369	4.071090876	0.00060006	0.012099741
HLA-DOB	3112	1.06812811	0.895694617	0.000616592	0.012392903
GAPT	202309	1.006927004	-0.27962743	0.000617714	0.012399554
FMO1	2326	1.218241017	-0.811133199	0.000621214	0.012441744
LOC154761	154761	1.23432944	1.819481197	0.000640031	0.012782566
FPR2	2358	1.096146783	0.536960186	0.000641236	0.012782566
MEGF11	84465	-1.713868991	0.274511207	0.000641821	0.012782566
KRT5	3852	-2.033053644	1.15501134	0.000646175	0.012840566
CTNNA2	1496	2.006258068	1.580583325	0.000652187	0.012945575
CCDC160	347475	1.972889289	-3.318008172	0.000654822	0.012983416
AP3B2	8120	1.792215588	-0.399120234	0.000656563	0.012997571
HOXD10	3236	-1.576163103	2.318709598	0.000659209	0.013026879
UPB1	51733	1.155882196	-1.953873874	0.000664589	0.013104108
DAZL	1618	1.23344525	-2.9458634	0.000698951	0.013720856
CD109	135228	1.079870789	3.456125844	0.000700629	0.013738379
PYGO1	26108	1.055696024	-1.862220241	0.000701387	0.013738379
GPR15	2838	1.412574552	-0.093621499	0.000702912	0.01375313
SLITRK2	84631	1.463662969	-3.057215334	0.000708246	0.013842274
CLGN	1047	-1.506754653	0.322246932	0.000709532	0.013852203
ALK	238	1.392351954	-3.138433311	0.000721499	0.014009031
PPY	5539	2.079790045	-3.290304867	0.000726875	0.01409804
CSTL1	128817	-1.555672979	-2.829788928	0.000727731	0.014099301
SLC35F3	148641	1.235918561	-3.052094408	0.000732894	0.014183886
GUCA2B	2981	1.934177776	1.444655789	0.000734618	0.014201824
THSD7B	80731	1.725225667	-2.258356231	0.000736244	0.014204374
C1orf230	284485	-1.305247817	-0.311567389	0.000736346	0.014204374
PART1	25859	-1.194641221	0.616986297	0.000739084	0.014226369
ZNF716	441234	2.917178062	-3.484098538	0.000757825	0.014520302
C20orf197	284756	1.23389564	-2.858736751	0.000762122	0.014575278
DRP2	1821	-1.352843514	1.044871898	0.00076503	0.014599532
MMRN1	22915	1.091693762	1.375187514	0.000772971	0.014735268
SLC5A5	6528	1.369391101	-2.818518493	0.000784155	0.014884725
BEAN	146227	1.316832324	0.191000185	0.000787602	0.014934086
TMPRSS6	164656	1.052889087	0.515541234	0.000800477	0.01513003
TNFRSF13B	23495	1.411941421	-1.430161704	0.000801783	0.015138656
DCLK1	9201	1.056138485	0.376362555	0.000804063	0.015165614
SLITRK5	26050	-1.915771554	-1.092425351	0.000806713	0.015199493
ZG16	653808	1.836208173	6.618105747	0.000808673	0.01520425
RMRP	6023	1.590361437	2.329760615	0.000810392	0.015220487
B3GNT7	93010	1.1624759	5.801366851	0.000823514	0.015418156
FLJ44054	643365	2.413260825	-3.312266922	0.000828795	0.015500727
PRTG	283659	1.181608042	-0.487011256	0.000842941	0.01571577
OLIG1	116448	1.203538048	-2.756458703	0.000897498	0.016593928
DAZ3	57054	-4.387211627	-0.098935398	0.000917646	0.016913759
KCTD16	57528	1.535061047	0.025469867	0.000938578	0.017263815
LOC100240735	100240735	1.096774899	-2.965631709	0.000940043	0.017272924
CYP4B1	1580	-1.199580523	-1.486430466	0.000945995	0.017364379
TSKS	60385	1.493800096	-3.068900106	0.000949419	0.017365444
STAC	6769	1.038765311	-1.012565731	0.000962321	0.01753797
C1orf186	440712	1.025075544	-1.851850098	0.000962347	0.01753797
CPA3	1359	1.03941889	2.966847787	0.000987655	0.017925784
DLEC1	9940	-1.016969384	-0.305310513	0.000990651	0.017934177
HTRA4	203100	1.039949864	-1.695057449	0.000995211	0.017989583
C5orf40	408263	1.103708058	-3.158648832	0.001005327	0.018117255
FAM92B	339145	1.424465272	-2.544635866	0.00106717	0.019096445
RFPL1S	10740	1.032294377	-2.674435912	0.001078946	0.019275778
PLIN1	5346	1.527077118	1.329582011	0.001079357	0.019275778
MORN3	283385	1.197098433	-1.710015062	0.001097384	0.019578075
SFRP1	6422	1.412070175	1.856770411	0.001122877	0.019972855
KLRC3	3823	1.071633835	-2.029317632	0.001129567	0.020071793
SSTR3	6753	1.431567073	-3.269845341	0.00114789	0.020356755
PYY	5697	1.99282831	1.856065011	0.001149055	0.020357146
LOC642587	642587	3.070317943	-2.968488801	0.001152174	0.020392114
ANXA10	11199	-3.537210868	0.266313953	0.001161903	0.020523489
CLCA1	1179	1.760175613	8.314121615	0.001228402	0.021484963
L1CAM	3897	1.36095644	3.519498193	0.001259402	0.021919512
C11orf92	399948	-1.138475267	2.25402118	0.001271903	0.02211547
SPRR2D	6703	2.020046715	-0.299821263	0.001280521	0.022221904
C13orf30	144809	1.132302824	-2.982014895	0.001286987	0.022312362
PTPN13	5783	-1.046528813	3.910259503	0.001296144	0.02240568
ANKRD55	79722	1.033257253	-2.928698297	0.001301397	0.022474653
PHYHIPL	84457	1.454802746	2.437242887	0.001306761	0.022501811
RETN	56729	1.72879558	-2.400555874	0.00131682	0.022653118
VSTM1	284415	1.373449229	-2.543433422	0.001332545	0.02287942
TMPRSS5	80975	-1.437206106	0.84144382	0.001408085	0.023968403
ENPP3	5169	-1.206501218	4.871153011	0.001413668	0.024040464
ERMN	57471	1.015795665	-0.627529088	0.001451056	0.02455899
C21orf88	114041	1.528855947	-0.18261749	0.00147406	0.024877387
CRHR2	1395	1.248391922	-2.939317519	0.001500124	0.025221631
ADRA1B	147	1.053193887	-1.354869837	0.001505741	0.025292182
BIRC7	79444	1.32464674	0.512143264	0.001527726	0.025589044
C3orf15	89876	-1.391490692	-0.346600909	0.001536924	0.025694773
MTTP	4547	1.937780253	3.193328756	0.001547561	0.025824102
HIST1H3C	8352	1.29877671	-2.809085848	0.001569819	0.026126315
CHI3L2	1117	1.236784792	0.021418328	0.001574355	0.026173102
RORB	6096	1.228919921	-3.130200419	0.001591736	0.026412725
PRINS	100169750	-1.350449152	-3.183333917	0.001614112	0.02668455
CLC	1178	1.644191133	0.942835042	0.001626159	0.026838176
ENTHD1	150350	1.016481448	-2.553560561	0.001627926	0.026838176
CEBPE	1053	1.371972133	-1.31465174	0.001643671	0.027022685
GABRA3	2556	2.177567805	-1.245179634	0.001667819	0.027318786
DAZ2	57055	-3.846184234	-0.568927965	0.001678287	0.027464977
KLK6	5653	1.50087279	5.274873936	0.001680279	0.02747233
CSAG2	728461	2.807908604	-2.265206255	0.001694032	0.027646408
LMO3	55885	-1.445486886	1.61487966	0.001729228	0.028066451
EPHX3	79852	-1.194144616	0.082566867	0.001810959	0.029259649
DYNC1I1	1780	1.194812559	0.293680563	0.001822165	0.029334219
LOC731789	731789	-2.684834536	-1.744921216	0.001860444	0.029923407
CD19	930	1.456152248	0.037997564	0.001883688	0.030188176
PCDHGB6	56100	-1.098714376	1.086123661	0.001912981	0.030575063
KIR2DL3	3804	1.788552062	-3.30331069	0.001921818	0.030688768
DHRS2	10202	1.164650198	1.991017755	0.001995385	0.031636543
LTC4S	4056	1.06424076	-0.91553054	0.00200186	0.031710956
ACADL	33	-2.117486205	-2.619299257	0.002039853	0.032198205
LGALS12	85329	1.34177575	-1.854990303	0.00205755	0.032420063
COL29A1	256076	1.241559899	-2.832030113	0.002061242	0.032446577
AMPD1	270	1.167116578	-1.574468985	0.002140482	0.033430952
MAGEA2	4101	2.942528563	1.457844371	0.002205304	0.034199454
ZNF883	169834	1.124627141	-1.021203141	0.002277489	0.035108822
WISP2	8839	1.489833226	-0.120381828	0.002293294	0.035230459
DKK4	27121	-2.069814907	2.301005038	0.002305131	0.035381779
ZNF114	163071	1.063723478	-1.311453123	0.002337817	0.035788855
BCORL2	286554	1.400482535	-3.275611421	0.002339107	0.035788855
HIST1H2AL	8332	1.000992424	-2.746106956	0.002341063	0.035788855
FAM181B	220382	1.15847772	-2.485555232	0.002341703	0.035788855
ADCYAP1	116	1.05220232	-0.1366041	0.002355239	0.035964866
HOXC10	3226	1.523824373	-2.990591437	0.002357911	0.035974816
HIST1H3I	8354	1.260593381	-3.130825683	0.002396173	0.036489135
REG3A	5068	-2.544195532	8.839841314	0.002411388	0.036633753
TEX15	56154	-2.598572489	-2.960549517	0.002446179	0.037071684
C20orf26	26074	1.005120027	-2.909787278	0.00244646	0.037071684
CHGA	1113	1.586746822	3.708135183	0.002508167	0.037686
RPL39L	116832	-1.156724243	2.511732546	0.002512402	0.037717801
BNC1	646	1.345208523	-3.174827697	0.002518724	0.037777439
LIN28B	389421	-3.331873538	-1.872144403	0.002564235	0.038142197
PCDHGB8P	56120	-1.064432597	-2.754621935	0.002613796	0.038685485
ABCA8	10351	1.133655485	0.485296852	0.00264178	0.038937822
HBQ1	3049	1.818355559	-2.642359247	0.002653217	0.03904176
CPA5	93979	-2.160294627	-2.43400115	0.002713651	0.039832277
PAPPA2	60676	1.557305608	-1.604998713	0.002739322	0.040109898
SYNPR	132204	-2.054603697	-0.330951647	0.002753774	0.040255299
CPNE4	131034	1.919225844	-2.486043604	0.002838648	0.041292591
HSPB3	8988	-1.728918019	0.161007346	0.00289	0.041957833
SCARA5	286133	1.085171816	1.800693613	0.002928478	0.042425993
NEUROD1	4760	1.834086682	-1.525549162	0.003059087	0.043791364
ST6GAL2	84620	-1.216905705	2.65412939	0.003059616	0.043791364
CTSE	1510	-1.683505947	5.43420924	0.003082603	0.044049563
CAMP	820	1.405801591	-3.126706268	0.003104822	0.044260499
RIMBP2	23504	-1.104639355	0.619079251	0.003161522	0.04479274
PCDHGA7	56108	-1.302926519	0.549766722	0.003162284	0.04479274
APOC1P1	342	2.062627315	-1.814512958	0.00319231	0.045179585
SCARNA10	692148	1.211542188	-2.217915821	0.003220966	0.045390011
MUC21	394263	-2.200027777	-2.386454405	0.003223102	0.045390011
SLC38A11	151258	-1.488689646	0.482065624	0.003232624	0.045427679
CTNNA3	29119	1.389984675	-3.239825099	0.003242599	0.045496041
UGT2B10	7365	1.535478314	0.621561653	0.003249097	0.045551319
CLNK	116449	1.220016493	-3.239504639	0.003306144	0.046241869
HAMP	57817	1.082031819	-1.759018531	0.003329999	0.046466015
PROM2	150696	-1.046275768	4.846897541	0.00336339	0.046785283
ZFP57	346171	1.432185192	-2.63325649	0.003410486	0.047188665
EPHA8	2046	1.846805943	-2.303030635	0.003410941	0.047188665
MAGEA5	4104	1.492934273	-2.654509957	0.003436163	0.047390303
ADH1A	124	1.192386144	-2.137133368	0.003472126	0.04781222
PRB3	5544	-1.140261263	-3.065436318	0.003507246	0.04814689
HABP2	3026	1.882958916	-0.003753105	0.003535432	0.048459102
SSTR5	6755	-1.456882798	0.485344282	0.003542207	0.04847799
KLF15	28999	-1.055089161	0.738211017	0.003564734	0.048748145
