# Supplementary material for: Immunogenomic pathways associated with cytotoxic lymphocyte infiltration and survival in colorectal cancer
Source: BMC Cancer. 2020 Feb 14;20:124. doi: 10.1186/s12885-020-6513-4 (PMC7023815; doi:10.1186/s12885-020-6513-4)
Supplement: Supplementary file 2 — Additional file 2. This data file includes the results of all differentially expressed genes when comparing each tumor location and stage. This file also includes all results from the pathway enrichment analysis that are included in the visualization (Figure 2). Additionally, the survival analysis from all genes with a significant impact on survival is included in this file. [file 12885_2020_6513_MOESM2_ESM.zip › 1.rectum.early.low.vs.high.diffSigR4.csv]

gene_symbol	gene_id	logFC	logCPM	PValue	FDR
CD8A	925	1.958715135	2.611191595	5.80E-22	1.04E-17
CTSW	1521	2.076883248	1.267470747	8.57E-18	7.65E-14
GBP5	115362	1.824346276	3.419164647	8.94E-17	5.32E-13
CCL5	6352	1.666217294	4.05955449	1.81E-16	8.06E-13
ZNF683	257101	2.564192642	-0.093462181	1.89E-15	6.76E-12
IDO1	3620	3.109224582	4.797676188	2.76E-15	8.21E-12
KLRD1	3824	2.123631053	0.403687637	1.14E-14	2.91E-11
NKG7	4818	1.740610469	2.26813324	1.41E-14	3.14E-11
TIGIT	201633	1.675622802	1.238491003	3.20E-14	6.35E-11
ANXA8	653145	6.542238792	3.819992837	3.70E-14	6.61E-11
PLEK	5341	1.943904996	4.15032487	4.66E-14	7.56E-11
ANXA8L2	244	6.08495488	2.957637497	8.85E-14	1.32E-10
CXCL9	4283	1.841429869	4.713336208	1.07E-13	1.38E-10
GBP4	115361	1.574829097	4.962467024	1.09E-13	1.38E-10
HLA-DPA1	3113	1.443474931	7.071770757	2.63E-13	3.13E-10
CST6	1474	5.634504428	3.8536265	6.67E-13	7.10E-10
IL2RB	3560	1.238547525	3.790003052	6.76E-13	7.10E-10
GNLY	10578	1.724032458	2.276099726	8.44E-13	8.37E-10
LCP2	3937	1.448284795	3.918065713	1.20E-12	1.12E-09
ALOX15B	247	3.06258373	1.745177201	1.37E-12	1.23E-09
KLRK1	22914	1.675005107	0.647868402	1.72E-12	1.46E-09
GRM1	2911	6.413100202	1.512447117	2.59E-12	2.02E-09
ITGAL	3683	1.298152077	3.441148043	2.61E-12	2.02E-09
EOMES	8320	2.398650626	-0.487360316	2.97E-12	2.21E-09
RARRES3	5920	1.949576154	5.068301576	3.14E-12	2.24E-09
HLA-DOA	3111	1.502330937	3.488227923	4.20E-12	2.85E-09
TAGAP	117289	1.514489713	2.174197607	4.30E-12	2.85E-09
GPR109A	338442	2.853883764	2.391509188	5.86E-12	3.73E-09
TBX21	30009	1.508210091	-0.800829546	1.49E-11	9.18E-09
CRTAM	56253	1.897326095	-1.118328471	1.64E-11	9.79E-09
PIK3CD	5293	1.144403159	3.133573008	1.75E-11	1.01E-08
GPR109B	8843	2.87040028	2.146163875	1.85E-11	1.03E-08
CD96	10225	1.256885859	1.81877547	1.91E-11	1.03E-08
SLAMF8	56833	1.291296491	3.780800823	2.54E-11	1.33E-08
HLA-DPB1	3115	1.34452997	6.486642975	2.93E-11	1.50E-08
LILRB4	11006	1.432057166	3.236286538	3.51E-11	1.74E-08
GPR87	53836	6.964515413	0.300088313	5.14E-11	2.48E-08
IL10RA	3587	1.145201059	3.731879567	7.58E-11	3.54E-08
ARHGAP9	64333	1.297354086	2.756488287	7.74E-11	3.54E-08
PLA2G2D	26279	2.219896683	0.725136111	8.09E-11	3.61E-08
ZBED2	79413	3.347108587	1.755125609	8.48E-11	3.69E-08
DOCK2	1794	1.257934827	3.2266254	9.73E-11	4.13E-08
STAT4	6775	1.259842045	0.766579473	1.00E-10	4.15E-08
PDCD1LG2	80380	1.581108905	0.92634571	1.02E-10	4.15E-08
HLA-DRA	3122	1.470921446	8.765856416	1.29E-10	5.10E-08
KIR2DL4	3805	2.27755438	-1.299346894	1.52E-10	5.88E-08
PTPRC	5788	1.279880641	4.524496206	1.90E-10	7.12E-08
SLA2	84174	1.184438188	0.767100087	1.91E-10	7.12E-08
CD69	969	1.991878338	2.254855403	1.99E-10	7.24E-08
CD163	9332	1.466556903	4.199723823	2.15E-10	7.69E-08
CD53	963	1.23846985	4.582859027	2.38E-10	8.33E-08
CR1	1378	1.76695915	1.114176957	2.47E-10	8.49E-08
BCL2A1	597	1.986920316	2.586300016	2.57E-10	8.65E-08
HLA-DQA1	3117	1.531346266	5.697903875	2.64E-10	8.72E-08
RHOH	399	1.568135098	2.194253198	2.78E-10	9.01E-08
FCRL3	115352	2.192366492	-0.729087111	3.21E-10	1.02E-07
APBB1IP	54518	1.28122868	2.346982396	4.12E-10	1.29E-07
PIK3R5	23533	1.28938572	2.236449636	4.22E-10	1.30E-07
SLA	6503	1.061406835	3.324084894	4.70E-10	1.42E-07
CXCL13	10563	2.112540227	2.151754356	4.96E-10	1.48E-07
MAGEC2	51438	7.284191491	0.540373953	5.26E-10	1.54E-07
SECTM1	6398	1.540513427	4.550128661	6.20E-10	1.77E-07
FYB	2533	1.274411159	3.037430663	6.25E-10	1.77E-07
PDCD1	5133	1.371277015	0.788902744	6.55E-10	1.83E-07
PNMA5	114824	-5.543611044	2.042692062	6.74E-10	1.85E-07
ARHGAP30	257106	1.024375807	3.738544714	8.80E-10	2.36E-07
NLRP3	114548	1.405213547	1.22476499	9.00E-10	2.36E-07
BAAT	570	3.270920876	0.909618301	9.00E-10	2.36E-07
HLA-DRB6	3128	1.897784942	4.613694701	1.00E-09	2.59E-07
IL2RA	3559	1.241296966	1.630961283	1.04E-09	2.66E-07
CYBB	1536	1.124770235	4.814776144	1.08E-09	2.69E-07
GPR174	84636	1.736642367	-1.477438897	1.09E-09	2.69E-07
KLK5	25818	6.790782769	2.272529641	1.15E-09	2.82E-07
CD84	8832	1.416582669	1.336804495	1.22E-09	2.94E-07
TCL1A	8115	2.708137447	-1.199102338	1.36E-09	3.23E-07
SERPINB2	5055	3.583231931	0.108311415	1.37E-09	3.23E-07
SELL	6402	1.61169843	2.664395339	1.56E-09	3.61E-07
HLA-DMB	3109	1.325198215	5.210958732	1.70E-09	3.88E-07
CLEC4G	339390	2.940999233	-1.828337599	1.72E-09	3.88E-07
SALL3	27164	6.370737832	-2.143615324	1.76E-09	3.92E-07
FPR2	2358	2.654072809	1.364506254	1.89E-09	4.14E-07
SPOCK2	9806	1.016103794	4.358400405	1.90E-09	4.14E-07
TLR8	51311	1.468684051	0.915528301	2.03E-09	4.36E-07
OSM	5008	2.473474129	3.64872705	2.48E-09	5.27E-07
CCRL1	51554	1.996705977	0.464974546	2.52E-09	5.29E-07
IL8	3576	2.515718371	7.27988096	2.60E-09	5.40E-07
CIITA	4261	1.417337795	3.42107661	2.65E-09	5.44E-07
SRGN	5552	1.444325545	5.595476063	2.85E-09	5.79E-07
TREM1	54210	2.318883909	2.19395934	3.01E-09	6.05E-07
GZMK	3003	1.737930476	0.429846785	3.14E-09	6.23E-07
SERPINA3	12	-3.864388324	6.384769633	3.19E-09	6.26E-07
STX11	8676	1.15885922	1.690283928	3.49E-09	6.76E-07
IL18RAP	8807	1.445440675	-0.089196658	3.52E-09	6.76E-07
CCL19	6363	2.456279654	1.713144229	4.35E-09	8.26E-07
CSF3R	1441	1.825639505	3.363674345	4.46E-09	8.38E-07
DOCK8	81704	1.307538659	4.028342553	4.57E-09	8.43E-07
IL1B	3553	2.174564715	5.168361503	4.71E-09	8.58E-07
ITGAX	3687	1.420415119	3.942088283	4.91E-09	8.85E-07
CTNNA2	1496	-3.584883408	2.17917953	5.05E-09	8.90E-07
CD74	972	1.105958059	10.12784563	5.06E-09	8.90E-07
FMNL1	752	1.063094962	4.075796562	5.08E-09	8.90E-07
CLEC7A	64581	1.273747678	2.196918427	5.27E-09	9.14E-07
TNFSF13B	10673	1.450558795	0.785708376	5.57E-09	9.56E-07
KCNC2	3747	4.614379647	-1.160662227	5.73E-09	9.75E-07
CCL3L1	6349	2.520331795	2.393797938	5.90E-09	9.90E-07
NEFL	4747	3.454451559	0.679665538	5.98E-09	9.90E-07
AQP9	366	2.07984159	2.55124168	5.99E-09	9.90E-07
DPYD	1806	1.37108307	2.738861207	6.20E-09	1.02E-06
IL12RB2	3595	1.778421371	-0.008236065	6.39E-09	1.04E-06
CXCL11	6373	2.065662005	3.787171333	6.44E-09	1.04E-06
MAGEA1	4100	7.085841221	0.119139927	6.54E-09	1.04E-06
IKZF3	22806	1.647323429	-0.238037469	6.80E-09	1.07E-06
JAKMIP1	152789	1.373824888	-0.81156909	7.43E-09	1.16E-06
FAM133A	286499	4.435429972	-1.247120473	8.06E-09	1.25E-06
CCL4	6351	1.409004878	2.730915876	8.45E-09	1.30E-06
ADAD2	161931	4.550918362	-0.550336251	8.79E-09	1.33E-06
CSF2RB	1439	1.229039863	3.54390687	8.85E-09	1.33E-06
FASLG	356	1.468275818	-0.346229779	8.86E-09	1.33E-06
KLHL6	89857	1.144918425	2.182733066	9.28E-09	1.38E-06
IL21R	50615	1.25678669	1.711440824	9.81E-09	1.45E-06
IKZF1	10320	1.100506845	2.923802707	1.11E-08	1.63E-06
CBLN1	869	-2.383993184	1.10499458	1.13E-08	1.63E-06
FCRL6	343413	1.653801023	-1.45689732	1.15E-08	1.66E-06
BTK	695	1.228794439	1.519789787	1.18E-08	1.68E-06
CCL3	6348	1.819014341	3.178915455	1.25E-08	1.76E-06
LAG3	3902	1.258731099	1.857321392	1.27E-08	1.77E-06
NCKAP1L	3071	1.014707515	3.491368141	1.27E-08	1.77E-06
SLC37A2	219855	1.390898421	2.877594157	1.29E-08	1.79E-06
MUC16	94025	3.321824408	-0.882402704	1.39E-08	1.91E-06
CHRNB2	1141	2.868710338	0.343930047	1.44E-08	1.96E-06
TRAF3IP3	80342	1.010506463	1.643230887	1.47E-08	1.99E-06
HLA-DQA2	3118	1.530466814	3.804958324	1.48E-08	1.99E-06
HORMAD1	84072	2.99182416	-0.879703478	1.51E-08	2.01E-06
CD37	951	1.251035416	3.14452739	1.63E-08	2.16E-06
WAS	7454	1.078949716	2.604776309	1.69E-08	2.20E-06
PROK2	60675	2.847937336	0.0186206	1.69E-08	2.20E-06
CD274	29126	1.514851343	0.892445092	1.70E-08	2.20E-06
APOBEC3G	60489	1.22223313	2.929994743	1.81E-08	2.32E-06
C17orf87	388325	1.265723242	-0.292098687	1.89E-08	2.41E-06
AIM2	9447	2.004340674	1.123657666	1.92E-08	2.43E-06
CCL8	6355	2.204888387	0.777613088	1.99E-08	2.50E-06
MAP4K1	11184	1.242199663	1.872839381	2.03E-08	2.54E-06
MYO1F	4542	1.008592724	3.872129057	2.16E-08	2.68E-06
C3	718	1.49216674	7.373971256	2.22E-08	2.74E-06
INSM1	3642	2.857613985	0.874406498	2.35E-08	2.88E-06
CD7	924	1.341117767	2.817387756	2.42E-08	2.94E-06
PRKCB	5579	1.285152005	2.280513287	2.45E-08	2.96E-06
TARP	445347	1.679609956	-0.492977622	2.54E-08	3.05E-06
GBP1	2633	1.047483466	5.53350227	2.62E-08	3.10E-06
LOC642587	642587	6.529316473	-0.126211262	2.66E-08	3.12E-06
ITGAD	3681	2.139198891	-2.374627028	2.72E-08	3.18E-06
CCR5	1234	1.077175809	2.207066728	2.85E-08	3.31E-06
FCGR3A	2214	1.32604115	4.970825518	2.88E-08	3.32E-06
CYTH4	27128	1.123473781	3.146711088	2.90E-08	3.32E-06
FAM65B	9750	1.345243589	1.707607834	2.98E-08	3.39E-06
ANKRD1	27063	3.926951049	-0.811960384	3.02E-08	3.41E-06
SFTA3	253970	-6.493995109	-1.487474914	3.04E-08	3.42E-06
FCN1	2219	1.865718683	1.316948195	3.15E-08	3.51E-06
C3orf72	401089	4.398026737	-2.718416573	3.27E-08	3.63E-06
KLRC2	3822	2.391058584	-0.033677648	3.66E-08	4.01E-06
CYP17A1	1586	4.249678571	-1.006051747	3.76E-08	4.09E-06
CXCL5	6374	2.730076474	5.350739059	3.89E-08	4.21E-06
CXCR5	643	1.87495825	-0.176176812	3.99E-08	4.29E-06
P2RY13	53829	1.315033527	1.146191936	4.16E-08	4.42E-06
HAVCR2	84868	1.072881081	2.953141421	4.26E-08	4.50E-06
HLA-DMA	3108	1.096640188	5.516748608	4.35E-08	4.57E-06
CXCL10	3627	1.561293523	4.42799092	4.43E-08	4.62E-06
PLXNC1	10154	1.377904992	2.173259186	4.50E-08	4.67E-06
MS4A1	931	2.312293848	1.009813994	4.73E-08	4.85E-06
PPP1R16B	26051	1.068722441	2.831488608	4.77E-08	4.86E-06
ITK	3702	1.142939101	1.428103224	5.52E-08	5.60E-06
DOCK10	55619	1.023315672	2.604302059	5.62E-08	5.67E-06
FSTL5	56884	4.045198091	-0.671568762	5.71E-08	5.73E-06
SAMSN1	64092	1.25287881	2.391903728	5.78E-08	5.76E-06
ODZ1	10178	2.73686434	-1.4118062	5.90E-08	5.83E-06
RRAD	6236	2.026730305	2.529544384	5.91E-08	5.83E-06
LAPTM5	7805	1.052548352	6.828350215	6.17E-08	6.05E-06
FPR1	2357	1.907361199	3.151997148	6.83E-08	6.66E-06
RIMS2	9699	3.694503263	-2.402835532	7.32E-08	7.10E-06
C3P1	388503	4.625754203	-0.308476328	7.46E-08	7.20E-06
LTA	4049	1.293526268	-0.700411942	7.53E-08	7.23E-06
CALCB	797	3.984885482	-0.34433841	7.70E-08	7.35E-06
RHOXF2B	727940	4.826613242	-3.006903446	7.80E-08	7.41E-06
FCAR	2204	2.506171198	-0.358689425	7.90E-08	7.46E-06
TFEC	22797	1.203912124	1.317786672	8.04E-08	7.55E-06
CR2	1380	2.581597241	1.688318359	8.27E-08	7.73E-06
KLRC1	3821	1.911157304	-1.354711308	8.52E-08	7.88E-06
CCR2	729230	1.330031822	0.624108254	8.52E-08	7.88E-06
MEFV	4210	1.724861314	-0.040003596	8.57E-08	7.88E-06
UBASH3A	53347	1.18883888	0.242803933	8.63E-08	7.88E-06
RASGRP1	10125	1.221256318	1.402014888	8.65E-08	7.88E-06
FAM49A	81553	1.203127083	0.709110873	8.82E-08	7.99E-06
SLAMF7	57823	1.170281887	3.626082563	9.02E-08	8.13E-06
SIGLEC10	89790	1.114001509	2.662513667	9.34E-08	8.38E-06
TTC24	164118	2.217390278	-2.926504373	9.61E-08	8.58E-06
ICOS	29851	1.174764745	0.634857008	9.81E-08	8.71E-06
CHST11	50515	1.121353917	2.310683693	1.04E-07	9.17E-06
HCST	10870	1.273842731	1.903349041	1.12E-07	9.89E-06
ZPLD1	131368	4.294548766	-2.225162364	1.15E-07	1.01E-05
FCGR3B	2215	1.971045887	2.904402195	1.22E-07	1.06E-05
FPR3	2359	1.10942449	3.737926263	1.22E-07	1.06E-05
CD247	919	1.033157585	2.018256206	1.26E-07	1.08E-05
HLA-DRB1	3123	1.221042625	7.61121246	1.29E-07	1.11E-05
FGR	2268	1.197348197	2.736166445	1.39E-07	1.18E-05
CD3E	916	1.030570952	3.3825108	1.40E-07	1.19E-05
MYO1G	64005	1.194181706	3.017863076	1.64E-07	1.38E-05
MYL3	4634	-3.516511296	-0.806246321	1.73E-07	1.45E-05
LY9	4063	1.325410386	0.253439567	1.78E-07	1.47E-05
SLC9A4	389015	-3.647160836	-0.03429889	1.79E-07	1.47E-05
LOC254559	254559	1.59101086	-1.93065528	1.79E-07	1.47E-05
CD86	942	1.126565424	2.594192078	1.87E-07	1.53E-05
CD1B	910	1.777824162	-1.445819302	1.90E-07	1.53E-05
TLR1	7096	1.257557462	1.675093084	1.90E-07	1.53E-05
PPBP	5473	3.309496858	3.350589913	1.93E-07	1.55E-05
LOC400759	400759	1.803002866	0.359444222	2.00E-07	1.60E-05
CLEC4A	50856	1.32871418	1.415669313	2.02E-07	1.61E-05
EVI2A	2123	1.234930232	2.298190833	2.04E-07	1.61E-05
GBP6	163351	2.37607886	-2.211528774	2.04E-07	1.61E-05
SIRPG	55423	1.215288282	0.928768998	2.05E-07	1.61E-05
CMAH	8418	1.488149382	2.003177779	2.09E-07	1.63E-05
HTN1	3346	-5.771866864	-1.520325982	2.12E-07	1.65E-05
KIAA0748	9840	1.15673137	-0.359907968	2.19E-07	1.70E-05
SHOX2	6474	2.13496636	-0.868445309	2.21E-07	1.71E-05
EVI2B	2124	1.137669054	3.026507734	2.24E-07	1.72E-05
FGD2	221472	1.039863915	2.359701351	2.27E-07	1.74E-05
FCGR2B	2213	1.540077475	2.465371792	2.46E-07	1.87E-05
TNFRSF9	3604	1.115351061	0.078288691	2.54E-07	1.93E-05
HK3	3101	1.369921551	2.321656271	2.58E-07	1.95E-05
CD27	939	1.230289824	2.331499	2.66E-07	2.00E-05
SLC1A3	6507	1.415613206	1.53043714	2.77E-07	2.05E-05
XKR7	343702	4.786682013	-1.893637296	2.77E-07	2.05E-05
UPK3B	80761	2.52415802	2.136133253	2.77E-07	2.05E-05
GZMH	2999	1.428145008	0.640730455	2.78E-07	2.05E-05
PHF21B	112885	3.550153172	-2.861802826	2.86E-07	2.09E-05
STAC2	342667	2.747239197	-1.593251824	2.94E-07	2.13E-05
C1orf186	440712	1.523075268	-2.03640432	2.95E-07	2.13E-05
CD300E	342510	2.517556554	-1.554604004	3.26E-07	2.34E-05
ITGB2	3689	1.065248727	5.714365296	3.30E-07	2.36E-05
LILRB1	10859	1.212193579	2.16727103	3.45E-07	2.46E-05
GZMA	3001	1.21345894	2.398929905	3.70E-07	2.62E-05
CEACAM4	1089	1.738591711	-1.505659334	3.78E-07	2.66E-05
LILRA6	79168	1.433200339	1.69482795	3.83E-07	2.69E-05
SERPINA9	327657	3.699412481	-2.675223454	4.06E-07	2.84E-05
ACAP1	9744	1.042196068	2.52001252	4.46E-07	3.09E-05
HOXC11	3227	3.391346734	-0.449688982	4.47E-07	3.09E-05
HLA-DRB5	3127	1.452238875	6.348894124	4.72E-07	3.24E-05
FCER1G	2207	1.004799223	4.047452589	4.89E-07	3.34E-05
IGSF6	10261	1.092056344	2.194884062	4.94E-07	3.35E-05
GPR83	10888	-2.453739711	-0.536939715	4.94E-07	3.35E-05
SP140	11262	1.075784725	1.537736434	5.29E-07	3.58E-05
FCGR2A	2212	1.121126101	5.034487551	5.71E-07	3.81E-05
RASAL3	64926	1.002733207	2.748737619	5.86E-07	3.88E-05
NCF1	653361	1.365899989	2.752048929	5.90E-07	3.88E-05
COX8C	341947	-4.569808231	-2.684398872	5.91E-07	3.88E-05
LILRP2	79166	2.048966146	-2.778517293	6.00E-07	3.92E-05
LOC554202	554202	3.953442723	1.918516057	6.11E-07	3.97E-05
ABCA4	24	2.407548026	-0.634961601	6.29E-07	4.05E-05
FAM26F	441168	1.226473861	2.147053165	6.35E-07	4.08E-05
ALB	213	3.327297836	-2.665749583	6.59E-07	4.22E-05
ZNF831	128611	1.164960453	-0.391439933	6.62E-07	4.22E-05
PEG10	23089	2.458160176	3.463359917	6.85E-07	4.35E-05
SNCG	6623	1.960224957	1.620424773	7.04E-07	4.45E-05
SIRPB2	284759	1.15789194	0.661133652	7.06E-07	4.45E-05
IL15	3600	1.007796045	1.874199127	7.54E-07	4.74E-05
LILRA2	11027	1.601105575	0.102439169	8.00E-07	5.01E-05
CALB1	793	3.830980153	2.388549694	8.17E-07	5.10E-05
TLR6	10333	1.265613125	-0.28663627	8.23E-07	5.12E-05
ERBB4	2066	3.246564494	-2.846903258	8.60E-07	5.33E-05
KLRC3	3823	1.85570604	-1.615860059	8.77E-07	5.42E-05
AP3B2	8120	2.483720771	-0.463364982	9.47E-07	5.81E-05
G0S2	50486	1.502758453	4.126852267	9.90E-07	6.05E-05
FLT3	2322	1.696009662	-1.253063715	9.99E-07	6.09E-05
CD22	933	1.61306541	1.037648991	1.00E-06	6.09E-05
SH2D1A	4068	1.186101455	0.254041731	1.01E-06	6.12E-05
DTHD1	401124	2.210947096	-2.158006619	1.03E-06	6.23E-05
HRH2	3274	1.440157505	-1.13586195	1.07E-06	6.42E-05
GSDMC	56169	1.940291776	-1.112498455	1.07E-06	6.42E-05
SIGLEC7	27036	1.13899461	0.587293292	1.10E-06	6.55E-05
ANXA1	301	1.4362577	6.600416089	1.11E-06	6.55E-05
SPI1	6688	1.04920762	4.080587519	1.15E-06	6.76E-05
FCGR2C	9103	1.658314602	2.364400779	1.15E-06	6.76E-05
SFMBT2	57713	1.074753963	0.044251865	1.17E-06	6.87E-05
GABRG3	2567	4.149691608	-2.778926039	1.19E-06	6.94E-05
MNDA	4332	1.28236139	2.361967211	1.21E-06	7.02E-05
MRC1	4360	1.290314085	4.031195966	1.21E-06	7.04E-05
NNAT	4826	2.009750041	1.89994402	1.23E-06	7.11E-05
SIGLEC14	100049587	1.469819594	0.896713519	1.24E-06	7.15E-05
AADACL4	343066	-4.671611248	-2.557846016	1.28E-06	7.35E-05
LILRB2	10288	1.093758012	2.74748092	1.30E-06	7.43E-05
FGL2	10875	1.030787729	4.129316073	1.31E-06	7.46E-05
PYHIN1	149628	1.223877106	-0.533664106	1.33E-06	7.53E-05
XAGE2	9502	4.133331531	-1.931417862	1.33E-06	7.53E-05
IL23A	51561	2.039349563	2.901913722	1.39E-06	7.83E-05
SIGLEC5	8778	1.37411344	0.777781556	1.42E-06	7.97E-05
CLEC4E	26253	1.530298118	0.436885156	1.43E-06	8.00E-05
TLR10	81793	1.579782789	-0.554620664	1.44E-06	8.01E-05
CCL4L2	388372	1.565455285	3.156020992	1.52E-06	8.45E-05
LOC84740	84740	2.307999521	1.041014554	1.63E-06	9.06E-05
FAM5C	339479	2.676401985	-0.224334266	1.64E-06	9.06E-05
PI16	221476	2.121346893	0.209034574	1.68E-06	9.23E-05
GVIN1	387751	1.114171526	1.10923131	1.68E-06	9.24E-05
HSF5	124535	-2.951535663	-1.709137614	1.69E-06	9.24E-05
GZMM	3004	1.536184832	0.193465269	1.72E-06	9.40E-05
COL4A4	1286	1.707668497	0.99305344	1.74E-06	9.46E-05
P2RX7	5027	1.158961115	-0.009205756	1.78E-06	9.61E-05
CASS4	57091	1.492205453	0.405230197	1.78E-06	9.61E-05
KCNJ15	3772	1.83406014	0.811628442	1.82E-06	9.81E-05
KIR2DL3	3804	2.036884097	-3.073079514	1.87E-06	0.000100219
ADAMTS20	80070	4.307120675	-2.366906376	1.93E-06	0.000103408
NCR1	9437	2.227450129	-3.022310858	1.97E-06	0.000105015
NKX6-1	4825	3.562417388	-3.063804109	1.98E-06	0.000105015
PLCL2	23228	1.215642885	2.55211515	2.02E-06	0.000107028
MYH6	4624	3.461662376	-2.73816054	2.16E-06	0.000114171
ITGAM	3684	1.207525469	2.789740678	2.17E-06	0.000114239
CD79B	974	1.099420998	1.302247915	2.21E-06	0.000115889
FCER2	2208	2.076956609	-1.305660583	2.26E-06	0.000118225
CD209	30835	1.085680593	2.692682471	2.41E-06	0.000125813
IL12RB1	3594	1.036741877	1.945536547	2.43E-06	0.00012646
GPR171	29909	1.141984093	-0.18828895	2.51E-06	0.000130194
CXCR2P1	3580	1.553174517	0.319985472	2.54E-06	0.000130893
PCDH10	57575	2.548274911	-1.930507992	2.57E-06	0.000132291
GPR97	222487	1.618339831	1.365527665	2.64E-06	0.000135373
SEMA3D	223117	2.084725627	0.333926587	2.65E-06	0.000135387
KCNJ10	3766	1.238355997	-0.342030424	2.68E-06	0.000136874
LRMP	4033	1.230837466	1.248465947	2.71E-06	0.000137823
CD300LF	146722	1.058547208	1.44224457	2.72E-06	0.000137823
TNFAIP6	7130	1.560096682	2.08487319	2.76E-06	0.000139667
SRPX	8406	1.368201803	2.251073089	2.79E-06	0.000140778
TKTL1	8277	-3.855267002	0.657594455	2.97E-06	0.000149419
HOTAIR	100124700	3.648130082	-1.278207002	3.08E-06	0.000154471
TNFSF14	8740	1.349333983	-1.295634152	3.28E-06	0.000163755
MSMB	4477	3.889951748	-1.794371118	3.30E-06	0.000163905
C4orf7	260436	2.531897137	-0.007946889	3.39E-06	0.000167903
C6orf138	442213	-2.170575938	0.401975845	3.50E-06	0.000173156
TMTC1	83857	1.137529463	2.756319472	3.59E-06	0.000176982
ZNF804A	91752	1.280684872	-1.913719588	3.66E-06	0.000180229
DHRS2	10202	2.63587358	4.084111108	3.68E-06	0.000180563
FOXP3	50943	1.055437208	1.79468935	3.77E-06	0.000184242
CD80	941	1.078028577	0.22736704	3.79E-06	0.00018426
FCGR1A	2209	1.325529537	1.806375039	3.80E-06	0.00018426
FMO1	2326	1.637527157	-0.768886027	3.81E-06	0.000184395
HPCAL4	51440	2.289910226	-2.269843729	3.90E-06	0.00018792
CTSG	1511	1.758545037	-0.730150869	4.02E-06	0.000192725
NCF2	4688	1.08354708	3.559889386	4.15E-06	0.000198175
TBC1D10C	374403	1.142284049	2.38621141	4.16E-06	0.000198175
P2RY10	27334	1.135601359	0.023870322	4.16E-06	0.000198175
MIR155HG	114614	1.017608522	-0.250112094	4.27E-06	0.00020195
PHYHD1	254295	1.470364037	1.253750136	4.40E-06	0.000207363
CLEC4D	338339	2.106620953	-1.905515307	4.73E-06	0.000221997
DKFZp686A1627	266695	4.069444504	-2.947757631	4.74E-06	0.000222064
SLIT2	9353	1.504397969	1.292155412	5.05E-06	0.000235271
TMEM229A	730130	3.212471998	-2.496317637	5.16E-06	0.000239976
GFPT2	9945	1.502974581	2.767114894	5.41E-06	0.000250665
ITGB7	3695	1.107810621	3.75874583	5.45E-06	0.000251902
HLA-DQB1	3119	1.247972058	6.18455105	5.46E-06	0.000251902
VGLL1	51442	3.74787359	0.611965177	5.58E-06	0.000255356
SIGLECP3	284367	1.402080075	-1.600015717	5.58E-06	0.000255356
GPR84	53831	1.274684408	0.64598583	5.59E-06	0.000255356
MAGEC1	9947	4.625153787	0.043129577	6.04E-06	0.000275184
IL1RN	3557	1.474555305	4.427472446	6.10E-06	0.000277037
POU2F2	5452	1.004790555	1.144595165	6.15E-06	0.000278415
CD3G	917	1.074820042	0.315015974	6.27E-06	0.000283213
KLRC4	8302	2.437249121	-2.919982825	6.41E-06	0.000288749
PSTPIP1	9051	1.014067927	1.690591794	6.45E-06	0.000289863
RGS2	5997	1.040418143	4.166686275	6.48E-06	0.000290616
ENTPD8	377841	1.804705677	4.899386511	6.50E-06	0.0002909
CLIC2	1193	1.040203981	2.378538555	6.61E-06	0.00029373
ZIC1	7545	3.274906282	-2.903038846	6.63E-06	0.000293885
GPR18	2841	1.058922583	-0.792403868	6.66E-06	0.000294295
NCF1B	654816	1.418134643	1.199696679	6.73E-06	0.000295644
DNAJC5B	85479	1.2167719	-1.011329992	6.74E-06	0.000295644
IFNG	3458	1.499511525	-1.405627012	6.77E-06	0.000296184
KIAA0125	9834	1.57793882	0.422139539	7.27E-06	0.00031652
FAM81B	153643	5.267700984	-0.011221434	7.31E-06	0.000317389
FUT9	10690	-4.510163871	-2.47076577	7.40E-06	0.000320009
FCGR1B	2210	1.129632636	1.313583462	7.64E-06	0.00032853
IFITM5	387733	-2.681955426	-2.298040041	7.78E-06	0.000333939
PDGFRL	5157	1.425231368	0.904520643	7.91E-06	0.000338611
SIGLEC8	27181	1.340505019	-0.542740602	8.28E-06	0.000351831
HTRA4	203100	1.350581483	-1.66600618	8.59E-06	0.000363406
ESR1	2099	1.146193673	-0.794937693	8.67E-06	0.00036502
NAPSB	256236	1.115048947	1.835245151	8.67E-06	0.00036502
FCRLA	84824	1.586749317	-0.42991657	9.06E-06	0.000379551
S100A8	6279	1.602264748	2.685393212	9.15E-06	0.000382595
C18orf2	56651	2.77465665	-2.84074447	9.22E-06	0.000384684
MMP25	64386	1.070126792	2.185846495	9.29E-06	0.0003867
MS4A2	2206	1.463866001	-0.062119721	9.45E-06	0.000392179
CST9L	128821	-3.888411434	-3.309848432	9.53E-06	0.000394668
ABI3BP	25890	1.309726925	2.046940693	9.59E-06	0.000396111
PILRA	29992	1.062074886	2.40179615	9.61E-06	0.000396111
MIA	8190	2.478296437	2.794414021	9.84E-06	0.000403775
CNR2	1269	1.672642378	-2.295236876	1.01E-05	0.000412798
LYVE1	10894	1.286306931	0.981934705	1.01E-05	0.000414194
MMP12	4321	1.024504397	5.790742649	1.02E-05	0.000416065
VAX1	11023	3.949641546	-0.672157651	1.03E-05	0.000420319
MAK	4117	1.5762512	-0.94435694	1.04E-05	0.000421501
GPC5	2262	2.151619696	-1.519908397	1.05E-05	0.000426062
LILRA3	11026	1.612536358	0.599983521	1.08E-05	0.0004342
GTSF1	121355	-2.64778792	-0.835957875	1.12E-05	0.000450468
TPO	7173	1.834064015	-1.983837954	1.13E-05	0.000453082
FAM159A	348378	1.315239557	-1.781631291	1.15E-05	0.00046036
ST6GALNAC2	10610	1.352579489	2.106122958	1.17E-05	0.000466788
CGB	1082	4.004002416	1.561150577	1.21E-05	0.000482699
RUNDC3A	10900	2.155975988	1.018152482	1.22E-05	0.000482758
VHLL	391104	-3.985431406	-2.698128827	1.23E-05	0.000485555
COL4A3	1285	2.116980924	-0.767807743	1.23E-05	0.000486508
THEMIS	387357	1.107760053	0.09754824	1.24E-05	0.000486929
SAMD9L	219285	1.028355397	3.973409201	1.25E-05	0.000489849
CGB7	94027	3.41342888	0.401783061	1.25E-05	0.00049087
FCRL1	115350	1.930822198	-1.820005161	1.26E-05	0.000493885
C1QC	714	1.005401613	6.516796636	1.28E-05	0.000496994
LIPN	643418	2.96503314	-3.04219444	1.28E-05	0.000496994
KIR3DL2	3812	2.402780707	-2.958195541	1.28E-05	0.000498137
RASGRP4	115727	1.242771152	0.49579783	1.32E-05	0.000508624
DAPK1	1612	1.210565445	4.225160667	1.33E-05	0.000512708
IL6	3569	1.732244019	2.750617137	1.37E-05	0.000525398
FBXL20	84961	1.087678402	3.410235364	1.37E-05	0.000525398
CDH22	64405	3.649125508	0.587151431	1.37E-05	0.00052595
CD160	11126	1.103681522	-0.893199659	1.39E-05	0.000529975
HLA-DQB2	3120	1.32526892	2.482616145	1.39E-05	0.000531598
RGS20	8601	2.409320809	-1.564227344	1.42E-05	0.00053938
UNC13A	23025	1.455810227	0.340280384	1.42E-05	0.00053938
C11orf70	85016	1.880928143	0.256657645	1.44E-05	0.000544249
C8G	733	1.880791326	0.826139144	1.44E-05	0.000544249
ARHGAP20	57569	1.241839712	-0.235097649	1.55E-05	0.000584533
SLC11A1	6556	1.372411555	3.108833527	1.57E-05	0.000587725
MC3R	4159	-3.126677222	-2.791495017	1.57E-05	0.000587725
CCL18	6362	1.430915767	3.973956596	1.60E-05	0.000599053
MATK	4145	1.430203154	1.175705673	1.61E-05	0.000599573
QRFPR	84109	-2.961187631	-1.091167467	1.62E-05	0.000601497
KIR3DL1	3811	2.390284016	-3.141962786	1.62E-05	0.000601497
APOA2	336	-3.416385308	-0.574211557	1.65E-05	0.000610838
ZMYND10	51364	2.292367089	0.622468922	1.67E-05	0.000617131
DDX25	29118	-2.767206026	-3.056677834	1.68E-05	0.000618716
LHFPL4	375323	2.597756878	-0.362359371	1.70E-05	0.000621871
RAB39	54734	1.479910653	-1.199606647	1.70E-05	0.000621871
C10orf10	11067	1.084943406	5.054407641	1.71E-05	0.000624276
HRASLS5	117245	1.853984679	-0.878121701	1.72E-05	0.000626848
FAM20A	54757	1.034398852	1.664396745	1.76E-05	0.00064018
ZNF385B	151126	1.890414929	-1.529766048	1.76E-05	0.00064018
KRT14	3861	2.70248988	-1.047451842	1.81E-05	0.000653776
HP	3240	1.734338177	-1.667920369	1.83E-05	0.000660358
CLEC5A	23601	1.481562923	1.538773888	1.83E-05	0.000660382
CHI3L2	1117	1.492366898	-0.02466432	1.84E-05	0.000660383
EMR3	84658	1.865337551	-0.410808478	1.90E-05	0.000676618
NKX2-1	7080	-3.987857054	0.573471041	1.91E-05	0.000680878
NKX2-8	26257	3.55031986	-2.544627109	1.96E-05	0.000697991
DCDC1	341019	2.70863988	-2.864498987	1.98E-05	0.000703267
HBE1	3046	3.542615074	-2.156160057	2.00E-05	0.000707916
LILRA4	23547	1.603010376	-1.684669646	2.08E-05	0.000735358
ABCD2	225	1.137613095	-1.424355911	2.14E-05	0.000752003
CCL2	6347	1.136136647	3.861281322	2.18E-05	0.000767311
STAP1	26228	1.415207002	-1.657190226	2.19E-05	0.000767695
PRTG	283659	1.738275916	-0.273946204	2.23E-05	0.000779539
ANXA8L1	728113	4.100929161	-3.075412849	2.31E-05	0.000803046
CGA	1081	1.912391531	-3.273145225	2.35E-05	0.000817704
WISP2	8839	1.845958196	-0.710929954	2.49E-05	0.000860195
PNLDC1	154197	2.425623585	-2.21677414	2.51E-05	0.000866169
CXCR1	3577	1.816295549	1.146167851	2.68E-05	0.000925121
GAPT	202309	1.244135858	-0.475197711	2.70E-05	0.000928865
PAX3	5077	3.31742125	-2.377038329	2.72E-05	0.000932595
?	340602	-4.289616359	-2.506371997	2.80E-05	0.000953074
CCR8	1237	1.132290898	-0.877594477	2.81E-05	0.000954167
PRAM1	84106	1.084025271	0.126611127	2.90E-05	0.000981414
CPA3	1359	1.168150164	2.632989383	2.98E-05	0.001005109
KRT6C	286887	2.725619008	3.019291028	3.00E-05	0.00100829
DPY19L2	283417	1.37743058	-1.338637183	3.00E-05	0.00100829
ABCA9	10350	1.341292878	-0.925483567	3.02E-05	0.001010557
HSD3B2	3284	-2.400659714	-1.857552774	3.18E-05	0.001061947
FOXC1	2296	1.38775575	2.766183284	3.34E-05	0.001104573
HSD11B1	3290	1.226713622	1.36849724	3.35E-05	0.001104573
CLEC9A	283420	1.436239091	-2.463559133	3.37E-05	0.001105023
IL12B	3593	1.361571124	-2.695788037	3.46E-05	0.001129957
CD200R1	131450	1.053596086	-0.764712025	3.49E-05	0.001136002
ZAP70	7535	1.08717865	2.469415346	3.63E-05	0.001177104
C1orf61	10485	2.061858034	-2.084709506	3.74E-05	0.001212886
C19orf59	199675	1.833005197	0.805763068	3.81E-05	0.001231708
SLFN12L	342615	1.12711659	-1.625945362	3.94E-05	0.001270304
LOC96610	96610	1.247902643	9.718862532	3.95E-05	0.001274254
WDR69	164781	3.238875987	-1.245515203	4.08E-05	0.001310873
CACNA2D1	781	1.325557615	-0.166565012	4.13E-05	0.001325627
C20orf114	92747	-4.186460134	-2.298934565	4.40E-05	0.001403974
ABCA6	23460	1.252103616	-0.560250469	4.49E-05	0.001430219
SIGLEC6	946	1.498037135	-1.893412012	4.53E-05	0.001439993
IL1R2	7850	1.34479872	3.438923178	4.75E-05	0.001504781
FCGR1C	100132417	1.3024262	0.897504076	4.79E-05	0.001516524
RGR	5995	-2.734176027	-1.762212264	4.80E-05	0.001518108
C7orf57	136288	2.188108414	-2.2335836	4.83E-05	0.001521561
PTPRCAP	5790	1.122289453	3.72904294	4.84E-05	0.001521679
LOC100233209	100233209	1.098558362	-0.108553194	5.00E-05	0.001560913
CXorf27	25763	3.646222265	-0.87706829	5.02E-05	0.001563908
C19orf38	255809	1.049319774	-0.309503985	5.28E-05	0.001634954
IL7R	3575	1.084991084	2.29815124	5.30E-05	0.001637281
SOHLH2	54937	2.557264983	-1.94955602	5.41E-05	0.001668343
CLEC10A	10462	1.166754336	1.261636623	5.44E-05	0.001675717
C20orf85	128602	-3.552953917	-2.096823248	5.48E-05	0.001684483
SYCP2	10388	1.323752866	-0.050012506	5.56E-05	0.001696336
SIGLEC1	6614	1.066098333	2.813878892	5.63E-05	0.001711676
VSIG4	11326	1.029208583	3.191267728	5.68E-05	0.001725718
ACSS3	79611	1.391336955	0.528449905	5.70E-05	0.001726922
C1orf192	257177	1.495489992	0.873495796	5.71E-05	0.001727544
ICAM5	7087	1.516632518	-0.357350964	5.77E-05	0.001742232
LILRA5	353514	1.170117212	1.427912584	6.11E-05	0.001837436
SFRP1	6422	1.514258633	1.307435648	6.13E-05	0.001838885
HDC	3067	1.251475429	0.069361342	6.21E-05	0.001855531
KCNA3	3738	1.137050796	-0.47949633	6.35E-05	0.001894456
C6orf165	154313	1.948957182	-1.045003622	6.38E-05	0.001901127
CHAD	1101	1.527349825	0.781391878	6.40E-05	0.001905429
SYT4	6860	2.448108593	-1.234782956	6.61E-05	0.001956122
CCL21	6366	1.371451692	3.727236184	6.68E-05	0.001974662
CCL3L3	414062	2.806885508	-1.011141461	6.93E-05	0.002040532
OTOP3	347741	3.123843416	-3.384017496	7.13E-05	0.002095631
DMRT1	1761	-3.299306227	-1.386052095	7.15E-05	0.002097557
DCLK1	9201	1.156704374	0.080238195	7.37E-05	0.002155562
CYP1B1	1545	1.344639206	1.884295049	7.47E-05	0.002182055
HOMER2	9455	-2.245210109	0.95212436	7.58E-05	0.002210271
DNAI2	64446	-3.430355328	-2.535856138	7.63E-05	0.002221106
SCG3	29106	1.739331009	-1.344561697	7.70E-05	0.002235811
LILRB3	11025	1.074803766	1.730072827	7.76E-05	0.002249755
ASIP	434	-2.758304303	-1.614750078	7.81E-05	0.002255612
UCHL1	7345	1.390801976	2.182040746	8.00E-05	0.002300221
PACSIN1	29993	1.226770156	-0.822462243	8.24E-05	0.002357567
CXCL17	284340	-2.192128126	-1.053961058	8.32E-05	0.002375761
CHST8	64377	1.819086689	-3.137146775	8.38E-05	0.002388944
APOE	348	1.14041979	6.489081965	8.45E-05	0.002406939
ANGPTL7	10218	2.11856166	-2.464167522	8.59E-05	0.00243848
NEUROD1	4760	2.922058323	-0.552362577	9.00E-05	0.00254327
LOC100216001	100216001	1.895579159	-0.31130353	9.07E-05	0.002554711
XCL2	6846	1.210613896	-1.530355419	9.10E-05	0.002556866
BANK1	55024	1.103949855	1.186509812	9.15E-05	0.002562972
TGM3	7053	-1.439954392	1.709306692	9.45E-05	0.002631685
FRMD3	257019	1.295996661	1.46864713	9.68E-05	0.002692011
CECR7	100130418	1.421169012	-2.324996454	9.89E-05	0.002735926
MGAM	8972	1.297375526	-0.619392772	9.90E-05	0.002735926
ACADL	33	2.424851408	-3.279947658	9.95E-05	0.002744694
DKK1	22943	2.323368783	2.686954284	9.99E-05	0.002752924
FOXL2	668	2.815629542	-2.486960217	0.000100118	0.002753793
TMEM178	130733	1.315171776	0.874187968	0.000102707	0.002820662
NAT8	9027	-2.531209898	-0.672592531	0.000103778	0.002845688
CYTL1	54360	1.512642962	-0.44729611	0.000107225	0.00292671
BAALC	79870	1.104651449	-0.926319665	0.000108086	0.002945716
SELE	6401	1.257998482	2.307324858	0.000109863	0.002987273
RGS18	64407	1.057199957	0.229496081	0.000110113	0.002987273
PTX3	5806	1.158467793	-0.210115163	0.000111028	0.003004645
SSX4	6759	-2.617606078	-0.881092936	0.000113487	0.003060219
CGB8	94115	3.714283698	1.328243817	0.000115144	0.003095536
CCL13	6357	1.672306615	1.263753766	0.000117539	0.00314246
SPHK1	8877	1.145378537	3.624954969	0.000117594	0.00314246
CGB5	93659	3.421639865	1.31123306	0.000119504	0.003188747
APOBEC3H	164668	1.02992186	-1.494682063	0.000120939	0.003217417
FAM83A	84985	1.791748563	1.041922308	0.000123396	0.003268171
IGSF11	152404	1.737621353	-2.278067637	0.000125537	0.003319942
ENKUR	219670	1.610754135	0.017911247	0.000127572	0.003368775
UST	10090	1.083041743	0.905512279	0.00012861	0.003386156
HSPA6	3310	-1.556020588	3.999331833	0.000129081	0.003389913
C10orf128	170371	1.00376709	-0.462184947	0.000129132	0.003389913
C5AR1	728	1.010380283	3.517132771	0.000129586	0.003396824
MUC15	143662	3.380869573	-0.468732573	0.000132043	0.003440826
NCKAP5	344148	-1.321666842	1.602853723	0.000132108	0.003440826
TRAT1	50852	1.076364774	-0.775830012	0.000134536	0.003490698
STAB2	55576	1.284262682	-1.15794783	0.000139936	0.003620276
KRT39	390792	-2.238559005	-1.878490605	0.000142172	0.003672799
ANK2	287	1.041616112	1.737637527	0.00014281	0.003683962
SUCNR1	56670	1.270804287	-0.898011552	0.000143315	0.003690831
PCSK1N	27344	2.146621165	3.907753895	0.00014349	0.003690831
NTF4	4909	2.941315114	-2.583988688	0.000145235	0.003730339
ANGPTL4	51129	1.154197373	3.108976289	0.000145578	0.003732337
PATL2	197135	1.045426445	-0.850001118	0.000148979	0.003799185
VWA3A	146177	2.812429912	-1.781572175	0.000149233	0.00380022
CGB2	114336	3.779457224	0.761050039	0.000150057	0.003810331
BLK	640	1.492604592	-0.545694935	0.000150707	0.003821404
C8orf80	389643	1.129279827	-0.805609179	0.000152364	0.003857937
AICDA	57379	2.121851768	-3.25392408	0.00015755	0.00397769
MYO3A	53904	1.941530003	-1.239215901	0.000161399	0.004057935
VGF	7425	1.639278448	2.432755156	0.000162105	0.004069957
CXorf41	139212	3.454408254	-3.102495119	0.000163829	0.004102411
CHRNA6	8973	1.539839759	-3.182709635	0.000163857	0.004102411
SYT5	6861	1.554204151	-1.511156336	0.000173145	0.004310756
XAGE1D	9503	-3.697958945	-1.778357015	0.000174793	0.004345734
PRMT8	56341	-3.016655693	-2.304076645	0.000177461	0.004399801
NTS	4922	2.807847642	2.845371747	0.000177985	0.004402269
GRIK2	2898	1.484636677	-1.256932275	0.000178054	0.004402269
MMP1	4312	1.436219591	6.97400743	0.000178956	0.004414288
CD79A	973	1.213039251	2.8680685	0.000179034	0.004414288
CYP2E1	1571	1.260245524	-0.584322	0.000179441	0.004418204
LILRB5	10990	1.062540033	1.606104556	0.000181201	0.004455388
GRIA1	2890	1.739778579	-2.626689083	0.000183876	0.004508741
ANKRD33	341405	1.571772071	-2.39622852	0.000186843	0.004541022
CDC20B	166979	-3.153826017	-1.900708889	0.000186973	0.004541022
CDK14	5218	1.007110216	2.552948697	0.00018844	0.00457045
ANKRD45	339416	1.810283931	-1.118497701	0.000188927	0.004576044
VPREB3	29802	1.439554397	-0.45559992	0.000190553	0.004609158
FMO2	2327	1.489339729	-0.59545282	0.000192933	0.004660405
IRF4	3662	1.028493929	2.016895301	0.000196142	0.004725134
PYGO1	26108	1.457525231	-1.533314723	0.000198007	0.004763633
SLC38A4	55089	-1.492534631	2.399036054	0.000198477	0.004768523
SCN9A	6335	1.261688028	0.411766986	0.000199192	0.004779258
SEZ6	124925	2.326799829	-2.17695843	0.000200339	0.00479984
NCCRP1	342897	1.690012314	-0.491996586	0.000200587	0.00479984
LOC283050	283050	1.079814933	0.077739182	0.000201048	0.004804438
TOX	9760	1.187213119	3.528274868	0.000201585	0.004810812
NR4A2	4929	1.00581823	4.136121982	0.000201988	0.004814013
CCR7	1236	1.002054369	1.560622909	0.000203938	0.004847531
ELOVL4	6785	1.148549291	-0.231586245	0.00020543	0.004876512
OSR2	116039	1.111500524	2.477572447	0.00020693	0.004905578
F2	2147	-1.889451969	-0.804319177	0.00021454	0.005072525
VMO1	284013	1.191383435	0.944152556	0.000224443	0.005278692
CGB1	114335	3.872902364	0.912904141	0.000227947	0.005354052
GPR141	353345	1.168338553	-1.920890749	0.000231824	0.005437955
MAPT	4137	1.474972545	0.904931854	0.000233062	0.00545982
CD19	930	1.294118781	-0.215950463	0.000236378	0.005518414
CCBE1	147372	1.768496031	-0.895351768	0.000237388	0.00553214
SMC1B	27127	1.450396593	-2.327777231	0.00023906	0.005563839
EPHB6	2051	-1.729693082	2.505428209	0.000246994	0.00572608
GALNTL2	117248	1.109811625	1.057728476	0.000247753	0.005736226
FCRL5	83416	1.181267419	1.551153979	0.00024844	0.005744701
NCF1C	654817	1.363913346	2.24694957	0.00025273	0.00582126
SLC12A3	6559	1.469338634	-2.979963698	0.000263882	0.006062493
C6orf218	221718	2.421433021	-3.131260809	0.000266309	0.00611039
PPP2R2B	5521	1.063192035	-1.035021828	0.000269467	0.006174899
KRTAP5-4	387267	-1.266843204	-2.481088218	0.000271366	0.006202506
CCDC80	151887	1.00378287	5.00881092	0.000274631	0.006269103
MAL	4118	1.107740399	-1.111288992	0.000276304	0.006299239
CLEC17A	388512	1.529021655	-2.235286022	0.000279627	0.006350659
CHRNA1	1134	-1.145966885	0.412183588	0.000285022	0.006456759
DPEP2	64174	1.032696543	0.46077703	0.000291975	0.006592709
CMTM2	146225	1.378066303	-1.126377947	0.0002925	0.006592709
TEX15	56154	2.864344493	-2.607719282	0.000312864	0.00701624
PADI4	23569	1.820592091	-1.368920415	0.000316711	0.007084717
SFTPB	6439	-2.27532614	-0.600967301	0.000326447	0.007293368
DIO3	1735	-1.902055595	4.856556147	0.000327089	0.007298583
EMR1	2015	1.086474658	-0.31753556	0.000335859	0.007466283
UPK1B	7348	2.965562149	-1.154022783	0.000341532	0.007582947
THSD7B	80731	2.167151422	-1.715456733	0.000343536	0.007610923
ANKRD30B	374860	2.379212958	-0.872697958	0.000345248	0.007635873
AFF2	2334	1.212987806	-1.867796783	0.000346322	0.007635873
PCDHA6	56142	1.362496269	-1.650996258	0.000346325	0.007635873
MT1M	4499	1.428244808	1.436001326	0.000351772	0.007742892
IL1A	3552	1.380568406	1.72077547	0.000354198	0.007786685
CHIT1	1118	1.604976796	1.238530251	0.000355061	0.00779605
CSF2	1437	1.589708105	0.203459411	0.000356607	0.007802692
C9orf24	84688	1.753276329	2.038685529	0.000356674	0.007802692
SPIB	6689	1.176213256	0.634383762	0.000362149	0.007903078
SPOCK3	50859	1.966952717	-2.979799127	0.000376336	0.008186579
AMZ1	155185	1.072486862	-1.772226379	0.000376516	0.008186579
XCR1	2829	1.517670158	-1.97098923	0.000376993	0.008186976
CLC	1178	2.087307366	1.809478304	0.00038182	0.008261651
SLC35F3	148641	1.667263889	-3.011372072	0.000382709	0.008270864
NBPF7	343505	1.686187755	-1.08240748	0.000383792	0.008284249
SI	6476	2.086577312	4.39465523	0.000384588	0.008291403
WNT1	7471	1.522679281	-3.05039892	0.000398604	0.008568503
SLC18A2	6571	1.001904863	-1.141910759	0.000398881	0.008568503
NOL4	8715	2.12979138	-1.658431831	0.000403172	0.008650271
PCDHA7	56141	1.492929217	-1.423667607	0.000411533	0.008819048
FLJ40330	645784	1.10224647	0.308292281	0.000412312	0.008825157
CPLX3	594855	-2.159727433	-2.649703802	0.000414265	0.008856346
MED12L	116931	1.544438841	-1.9323322	0.000417413	0.008912968
TFAP2A	7020	1.304752255	2.196818295	0.000419323	0.008943044
CCL7	6354	1.705913312	-1.370316605	0.000425983	0.009027861
LCN15	389812	-2.818304394	7.44198386	0.000426437	0.009027861
LOC283392	283392	3.085467239	-1.800630017	0.00043599	0.009188744
GAS1	2619	1.340455814	2.438300241	0.000439509	0.009251974
UGT3A2	167127	1.893968023	-2.572133778	0.00044051	0.009262131
CLECL1	160365	1.108377946	-2.035549845	0.000442527	0.009293585
HRH4	59340	1.498206738	-2.21649514	0.000456618	0.009571618
C1orf110	339512	-3.458757062	0.267503148	0.000456838	0.009571618
SLC7A2	6542	1.176984407	1.972359323	0.00047281	0.009883062
CD300LG	146894	1.472597103	-2.932186114	0.000482571	0.010050021
CYP2W1	54905	-1.459627999	6.485619592	0.00048305	0.010050021
ABCG2	9429	1.276491568	1.922243718	0.000486123	0.010078734
PRSS1	5644	2.570743802	3.558142787	0.000486123	0.010078734
SERPINE1	5054	1.164448783	5.752798593	0.00048975	0.010137996
KRT6B	3854	1.959340106	5.050847482	0.000499494	0.010308065
GFI1	2672	1.0851571	2.157053585	0.000508819	0.010440152
BEND4	389206	1.260259419	-2.179462401	0.000510442	0.010461427
SOD3	6649	1.066364397	7.023211025	0.000516693	0.010565278
CA6	765	-2.586143489	-1.441457138	0.000541022	0.010999752
POU2AF1	5450	1.063487174	2.851828967	0.000543237	0.011032227
ALX1	8092	2.316533506	-1.923826837	0.000545316	0.01106186
CSF3	1440	1.42526028	2.317654658	0.000547122	0.01108589
PCDHB2	56133	1.116275006	2.068118985	0.000548516	0.01110155
TBX1	6899	1.315904499	-1.174738499	0.000550116	0.011108738
NLRP11	204801	-1.414068005	-0.937209983	0.000554744	0.01117691
CRABP2	1382	1.56585233	3.838844878	0.000560575	0.011268944
GLT1D1	144423	1.141654478	-1.255010621	0.000569231	0.011417241
SLC14A2	8170	-1.548203574	-1.931540857	0.000591608	0.011773463
KCNG3	170850	1.358745575	-1.439989218	0.000592699	0.011782043
S100A12	6283	1.654287299	-1.012680853	0.000605722	0.011996894
SLC17A7	57030	1.261482712	-1.487496949	0.00060819	0.012023038
FCRL4	83417	1.584054801	-2.681047478	0.000612623	0.012083907
WDR49	151790	2.970931039	-2.325709251	0.000615576	0.012128746
PTH2R	5746	2.574371656	-1.608654744	0.000663191	0.01300948
STXBP5L	9515	-1.835573221	-0.832649977	0.000692131	0.01348824
HTR3A	3359	-1.845866205	-1.364363064	0.000701349	0.013652983
GABRG2	2566	1.953172656	-2.992218576	0.0007036	0.013666981
C17orf60	284021	1.130369928	-0.441199802	0.000706059	0.013699855
GPR88	54112	1.194205294	-2.550224636	0.000712008	0.013785303
SLC16A7	9194	1.374136505	-0.113628009	0.000714693	0.013822304
P2RX3	5024	-1.842740153	-3.169395574	0.000716893	0.013849844
OLIG2	10215	1.593586024	-2.906984572	0.000735077	0.014124712
GRM8	2918	-1.218696693	4.111557288	0.000736919	0.014144881
KRT5	3852	2.346955877	3.616120103	0.000746546	0.014298916
ACSM5	54988	1.185911769	-2.520018141	0.000759823	0.014475562
SSX2	6757	-2.610409197	-2.800724599	0.000762715	0.014499705
SMTNL1	219537	1.007104756	-1.972517353	0.000805175	0.015180755
CPA2	1358	1.909455748	-0.975794211	0.000805343	0.015180755
FOXC2	2303	-1.389976609	-0.210195336	0.000818539	0.015413228
HESRG	790952	2.239252074	0.519861985	0.000821437	0.015451496
KIR2DL1	3802	1.994443216	-3.192250828	0.000831653	0.01560093
FAM19A3	284467	1.680650734	-2.846624392	0.000833571	0.015613924
PPP1R1C	151242	1.494901283	-0.664576593	0.000840724	0.015714944
HOXC10	3226	2.203114546	-1.59379164	0.00085738	0.015959433
PCDHAC1	56135	1.396335542	-2.325010362	0.000868967	0.016158258
GPR25	2848	1.618285518	-0.692873904	0.000870773	0.016174993
CYP11A1	1583	1.456167194	-2.309943695	0.000883999	0.016369575
XKR9	389668	1.481564504	1.15047036	0.000885461	0.01637965
LOC100144604	100144604	1.913904116	-2.209388282	0.000892526	0.016476202
A2BP1	54715	-1.77633678	-1.027357062	0.000900973	0.016614945
MYO18B	84700	1.964695065	-0.474622588	0.000909339	0.016751915
WDR38	401551	2.794351717	-1.495774606	0.000938714	0.017239693
FAM123C	205147	1.953425639	-1.426490294	0.000953192	0.01743385
C2orf62	375307	1.779633113	-2.188537238	0.000955119	0.01743697
CLNK	116449	1.321401003	-3.179730758	0.000979863	0.01781215
COL29A1	256076	1.482323747	-2.553820427	0.000982132	0.017835241
WNK3	65267	1.015441292	-2.666071924	0.000984775	0.017840787
WIF1	11197	-2.088425459	1.670039936	0.001000171	0.018052626
HAS1	3036	1.386032171	-0.560994361	0.001007956	0.018161206
ANXA10	11199	2.969361661	-0.044578329	0.001008221	0.018161206
ADAM6	8755	1.162169645	11.20818272	0.001014682	0.018259157
SCN3B	55800	1.110450195	-0.805421546	0.001019269	0.018323241
HLA-DPB2	3116	1.291126899	-0.909073635	0.001036236	0.018590806
CNR1	1268	1.252952796	-1.022952229	0.001047534	0.018773747
RERGL	79785	1.640350451	-2.742573702	0.001048537	0.018773747
C8orf31	286122	1.178385068	-1.476475767	0.001061222	0.018976949
C5orf58	133874	1.186477103	-2.031295097	0.001062012	0.018976949
KCNQ5	56479	1.197539138	-2.368963497	0.001066616	0.019040155
C1orf150	148823	1.279572676	-2.488320701	0.001075742	0.019183892
PIP5KL1	138429	1.214334063	-1.103729756	0.001093659	0.019464521
ATP12A	479	-2.230681003	0.561561056	0.001095166	0.019471916
TNNC2	7125	-1.109555147	3.420188619	0.001104773	0.019614553
ANKRD34B	340120	2.413261228	-2.139042487	0.001106485	0.019614553
ADH1B	125	1.35497584	2.47128024	0.001110643	0.019668738
ADRA1D	146	-1.343218007	-0.660892584	0.001121881	0.019836321
CLCNKB	1188	1.671334171	-2.435203859	0.001123581	0.019838811
LRRC7	57554	2.025211608	-2.637170801	0.001134153	0.019985954
DARC	2532	1.030722158	2.715123638	0.001244901	0.0217231
MAT1A	4143	-1.352572897	2.092518548	0.00126456	0.022001614
TSPAN2	10100	1.124102501	3.561166297	0.001272038	0.022088661
LOC729467	729467	-1.687645463	-2.333736332	0.001286991	0.022304922
ZNF385D	79750	1.096960765	-1.780295785	0.001288626	0.022311596
CXCR2	3579	1.166733126	1.580764857	0.001322573	0.02285503
SYT6	148281	1.338329974	-3.302125597	0.001324181	0.022860691
SV2B	9899	1.004550913	-0.678168278	0.001350332	0.023199976
NOV	4856	1.054412576	2.369913632	0.001360688	0.023355428
TSPAN32	10077	-1.595019799	0.168255958	0.001369481	0.023438748
TNFRSF13B	23495	1.237833323	-1.404250339	0.001373179	0.023479517
RANBP3L	202151	1.69873227	-2.692078138	0.00138003	0.023574077
TREML3	340206	1.640276766	-2.799505935	0.001401613	0.023874226
SLC2A2	6514	2.264218763	-2.786557479	0.001412874	0.024020199
SMYD1	150572	-1.513268476	-1.707347376	0.001415135	0.024035756
C16orf74	404550	1.128789133	1.265187974	0.001426215	0.02420062
BARX2	8538	1.204113588	2.527720286	0.001442899	0.024417942
CITED1	4435	-1.275178092	0.66256267	0.001443108	0.024417942
CASC1	55259	1.911907385	-1.436935111	0.001461064	0.024674973
CD1E	913	1.024716198	-0.588925716	0.001462963	0.024683697
CPN1	1369	-1.763262612	0.489143767	0.001465189	0.02469792
ZFP57	346171	1.832750049	-1.466207131	0.001509756	0.025329569
KLHL14	57565	1.657362877	-0.541817141	0.001563538	0.026064179
CADM3	57863	1.322153005	0.048878972	0.001593954	0.026419386
FER1L6	654463	1.621066176	2.826355154	0.001596936	0.026430448
VIT	5212	-1.98552342	-0.477372067	0.001610377	0.026592829
SFTPD	6441	1.501342881	-2.679994248	0.001616869	0.026675353
HTR2C	3358	3.006668179	-1.974117602	0.001638777	0.026937202
GPR172B	55065	1.135678283	0.230291953	0.001667932	0.027366044
C4orf26	152816	1.72256101	-3.088649352	0.001676729	0.027485115
C1QL4	338761	1.768968148	-2.085439818	0.001703141	0.027815891
FLJ44635	392490	-1.043051174	1.858095598	0.001720941	0.028080915
MORN5	254956	2.25534432	-1.732126617	0.001730956	0.028185982
HSPA2	3306	1.102918795	5.328324823	0.001732117	0.028185982
UGT2B7	7364	1.447629724	3.280073462	0.001747667	0.02838727
UMODL1	89766	-1.25664762	0.715217733	0.001770324	0.028703047
C10orf67	256815	-1.41244825	-1.679602042	0.001790213	0.028977232
DAZL	1618	1.413038413	-2.835145958	0.001799347	0.02904802
BCHE	590	1.533204067	-0.381037163	0.001799483	0.02904802
SPAG6	9576	2.021947653	-3.021311168	0.001801957	0.02904802
PI3	5266	-1.054893261	6.890568137	0.001805526	0.029062619
CFD	1675	1.117801762	4.661349858	0.00181939	0.029259394
RELN	5649	1.128942669	-0.146063899	0.00182389	0.029279009
LOC727677	727677	-1.955081075	-2.630574322	0.001830667	0.029361394
CLEC6A	93978	1.307452763	-2.679512241	0.001844355	0.029523573
SCEL	8796	1.789711236	1.942858043	0.00184574	0.029523573
CHRDL2	25884	1.443343549	3.267763182	0.001865213	0.029781678
KLF17	128209	1.373446782	-2.531874668	0.0018685	0.0298075
KRT81	3887	1.445391103	0.366647011	0.001876033	0.029868106
BNC1	646	1.880399126	-2.7896182	0.001901763	0.03023007
LILRA1	11024	1.097609636	-1.20380773	0.001919508	0.030424765
PDE6A	5145	-1.173514125	0.543823584	0.00193765	0.030625304
PI15	51050	1.192155604	1.981338357	0.001971313	0.030972417
NAT8B	51471	-1.578507913	-0.139996248	0.001977907	0.031026019
HBG2	3048	2.013524068	-2.258713291	0.001980124	0.031033526
CYP4F22	126410	1.008213371	-2.500026013	0.002009995	0.031383323
CCR9	10803	1.266296683	-1.800500446	0.002011233	0.031383323
FBXL13	222235	1.045447571	-0.717660795	0.002018793	0.031446317
C1orf105	92346	-1.286767397	-1.832066361	0.002073781	0.032106736
COL25A1	84570	1.452202353	-3.059422112	0.002127135	0.032636272
ARL9	132946	1.184597697	-1.811254749	0.002128095	0.032636272
CDH19	28513	1.594651567	-1.954247656	0.002180261	0.033264822
FOLR3	2352	1.572088227	-2.454753448	0.002202609	0.033482867
CMA1	1215	1.633906023	-3.034313377	0.002203931	0.033482867
RNF175	285533	1.100620293	-2.574891929	0.002232037	0.033794824
C17orf54	283982	2.669529585	-2.512557745	0.002286605	0.034503965
ANO3	63982	1.953350033	-2.189421413	0.002331148	0.03499859
C5orf46	389336	1.601102317	-0.90460952	0.002357646	0.03521869
JAKMIP2	9832	1.099343008	-1.020234469	0.002370295	0.035378047
GABRA3	2556	2.256646526	-0.203060998	0.002383767	0.035500019
CATSPER1	117144	1.28700078	-1.370056064	0.002384433	0.035500019
FFAR3	2865	1.240423436	-0.769583853	0.002405655	0.035756328
GALNTL6	442117	1.958153789	-1.207414988	0.00241994	0.035908846
ERP27	121506	-1.246969169	3.597214605	0.002433904	0.036086062
C2CD4B	388125	1.075703529	3.649459511	0.002439234	0.036135081
VTCN1	79679	1.956571907	-0.109374957	0.002479251	0.036636681
GJB5	2709	1.560635905	1.557778595	0.002509935	0.036967691
PRSS41	360226	-1.502826425	-1.511574127	0.002527719	0.03719894
HS3ST4	9951	-2.239786359	-0.832331991	0.002537852	0.037202181
MUSK	4593	1.314084864	-2.824167831	0.002540483	0.037202181
TRY6	154754	2.458154914	2.849656604	0.002563835	0.03748323
KCNMB2	10242	-1.352008743	-1.525275977	0.002572039	0.037541672
VWA5B1	127731	-2.041107369	-0.122957461	0.002595033	0.037784606
NPY5R	4889	1.793952511	-2.89089658	0.002623217	0.03812832
LOC100126784	100126784	1.096856247	-1.579545539	0.002641285	0.038332983
NRXN1	9378	1.42170276	-2.122852455	0.00265359	0.038449055
CSRNP3	80034	1.082295605	-1.90057368	0.002664098	0.038507543
OTOP2	92736	2.14669307	-2.046087138	0.002680731	0.03868531
psiTPTE22	387590	1.412151231	2.434411074	0.002685079	0.038685503
S100A7	6278	-1.970090885	-1.648031823	0.002785143	0.039869763
KIF5C	3800	1.090232927	1.33716847	0.002789321	0.039897565
RNF165	494470	1.170071547	-2.313064377	0.002801546	0.039976331
SLCO1B1	10599	1.750515337	-2.067833151	0.002839145	0.040334334
TPH1	7166	1.355744523	-1.341693795	0.002840795	0.040334334
IFI44L	10964	1.125667463	3.605443065	0.002879013	0.040788303
SCUBE3	222663	-1.251273009	1.570403832	0.002888761	0.04080963
SLC30A3	7781	1.360568369	-1.715858369	0.002916327	0.041084495
C8orf46	254778	1.447729077	-2.336275296	0.002952432	0.041466459
TCAM1P	146771	1.746333037	-1.206108124	0.002967981	0.041586682
NLGN1	22871	1.369129571	-2.638081548	0.002976177	0.041668813
IGFL1	374918	2.023020594	0.268870085	0.003003744	0.041890494
LST-3TM12	338821	1.655942497	-1.227130366	0.003011832	0.041970496
S100A2	6273	1.500760567	5.033853318	0.003020206	0.042021584
C20orf152	140894	1.431770235	-2.005459991	0.003037546	0.042197062
FOXH1	8928	-1.090496649	1.021019968	0.003075527	0.042658297
C4orf47	441054	1.586018839	-1.863149779	0.003078784	0.042670318
NTRK1	4914	1.102528851	-1.544895503	0.003083715	0.042705512
TMEM215	401498	-1.188859225	-2.574109364	0.003112474	0.043037011
PCOLCE2	26577	1.303975351	0.122239615	0.003122827	0.043146744
MYH7B	57644	-1.093066431	2.236855337	0.003133107	0.043255293
CHRM1	1128	1.260366935	0.712863052	0.003147197	0.043370328
C21orf62	56245	-1.145421423	-1.796962542	0.003148728	0.043370328
SFTA1P	207107	1.412800535	-2.673890343	0.003157811	0.043461901
TRPV6	55503	-1.900236286	-0.911812347	0.003193756	0.04382148
CDKN2A	1029	1.046294821	3.631730674	0.003237443	0.04431871
GPR182	11318	1.137689646	-2.923135601	0.003256818	0.044515661
MSLNL	401827	-1.608304982	-2.60544772	0.003261996	0.044552329
SLAIN1	122060	1.283019437	1.904421092	0.003298238	0.044978488
ABCA8	10351	1.077596528	0.425899699	0.00332549	0.045246431
IL17REL	400935	1.558561635	-1.123750077	0.003418415	0.046116331
LOC284276	284276	1.070524038	-2.93472226	0.003420426	0.046116331
EMX2	2018	-2.026722687	-2.089988738	0.003436769	0.046165779
BMPR1B	658	1.598731014	1.157601681	0.003455833	0.046348666
SAA1	6288	-1.197302373	3.575586372	0.003488092	0.04657137
KRT6A	3853	1.837060217	3.618273367	0.003495974	0.046641724
PTPRN	5798	1.205017169	0.679015463	0.00350284	0.046690663
SCN2A	6326	1.183956124	-1.256855356	0.003507489	0.046690663
FAM83C	128876	-1.498472805	-0.194551297	0.003512025	0.046694057
JSRP1	126306	1.096657198	1.523705869	0.003519058	0.046735099
ZNF474	133923	1.324914519	-1.57763907	0.003521299	0.046735099
PCDHA12	56137	1.577471989	-2.547878171	0.00355113	0.04705552
CHRM4	1132	1.041913619	-2.00952236	0.003623334	0.047664061
ACTA1	58	1.176054657	-0.903745283	0.003637455	0.047814589
CHRFAM7A	89832	1.013332085	0.655889347	0.003649971	0.047838209
LOC100302640	100302640	1.515266566	-2.87630784	0.003681084	0.048070957
PRDM16	63976	-1.081292266	1.608841745	0.003690504	0.048122122
CYP8B1	1582	1.344570111	-3.184874695	0.00370286	0.048247993
LRFN1	57622	1.051973463	0.958584083	0.003707715	0.048276014
KLK7	5650	1.664745873	2.22426872	0.003754542	0.048708084
VNN2	8875	1.057752449	1.337230699	0.003757509	0.048711175
KRT17	3872	1.378551206	5.582777975	0.003769148	0.048773001
CCL17	6361	1.060102318	-1.088990145	0.003819417	0.04922774
DBH	1621	1.29373542	-1.547902097	0.00389548	0.049919753
