# Supplementary material for: Immunogenomic pathways associated with cytotoxic lymphocyte infiltration and survival in colorectal cancer
Source: BMC Cancer. 2020 Feb 14;20:124. doi: 10.1186/s12885-020-6513-4 (PMC7023815; doi:10.1186/s12885-020-6513-4)
Supplement: Supplementary file 2 — Additional file 2. This data file includes the results of all differentially expressed genes when comparing each tumor location and stage. This file also includes all results from the pathway enrichment analysis that are included in the visualization (Figure 2). Additionally, the survival analysis from all genes with a significant impact on survival is included in this file. [file 12885_2020_6513_MOESM2_ESM.zip › 1.Right.early.low.vs.high.diffSigR4.csv]

gene_symbol	gene_id	logFC	logCPM	PValue	FDR
CD8A	925	2.517741611	3.409585582	1.17E-35	2.10E-31
KLRD1	3824	2.880147701	1.279322336	9.28E-34	5.64E-30
NKG7	4818	2.558044838	2.994173659	9.49E-34	5.64E-30
CCL5	6352	2.261588785	4.952949085	6.07E-30	2.71E-26
GNLY	10578	3.022440988	3.296621942	4.45E-29	1.59E-25
CXCL13	10563	3.205340324	3.314252591	5.44E-28	1.62E-24
GBP4	115361	2.732510294	6.136898158	1.84E-27	4.69E-24
TIGIT	201633	2.03684782	1.844395474	6.30E-27	1.41E-23
LAG3	3902	2.509297672	2.703769528	2.10E-26	4.17E-23
IDO1	3620	3.975929184	5.309656987	4.19E-26	7.48E-23
IL2RB	3560	1.820090516	4.207032423	7.68E-26	1.25E-22
HLA-DRA	3122	2.085180461	9.277703519	2.62E-25	3.61E-22
CD2	914	1.72332694	3.608906973	2.82E-25	3.61E-22
HAVCR2	84868	1.81756649	3.483769932	2.83E-25	3.61E-22
CTSW	1521	2.618214638	2.032314781	6.27E-25	7.46E-22
GBP5	115362	2.926056444	4.41976808	8.46E-25	9.44E-22
HLA-DPA1	3113	2.236622369	7.786830844	1.21E-24	1.27E-21
PRF1	5551	2.148537236	3.528520605	4.38E-24	4.34E-21
HLA-DMB	3109	1.976823395	5.653075221	4.67E-24	4.39E-21
GZMH	2999	2.61204757	1.546031362	5.77E-24	5.15E-21
GIMAP5	55340	1.521607063	3.413355588	6.08E-24	5.17E-21
SLA2	84174	1.803273782	1.322949117	7.34E-24	5.96E-21
ZBED2	79413	2.893497849	0.486065114	8.15E-24	6.32E-21
CD96	10225	1.824408411	2.345321992	1.25E-23	9.27E-21
SH2D1A	4068	2.018683406	0.93420615	1.38E-23	9.87E-21
SLA	6503	1.652658458	3.757344554	2.11E-23	1.44E-20
KLRK1	22914	2.204203276	1.503930093	2.18E-23	1.44E-20
STX11	8676	1.743182218	2.046728143	4.68E-23	2.98E-20
GZMA	3001	2.158983072	3.199214634	6.48E-23	3.99E-20
IL10RA	3587	1.654672987	4.121002144	1.07E-22	6.36E-20
CD86	942	1.804714454	3.061599281	3.92E-22	2.26E-19
ZNF683	257101	3.281818051	1.076752006	4.70E-22	2.60E-19
ARHGAP9	64333	1.6376397	3.021944081	4.81E-22	2.60E-19
CD7	924	2.033533773	3.271671095	5.92E-22	3.11E-19
CXCL9	4283	2.651422996	5.890293802	6.27E-22	3.20E-19
C1QA	712	1.692386766	6.397785266	1.09E-21	5.42E-19
CD3E	916	1.613115524	3.666168868	1.18E-21	5.67E-19
LAPTM5	7805	1.515567876	7.137699347	1.21E-21	5.67E-19
JAKMIP1	152789	2.512429345	-0.124322159	1.54E-21	7.03E-19
CD53	963	1.636184943	4.970026045	1.91E-21	8.51E-19
PTPRC	5788	1.769665555	5.049535562	1.96E-21	8.54E-19
GZMK	3003	2.569840972	1.256423569	3.42E-21	1.46E-18
PNMA5	114824	-6.110009951	1.713765532	6.82E-21	2.82E-18
TLR8	51311	2.363510242	1.624370806	6.96E-21	2.82E-18
GBP1	2633	1.654512394	6.081151137	8.46E-21	3.36E-18
SLAMF7	57823	1.957457697	4.227921136	8.90E-21	3.45E-18
HLA-DOA	3111	2.535666733	4.489830676	9.53E-21	3.57E-18
FCGR3A	2214	2.082290355	5.624288328	9.60E-21	3.57E-18
APOBEC3G	60489	1.82234943	3.491198636	9.85E-21	3.59E-18
ITGAL	3683	1.807190881	3.935353101	1.03E-20	3.68E-18
ICAM1	3383	1.385531167	6.203314643	1.13E-20	3.95E-18
CRTAM	56253	2.519326602	-0.185360695	1.25E-20	4.30E-18
GPR171	29909	1.881209257	0.470349929	1.43E-20	4.83E-18
CXCL10	3627	2.485624229	5.466675585	1.52E-20	5.03E-18
SAMSN1	64092	1.594928765	2.727046639	1.64E-20	5.33E-18
APBB1IP	54518	1.656661891	2.614208167	1.70E-20	5.43E-18
HLA-DPB1	3115	1.938345448	7.123437797	1.87E-20	5.85E-18
TNFSF13B	10673	2.042298279	1.424467593	1.98E-20	6.09E-18
TNFRSF9	3604	1.852196356	0.427854598	3.13E-20	9.48E-18
FAM78A	286336	1.362787494	2.711278088	3.59E-20	1.07E-17
RASSF5	83593	1.36721896	4.073108593	4.44E-20	1.28E-17
ITK	3702	1.682463704	1.860160376	4.44E-20	1.28E-17
CD74	972	1.699832907	10.65834364	4.92E-20	1.39E-17
HCST	10870	1.736449959	2.254273343	5.21E-20	1.45E-17
CD48	962	1.654172315	3.387601057	5.65E-20	1.55E-17
HLA-DRB1	3123	2.180998478	8.225158496	5.88E-20	1.59E-17
TRAF3IP3	80342	1.526568721	2.007392664	7.04E-20	1.87E-17
FCRL6	343413	2.505103144	-0.823392978	8.31E-20	2.18E-17
CCR5	1234	1.667451108	2.818318195	1.04E-19	2.69E-17
SIRPG	55423	1.833095155	1.308320903	1.10E-19	2.80E-17
CELF3	11189	-3.107314414	1.197685174	1.17E-19	2.95E-17
TYMP	1890	2.009918179	6.553440476	1.27E-19	3.15E-17
FCER1G	2207	1.602521836	4.470638333	1.31E-19	3.20E-17
C17orf87	388325	2.056005413	0.254399062	1.38E-19	3.32E-17
PDCD1LG2	80380	2.090219937	1.236877009	1.61E-19	3.83E-17
TBX21	30009	2.246543803	-0.089170271	1.91E-19	4.49E-17
CXCR6	10663	1.601849832	2.720946261	2.56E-19	5.94E-17
EVI2A	2123	1.726627385	2.7026945	2.64E-19	6.04E-17
HCLS1	3059	1.327388945	4.478109098	3.12E-19	7.06E-17
SASH3	54440	1.426056364	3.803886351	3.22E-19	7.17E-17
AIM2	9447	3.048418886	1.985544867	3.29E-19	7.26E-17
HAPLN3	145864	1.745729679	4.495190228	3.40E-19	7.39E-17
DOK2	9046	1.571858942	2.96613688	3.55E-19	7.57E-17
GZMM	3004	1.970107161	0.225590993	3.56E-19	7.57E-17
IFNG	3458	2.763661693	-0.657593498	4.12E-19	8.65E-17
SLAMF8	56833	1.697853864	4.221050565	4.22E-19	8.76E-17
FYB	2533	1.624212046	3.5600298	4.92E-19	1.01E-16
PPP1R16B	26051	1.57894596	3.186281594	5.84E-19	1.18E-16
IL12RB1	3594	1.901372262	2.420774569	5.92E-19	1.19E-16
C16orf54	283897	2.260947203	1.719903726	7.19E-19	1.43E-16
CD247	919	1.497459429	2.323722286	7.79E-19	1.53E-16
PIK3CD	5293	1.476453606	3.439542449	8.19E-19	1.59E-16
CYBB	1536	1.683049462	5.437205834	8.28E-19	1.59E-16
SLC15A3	51296	1.485759408	4.793037594	8.58E-19	1.63E-16
IKZF1	10320	1.58497247	3.317925547	8.72E-19	1.64E-16
DPYD	1806	1.901921915	3.229916476	9.52E-19	1.77E-16
CCL4	6351	1.736077203	3.253087334	9.86E-19	1.81E-16
C1QB	713	1.748082848	6.813986404	1.05E-18	1.89E-16
ICOS	29851	1.573127825	1.037847271	1.05E-18	1.89E-16
WAS	7454	1.477630493	2.88245303	1.15E-18	2.06E-16
LY96	23643	1.656186598	1.219542433	1.29E-18	2.29E-16
DOCK2	1794	1.706590504	3.642317248	1.46E-18	2.56E-16
HLA-DQA1	3117	2.221003737	6.301302954	1.64E-18	2.84E-16
ARHGAP30	257106	1.497601933	4.144116985	1.78E-18	3.05E-16
CD274	29126	2.063949711	1.175460767	1.85E-18	3.15E-16
TARP	445347	2.423070307	-0.224884753	2.01E-18	3.38E-16
CYTH4	27128	1.479612154	3.487197461	2.19E-18	3.65E-16
NCKAP1L	3071	1.555132016	3.904850068	2.31E-18	3.79E-16
CD84	8832	1.981173148	1.924818129	2.32E-18	3.79E-16
CD52	1043	1.431951902	3.637467489	2.59E-18	4.20E-16
TBC1D10C	374403	1.604263961	2.446239415	2.78E-18	4.47E-16
LCP1	3936	1.494407246	6.430065302	3.97E-18	6.32E-16
APOL3	80833	1.571717552	4.769163466	5.21E-18	8.23E-16
KLHL6	89857	1.699084303	2.711911129	5.55E-18	8.69E-16
SIRPB2	284759	1.896648468	0.895748528	5.63E-18	8.74E-16
SRGN	5552	1.516787388	5.81946906	5.86E-18	9.02E-16
KIR2DL4	3805	2.646832534	-0.767292334	6.21E-18	9.42E-16
CD37	951	1.633508347	3.462158558	6.22E-18	9.42E-16
NFATC1	4772	1.832082335	3.138538894	6.59E-18	9.88E-16
SP140	11262	1.853784358	2.213453311	6.90E-18	1.03E-15
CIITA	4261	2.409631793	4.497601963	7.80E-18	1.15E-15
CD300LF	146722	1.703047154	1.819461214	9.05E-18	1.32E-15
GPNMB	10457	1.911571996	6.495563991	1.03E-17	1.50E-15
LCP2	3937	1.404140533	4.163921524	1.08E-17	1.55E-15
GIMAP4	55303	1.349779347	3.779055501	1.52E-17	2.17E-15
PLA2G2D	26279	3.170938856	1.578649847	1.53E-17	2.17E-15
CLEC2B	9976	1.581713056	2.277888315	1.63E-17	2.29E-15
RARRES3	5920	2.036787113	5.673762587	1.66E-17	2.31E-15
LILRB4	11006	2.002531024	3.851507481	1.74E-17	2.41E-15
THEMIS	387357	1.786094596	0.531676831	1.79E-17	2.46E-15
KLRG1	10219	1.579154527	-0.676846567	2.21E-17	3.01E-15
PYHIN1	149628	1.957226614	0.000430155	2.24E-17	3.03E-15
SULT1C4	27233	-3.253422462	1.96304052	2.29E-17	3.07E-15
MAFB	9935	1.535464515	4.155334874	2.35E-17	3.13E-15
DNAJC5B	85479	2.216438984	-0.461904832	2.39E-17	3.16E-15
CD3D	915	1.43709892	2.658182508	2.73E-17	3.58E-15
MS4A4A	51338	1.717509944	2.932054302	2.84E-17	3.70E-15
VGF	7425	-2.735612907	2.996703888	2.86E-17	3.70E-15
CD3G	917	1.698154563	0.785756126	3.16E-17	4.06E-15
TFEC	22797	1.843602503	1.834183044	3.27E-17	4.15E-15
SPOCK2	9806	1.377689083	4.599083164	3.28E-17	4.15E-15
LAIR1	3903	1.484449665	3.800217521	3.52E-17	4.42E-15
IRF1	3659	1.210828184	7.235024283	3.54E-17	4.42E-15
PIK3R5	23533	1.563385814	2.487158316	3.63E-17	4.50E-15
HLA-DRB5	3127	2.478292709	6.91034118	4.36E-17	5.36E-15
RHOH	399	1.457099684	2.299571549	4.57E-17	5.59E-15
MS4A6A	64231	1.416735424	4.408484802	4.94E-17	6.00E-15
IL21R	50615	1.718667994	2.130169833	6.27E-17	7.56E-15
PRKCB	5579	1.682823359	2.627418155	6.54E-17	7.83E-15
DTHD1	401124	2.762733224	-2.261236079	6.60E-17	7.85E-15
HLA-DQB1	3119	2.190572143	6.81667631	7.11E-17	8.41E-15
MAP4K1	11184	1.726219606	2.294893979	7.61E-17	8.94E-15
C1orf38	9473	1.181394926	4.010662563	8.00E-17	9.33E-15
CD226	10666	1.737580133	-0.202380948	8.22E-17	9.52E-15
CLEC7A	64581	1.654439809	2.624605244	8.62E-17	9.92E-15
PDCD1	5133	1.973671918	1.470109026	8.89E-17	1.02E-14
AIF1	199	1.304948387	3.593932508	9.20E-17	1.05E-14
BTK	695	1.618713895	2.017656586	9.46E-17	1.07E-14
MSR1	4481	1.961829448	4.273335995	9.79E-17	1.10E-14
LYPD5	284348	1.714873552	2.740463746	1.16E-16	1.29E-14
CSF2RB	1439	1.641214888	3.839639889	1.22E-16	1.36E-14
IGDCC3	9543	-4.661971463	-0.120010221	1.26E-16	1.39E-14
FASLG	356	2.015676481	0.437156372	1.30E-16	1.43E-14
CD163	9332	2.057830049	4.818152694	1.39E-16	1.52E-14
C1orf162	128346	1.495733205	2.201768383	1.41E-16	1.53E-14
SIGLEC10	89790	1.56639852	2.989587676	1.46E-16	1.57E-14
CD300A	11314	1.43925072	3.295214799	1.47E-16	1.57E-14
WARS	7453	1.481494675	8.276031649	1.52E-16	1.61E-14
CMKLR1	1240	1.565574791	3.288434368	1.52E-16	1.61E-14
GNGT2	2793	1.310578089	-0.050430548	1.56E-16	1.64E-14
CTSL1	1514	1.242022439	6.134337807	1.67E-16	1.74E-14
UBASH3A	53347	1.814870381	0.670159716	1.68E-16	1.74E-14
HLA-DMA	3108	1.719303931	6.18409367	1.77E-16	1.83E-14
GPR83	10888	-2.82543916	-0.953912805	1.79E-16	1.83E-14
FCGR1B	2210	1.823258875	1.815929779	1.80E-16	1.83E-14
HCK	3055	1.406228509	4.06047838	1.87E-16	1.90E-14
MS4A7	58475	1.555653649	3.47649703	2.03E-16	2.05E-14
SECTM1	6398	2.019501815	5.099746597	2.20E-16	2.20E-14
C3AR1	719	1.58245891	3.442038773	2.23E-16	2.22E-14
NLRC3	197358	1.289369593	2.240526526	2.23E-16	2.22E-14
UBE2L6	9246	1.261729032	6.795907387	2.46E-16	2.43E-14
IL2RA	3559	1.795544649	2.064881225	2.68E-16	2.63E-14
FPR3	2359	1.654765208	4.123995024	4.09E-16	3.99E-14
RASAL3	64926	1.402393402	2.934190878	4.11E-16	3.99E-14
LILRB1	10859	1.655868788	2.441662062	4.23E-16	4.08E-14
PDE6B	5158	1.575589408	-1.063581314	4.29E-16	4.12E-14
IFIT3	3437	1.577482634	5.139457147	5.03E-16	4.81E-14
LSP1	4046	1.303924927	5.150211565	5.65E-16	5.36E-14
IL18BP	10068	1.065006707	4.117327595	5.87E-16	5.55E-14
FGD2	221472	1.307507949	2.534484509	6.15E-16	5.78E-14
RAB42	115273	1.570248509	0.112074272	6.37E-16	5.95E-14
LY9	4063	1.957133779	0.624601497	6.70E-16	6.23E-14
NCR1	9437	3.182288422	-2.538981557	6.88E-16	6.36E-14
KLHDC7B	113730	1.953505202	1.182900188	7.78E-16	7.15E-14
FAM26F	441168	1.93826435	2.648368047	7.92E-16	7.25E-14
FCGR2A	2212	1.493202554	5.399777877	1.08E-15	9.85E-14
STAT1	6772	1.176454326	8.16292537	1.13E-15	1.02E-13
MYO1F	4542	1.291706841	4.010175569	1.27E-15	1.14E-13
TAGAP	117289	1.551251823	2.673212078	1.32E-15	1.18E-13
GMFG	9535	1.035849055	3.219451634	1.43E-15	1.28E-13
FMNL1	752	1.33516038	4.217619619	1.58E-15	1.41E-13
SPHK1	8877	1.891256426	3.876770053	1.62E-15	1.43E-13
C19orf38	255809	1.725824618	0.458894437	1.62E-15	1.43E-13
STAT4	6775	1.40481098	1.200894766	1.74E-15	1.52E-13
CD244	51744	1.732784142	0.550599107	1.83E-15	1.59E-13
CHI3L2	1117	2.44123795	0.106162504	1.97E-15	1.71E-13
PLA2G7	7941	1.473776769	3.236695227	2.48E-15	2.14E-13
ITGAX	3687	1.620389298	4.112815399	2.92E-15	2.51E-13
GIMAP6	474344	1.23109424	3.545109998	3.45E-15	2.94E-13
CD4	920	1.25986498	5.281695194	3.66E-15	3.11E-13
GPR65	8477	1.437280612	1.509586529	4.05E-15	3.43E-13
FAM20A	54757	1.785491034	1.904949212	4.38E-15	3.69E-13
CD14	929	1.315307079	5.988277095	4.80E-15	4.02E-13
PIK3CG	5294	1.684304794	1.705677998	4.84E-15	4.04E-13
LY86	9450	1.360658888	1.369649208	5.16E-15	4.29E-13
FCGR1A	2209	2.045443376	2.298119797	6.33E-15	5.23E-13
HVCN1	84329	1.135811544	1.995483838	6.65E-15	5.47E-13
CD72	971	1.42593031	1.508746496	8.60E-15	7.04E-13
CD27	939	1.623643669	2.58852109	8.72E-15	7.10E-13
IFI30	10437	1.276820319	7.745977958	9.04E-15	7.34E-13
MYO1G	64005	1.467995502	3.242885155	9.84E-15	7.95E-13
P2RY10	27334	1.604053749	0.403993761	1.01E-14	8.13E-13
MYH7B	57644	-2.49520285	2.447732961	1.03E-14	8.21E-13
TRAT1	50852	1.86803798	-0.421480597	1.11E-14	8.81E-13
IGSF6	10261	1.55659296	2.489593244	1.20E-14	9.52E-13
APOE	348	1.990324093	7.082407995	1.21E-14	9.54E-13
ARHGAP25	9938	1.175554917	2.906647287	1.29E-14	1.02E-12
TYROBP	7305	1.406517507	4.997799997	1.35E-14	1.06E-12
RASGRP1	10125	1.367070541	1.938504913	1.37E-14	1.07E-12
PLEK	5341	1.670043526	4.441254564	1.45E-14	1.12E-12
PLEKHO1	51177	1.053990452	4.621979338	1.48E-14	1.14E-12
CHRNB2	1141	-2.698219917	-0.030956834	1.51E-14	1.16E-12
APOC1	341	1.892257307	4.662665144	1.62E-14	1.24E-12
ACAP1	9744	1.430356876	2.854823519	1.77E-14	1.35E-12
LST1	7940	1.325681717	2.391929238	2.14E-14	1.62E-12
CXorf21	80231	1.509998004	0.420186374	2.24E-14	1.70E-12
FAM49A	81553	1.570029766	0.987760053	2.28E-14	1.71E-12
MPEG1	219972	1.337931567	4.720710949	2.57E-14	1.93E-12
CEACAM4	1089	2.044241226	-1.353660275	2.84E-14	2.12E-12
DOCK10	55619	1.301738412	2.927749689	2.90E-14	2.16E-12
NCF1	653361	1.94113971	2.90734042	2.94E-14	2.18E-12
FCGR2B	2213	2.119285084	2.825506572	2.95E-14	2.18E-12
APOBEC3H	164668	1.740321981	-1.098384186	2.99E-14	2.20E-12
KLRC1	3821	2.110471036	-0.807048189	3.08E-14	2.26E-12
ITGB2	3689	1.59836181	6.237039813	3.10E-14	2.26E-12
PRRX1	5396	1.613557542	4.137527986	3.20E-14	2.32E-12
ST8SIA4	7903	1.166660353	2.779193369	3.21E-14	2.32E-12
SDS	10993	1.498747535	2.912307562	3.32E-14	2.39E-12
ODF3B	440836	1.478305691	2.783728801	3.67E-14	2.63E-12
MMP25	64386	1.641458072	2.270264139	5.36E-14	3.83E-12
WIPF1	7456	1.0572819	5.043371341	5.69E-14	4.05E-12
CLEC12A	160364	2.10808134	0.298377204	6.81E-14	4.82E-12
NFAM1	150372	1.26015451	3.207579374	7.03E-14	4.96E-12
FGR	2268	1.546013662	3.065670011	7.19E-14	5.05E-12
NCF2	4688	1.595896983	3.939015761	7.22E-14	5.05E-12
LILRA6	79168	1.911858591	2.000525224	7.42E-14	5.18E-12
CHST11	50515	1.31003535	2.420235179	7.73E-14	5.37E-12
CCL18	6362	2.60202033	5.076585855	7.94E-14	5.50E-12
SELPLG	6404	1.180784896	4.110783123	8.26E-14	5.69E-12
GPR174	84636	2.025856032	-1.071635679	8.31E-14	5.70E-12
ABCD2	225	1.718042612	-0.858293918	8.41E-14	5.75E-12
PTPRCAP	5790	1.621807318	3.785160363	8.52E-14	5.81E-12
CR1	1378	2.177095463	1.601036777	8.94E-14	6.07E-12
ZNF831	128611	1.774319797	0.046904064	8.98E-14	6.07E-12
SAMD9L	219285	1.440032515	4.736876756	9.69E-14	6.53E-12
PRKAR2B	5577	1.71948196	3.174481081	1.06E-13	7.14E-12
ALOX5AP	241	1.320271958	3.891791473	1.18E-13	7.86E-12
CD209	30835	1.642078579	2.968921858	1.19E-13	7.96E-12
EYA1	2138	-2.858622371	0.507218114	1.21E-13	8.01E-12
SLC38A3	10991	-2.790136058	-0.711637845	1.29E-13	8.53E-12
PTAFR	5724	1.603855739	2.533222747	1.39E-13	9.15E-12
F7	2155	-3.285333611	1.450576647	1.48E-13	9.73E-12
CD69	969	1.404584304	2.145330745	1.52E-13	9.95E-12
SPI1	6688	1.304159604	4.19934235	1.60E-13	1.04E-11
SLC7A7	9056	1.10187976	4.700037738	1.64E-13	1.06E-11
PARVG	64098	1.279193372	2.992958135	1.70E-13	1.10E-11
CD38	952	1.831753501	1.565135695	1.91E-13	1.23E-11
UGT3A1	133688	-4.514562446	-2.792964253	1.97E-13	1.26E-11
ABI3	51225	1.015532957	3.282727989	2.02E-13	1.29E-11
GIMAP7	168537	1.18991613	2.476802627	2.09E-13	1.33E-11
CD6	923	1.18335262	3.130888563	2.15E-13	1.36E-11
ANXA8L2	244	3.741419812	-0.309216798	2.27E-13	1.43E-11
IL10	3586	1.617377845	-0.899864216	2.29E-13	1.44E-11
CXCR2P1	3580	2.318404327	0.394789604	2.30E-13	1.45E-11
CD40	958	1.41605849	3.766521387	2.50E-13	1.56E-11
PRLHR	2834	-4.434488698	-2.616308693	2.54E-13	1.58E-11
PSTPIP1	9051	1.286574962	2.026856313	2.71E-13	1.68E-11
TRIM22	10346	1.203637286	5.247293569	2.81E-13	1.74E-11
DOK3	79930	1.130351436	2.749069215	2.91E-13	1.79E-11
GBP2	2634	1.146557948	6.423609398	2.97E-13	1.82E-11
RASSF2	9770	1.194400153	3.75361157	2.99E-13	1.83E-11
SIGLEC1	6614	1.808732297	3.180128612	3.21E-13	1.96E-11
HLA-DQA2	3118	1.913703627	4.165578061	3.27E-13	1.99E-11
C2orf65	130951	3.320038496	-0.401893021	3.30E-13	2.00E-11
SELL	6402	1.638585398	2.781675947	3.45E-13	2.08E-11
CCR1	1230	1.380084796	3.129662831	3.61E-13	2.17E-11
NCR3	259197	1.76266757	-1.189811079	4.25E-13	2.54E-11
RCSD1	92241	1.114488251	3.047884904	4.26E-13	2.54E-11
SIGLEC7	27036	1.530638717	0.947933019	4.28E-13	2.55E-11
LILRB2	10288	1.542720612	2.937022075	4.39E-13	2.60E-11
CCDC109B	55013	1.097455878	4.168667253	4.96E-13	2.93E-11
KRT14	3861	7.679664229	4.044667234	5.11E-13	3.01E-11
NCRNA00200	399706	-5.15034544	-2.479117731	5.46E-13	3.20E-11
C1QC	714	1.448683644	6.711740727	5.47E-13	3.20E-11
ZNF804A	91752	1.832484263	-1.527034795	6.12E-13	3.57E-11
CD80	941	1.421266895	0.510016726	6.41E-13	3.73E-11
LRRC25	126364	1.311095122	2.704649231	6.50E-13	3.77E-11
SH2D1B	117157	1.902594788	-0.718675161	6.78E-13	3.92E-11
LOC643955	643955	-4.842385684	-2.97354449	6.94E-13	4.00E-11
CD200R1	131450	1.51232372	-0.412862048	6.97E-13	4.00E-11
CLIP4	79745	1.523806923	1.81850489	6.99E-13	4.00E-11
SUCNR1	56670	1.975868195	-0.645703087	7.03E-13	4.01E-11
SPINLW1	57119	-3.736921786	-2.782158166	7.29E-13	4.15E-11
SAMHD1	25939	1.010783083	5.223060583	7.74E-13	4.38E-11
TGFB1	7040	1.201756047	5.762957083	8.16E-13	4.61E-11
FAM115C	285966	1.240346629	3.04753918	8.69E-13	4.89E-11
CD28	940	1.308982958	0.98329505	9.03E-13	5.07E-11
PILRA	29992	1.557068676	2.532134899	9.17E-13	5.11E-11
CD33	945	1.404033383	0.85161707	9.98E-13	5.55E-11
GPR183	1880	1.277594547	2.881151879	1.03E-12	5.73E-11
MMRN1	22915	2.713973938	2.151816793	1.05E-12	5.80E-11
GIMAP1	170575	1.212366825	1.677799995	1.07E-12	5.89E-11
GGTA1	2681	1.457862869	1.250359465	1.13E-12	6.17E-11
CD79B	974	1.633061209	1.668294107	1.19E-12	6.45E-11
SLFN12L	342615	1.645928348	-1.307941872	1.19E-12	6.45E-11
TNFAIP8L2	79626	1.125251592	1.502225183	1.23E-12	6.66E-11
LILRB3	11025	1.525959485	1.965894874	1.39E-12	7.51E-11
SLC2A5	6518	1.688808461	2.864654932	1.40E-12	7.54E-11
NLRC4	58484	1.241581132	0.54640168	1.47E-12	7.87E-11
IL18RAP	8807	1.505899277	0.091521376	1.55E-12	8.24E-11
HLA-DQB2	3120	2.015376083	2.865387174	1.59E-12	8.44E-11
ARHGEF6	9459	1.079368687	3.348321854	1.64E-12	8.70E-11
KRT16	3868	4.61955295	3.443467596	1.71E-12	9.01E-11
IL4I1	259307	1.45691287	3.721513173	1.73E-12	9.08E-11
ARHGAP15	55843	1.261093555	1.411256058	1.78E-12	9.34E-11
P2RY13	53829	1.64160658	1.625481387	1.80E-12	9.41E-11
CLEC4A	50856	1.357693994	1.56540734	1.89E-12	9.87E-11
CLIC2	1193	1.218072688	2.692423692	1.91E-12	9.96E-11
XCL2	6846	1.964498795	-1.204588571	2.01E-12	1.04E-10
CD300C	10871	1.3768274	0.660266439	2.04E-12	1.06E-10
SERPING1	710	1.355934069	6.795648559	2.11E-12	1.09E-10
CYSLTR2	57105	1.757055179	-1.243187292	2.13E-12	1.10E-10
GPR18	2841	1.389549205	-0.564189283	2.29E-12	1.17E-10
PRAM1	84106	1.638218585	0.543289914	2.30E-12	1.18E-10
CHRND	1144	-4.903986694	-2.398903965	2.45E-12	1.25E-10
TNFRSF18	8784	1.558653339	1.861451825	2.53E-12	1.29E-10
ZNF479	90827	-4.733691049	-2.751526782	2.61E-12	1.33E-10
GBP6	163351	3.161720812	-1.411854729	2.87E-12	1.45E-10
VSIG4	11326	1.719574774	3.825925286	3.01E-12	1.51E-10
OAS2	4939	1.528481573	5.849921713	3.06E-12	1.53E-10
LAX1	54900	1.674668311	1.085177384	3.06E-12	1.53E-10
P2RX7	5027	1.676019995	0.550454452	3.07E-12	1.53E-10
RSPO2	340419	-2.672832513	-0.110697961	3.20E-12	1.59E-10
EVI2B	2124	1.251140556	3.589462206	3.45E-12	1.71E-10
HLA-DOB	3112	1.501887822	1.059668534	3.50E-12	1.73E-10
XAF1	54739	1.331610203	5.272440526	3.58E-12	1.77E-10
ARL4C	10123	1.25098384	5.257865712	4.02E-12	1.97E-10
SIGLEC8	27181	1.843976334	-0.150552748	4.03E-12	1.97E-10
ANXA8	653145	3.713961789	0.348589551	4.14E-12	2.03E-10
CASS4	57091	1.483388056	0.418758573	4.20E-12	2.05E-10
CYP1B1	1545	2.216640336	2.792356501	4.63E-12	2.25E-10
GAS1	2619	2.200320457	2.781346743	4.66E-12	2.26E-10
CD180	4064	1.371240765	1.671475378	5.18E-12	2.51E-10
EVL	51466	1.025548654	4.437576318	5.58E-12	2.69E-10
EMR1	2015	2.067232747	0.084752148	5.62E-12	2.70E-10
MAF	4094	1.005932385	4.132983895	5.73E-12	2.75E-10
CLEC6A	93978	2.45323565	-2.183370034	5.77E-12	2.76E-10
SIGLEC5	8778	1.683061157	1.028418658	6.17E-12	2.94E-10
GPR68	8111	1.260735542	3.098006129	6.60E-12	3.14E-10
CSF3R	1441	1.813663923	3.24630773	7.10E-12	3.37E-10
JAK3	3718	1.044685279	3.801923718	7.47E-12	3.53E-10
COX8C	341947	-4.140797565	-2.780653177	8.32E-12	3.91E-10
ESR1	2099	1.540698859	-0.601165076	8.74E-12	4.09E-10
EPHA7	2045	-2.227292973	1.103226693	8.93E-12	4.16E-10
1-Sep	1731	1.080906741	2.802239915	9.47E-12	4.40E-10
FLVCR2	55640	1.200708997	2.985438293	9.58E-12	4.44E-10
TNFSF8	944	1.433674454	-0.154087617	1.02E-11	4.70E-10
TTC24	164118	2.494181148	-2.253741336	1.02E-11	4.72E-10
CYTIP	9595	1.073961764	3.319789199	1.03E-11	4.76E-10
FCRL3	115352	2.05227051	-0.293294114	1.04E-11	4.78E-10
TNFAIP2	7127	1.237684814	5.695916107	1.25E-11	5.70E-10
NNMT	4837	1.376053598	5.4197218	1.26E-11	5.73E-10
NLRP1	22861	1.52772642	3.129956881	1.27E-11	5.79E-10
MRC1	4360	1.880177445	4.546699007	1.31E-11	5.95E-10
KMO	8564	1.421006875	0.277864897	1.34E-11	6.08E-10
EOMES	8320	1.892190618	0.212707626	1.38E-11	6.24E-10
HCN1	348980	-2.247599204	0.268014772	1.52E-11	6.83E-10
COLEC12	81035	1.693975869	2.465555622	1.53E-11	6.86E-10
SPN	6693	1.267988589	3.179139586	1.60E-11	7.15E-10
PDE6G	5148	1.522293226	-1.109331236	1.62E-11	7.20E-10
HSPA7	3311	2.148095284	2.441848413	1.68E-11	7.48E-10
SLAMF1	6504	1.270227265	0.849614855	1.79E-11	7.91E-10
SLFN11	91607	1.189727295	4.000309506	1.89E-11	8.35E-10
CPLX2	10814	-2.332415657	2.09595527	1.96E-11	8.63E-10
SEC14L5	9717	-1.716405427	-0.788362344	1.97E-11	8.67E-10
BTLA	151888	1.452904711	-0.5351784	1.99E-11	8.74E-10
LTA	4049	1.26646544	-0.552420631	2.07E-11	9.05E-10
CCR2	729230	1.646013947	1.180438732	2.26E-11	9.86E-10
HS3ST2	9956	1.981168729	0.035192352	2.32E-11	1.01E-09
OC90	729330	-5.741546893	-1.34853929	2.63E-11	1.14E-09
ADORA3	140	1.328836045	1.301620358	2.63E-11	1.14E-09
FCGR1C	100132417	1.941526897	1.281515046	2.68E-11	1.16E-09
RGS2	5997	1.258265124	4.48789749	2.69E-11	1.16E-09
SLC11A1	6556	1.605862734	3.252000572	2.91E-11	1.25E-09
RUNDC3A	10900	-2.219495158	0.159276295	2.99E-11	1.28E-09
1-Mar	55016	1.105794875	1.147199039	3.02E-11	1.29E-09
TRPV2	51393	1.028061362	3.763592976	3.27E-11	1.40E-09
GPR34	2857	1.217549635	1.99836273	3.31E-11	1.41E-09
ETV7	51513	1.216456031	4.201005718	3.61E-11	1.53E-09
KIR3DL1	3811	3.505467619	-2.4246687	3.93E-11	1.66E-09
CLEC10A	10462	1.774669268	1.677757941	3.97E-11	1.67E-09
VAMP5	10791	1.209573148	4.075115057	4.16E-11	1.75E-09
TLR1	7096	1.345351956	1.949646363	4.45E-11	1.86E-09
USP18	11274	1.015306172	4.037321524	4.45E-11	1.86E-09
CCR7	1236	1.49872129	1.691262612	4.60E-11	1.92E-09
RGS1	5996	1.209687794	5.071418601	4.82E-11	2.01E-09
RAB31	11031	1.271921872	5.780686783	5.51E-11	2.28E-09
MYO5A	4644	1.037728866	3.368255218	5.53E-11	2.29E-09
LOC400759	400759	2.014031933	0.462505457	5.74E-11	2.36E-09
VNN2	8875	2.078375514	2.092734215	5.81E-11	2.39E-09
RAB33A	9363	1.156445477	-0.349403202	5.92E-11	2.43E-09
CCDC69	26112	1.097952493	4.276135802	5.93E-11	2.43E-09
VCAM1	7412	1.15941717	4.017170168	6.09E-11	2.49E-09
KIR2DL3	3804	2.918507372	-2.438237907	6.26E-11	2.55E-09
SIGLEC9	27180	1.433415912	0.98116058	6.38E-11	2.60E-09
GATA3	2625	1.204740549	0.883097862	6.45E-11	2.62E-09
KIAA0748	9840	1.41928396	-0.09296708	6.57E-11	2.66E-09
GIMAP8	155038	1.070413703	2.799154316	6.59E-11	2.66E-09
GFPT2	9945	1.837354491	2.819478621	6.96E-11	2.80E-09
C8orf80	389643	1.859971251	-0.173180228	7.16E-11	2.87E-09
GVIN1	387751	1.261554332	1.517753577	7.23E-11	2.89E-09
LAT2	7462	1.007367265	3.116089464	7.46E-11	2.98E-09
HOMER2	9455	2.894418284	0.781889887	7.82E-11	3.12E-09
LOC96610	96610	1.883592492	10.14448158	8.13E-11	3.22E-09
CFH	3075	1.274213553	4.87728846	8.88E-11	3.51E-09
GAB3	139716	1.010410087	1.365859757	9.17E-11	3.62E-09
KCNK17	89822	-1.697367904	-0.893245034	9.19E-11	3.62E-09
SIT1	27240	1.342062775	1.495374093	9.29E-11	3.65E-09
FOXP3	50943	1.283890611	1.846748323	9.42E-11	3.69E-09
OLR1	4973	1.766640672	2.45961384	9.52E-11	3.72E-09
BATF3	55509	1.318998916	1.033579914	9.52E-11	3.72E-09
KIR3DL2	3812	2.829119522	-2.198942235	9.59E-11	3.73E-09
PIK3R6	146850	1.197334935	0.436589678	9.60E-11	3.73E-09
RAB39B	116442	1.375951415	-0.838145863	9.62E-11	3.73E-09
TREM2	54209	1.5915388	2.804327594	9.80E-11	3.79E-09
EMP3	2014	1.086637106	4.410800125	9.81E-11	3.79E-09
KRT13	3860	4.236558087	0.970147753	1.00E-10	3.86E-09
BCL2A1	597	1.562796602	2.684648342	1.08E-10	4.17E-09
TTR	7276	-2.472164193	-0.31143873	1.11E-10	4.28E-09
KCND2	3751	1.952923459	-0.849536424	1.12E-10	4.30E-09
CSF2RA	1438	1.336682183	2.088821732	1.20E-10	4.58E-09
LILRA5	353514	1.475867755	1.503313432	1.28E-10	4.85E-09
P2RY8	286530	1.13786683	2.099733163	1.28E-10	4.85E-09
CCL4L2	388372	1.705523115	3.319959362	1.28E-10	4.85E-09
LILRB5	10990	1.632038977	1.704966452	1.30E-10	4.91E-09
MT2A	4502	1.22862141	6.224308755	1.31E-10	4.94E-09
CECR1	51816	1.260141557	4.944330862	1.31E-10	4.94E-09
C5AR1	728	1.248634339	3.602379922	1.35E-10	5.08E-09
PRG4	10216	2.861012876	0.357929312	1.54E-10	5.75E-09
SLC1A3	6507	1.596715917	2.366433382	1.67E-10	6.19E-09
F2	2147	-2.692476379	-0.766989056	1.74E-10	6.44E-09
TM6SF1	53346	1.169970753	1.05816817	1.76E-10	6.48E-09
GNB4	59345	1.063894743	4.118298933	1.76E-10	6.49E-09
NKD1	85407	-1.963776516	5.448382611	1.77E-10	6.49E-09
ALK	238	4.659305274	-1.105447088	1.79E-10	6.57E-09
FPR1	2357	1.694010289	2.996012282	1.87E-10	6.85E-09
MNDA	4332	1.394668916	2.656175789	1.93E-10	7.03E-09
FCGR2C	9103	2.075537404	2.555628887	1.94E-10	7.06E-09
CPVL	54504	1.304094347	4.201228989	1.99E-10	7.22E-09
PLXDC2	84898	1.206375029	3.563269248	2.10E-10	7.60E-09
KCNJ15	3772	1.857907763	0.493498571	2.11E-10	7.64E-09
STEAP4	79689	1.508734182	2.172306293	2.16E-10	7.77E-09
UBD	10537	1.682119608	7.615479345	2.21E-10	7.97E-09
C14orf49	161176	1.176456482	0.478449463	2.30E-10	8.26E-09
TLR7	51284	1.323041427	1.132485392	2.37E-10	8.49E-09
LYVE1	10894	1.662243306	1.351043142	2.51E-10	8.96E-09
IFI44L	10964	1.834728982	3.799800394	2.52E-10	8.99E-09
GPR141	353345	1.663704257	-1.657453286	2.56E-10	9.10E-09
POU2F2	5452	1.289339889	1.378761426	2.61E-10	9.27E-09
CXCR5	643	1.838477992	0.122097942	2.68E-10	9.50E-09
MRAS	22808	1.121848454	3.147936704	2.83E-10	9.98E-09
LILRA2	11027	1.613041296	0.07690664	2.91E-10	1.02E-08
TMEM156	80008	1.372550931	-0.370481338	2.93E-10	1.03E-08
SIGLEC14	100049587	1.735117321	1.266346647	2.96E-10	1.04E-08
FLT3	2322	1.707284932	-1.279133743	3.47E-10	1.21E-08
AP3B2	8120	-2.541254033	-0.577146691	3.65E-10	1.27E-08
AMICA1	120425	1.058248427	3.002320095	3.76E-10	1.30E-08
LOC731789	731789	-3.539503332	-1.619149969	3.87E-10	1.33E-08
CHST15	51363	1.148555237	3.985318095	4.03E-10	1.39E-08
CLEC4E	26253	1.971185675	1.042937711	4.11E-10	1.41E-08
ACP5	54	1.148537976	5.662689573	4.11E-10	1.41E-08
NCF1B	654816	1.830030955	1.312967845	4.13E-10	1.41E-08
UBE2E2	7325	1.109344559	2.211132308	4.19E-10	1.43E-08
KRT6A	3853	4.202124362	5.18536978	4.54E-10	1.54E-08
CCL13	6357	2.134541161	1.556486015	4.58E-10	1.55E-08
ZNF80	7634	2.441347937	-1.779985055	4.66E-10	1.58E-08
KCNH6	81033	-2.434044385	0.002536598	4.82E-10	1.63E-08
TIFAB	497189	1.515838275	-0.769697003	4.85E-10	1.64E-08
IGF2BP1	10642	-3.040348223	1.967314242	4.88E-10	1.65E-08
CCDC88A	55704	1.112104272	3.243815581	4.99E-10	1.68E-08
IFI16	3428	1.124814136	6.009963472	5.06E-10	1.70E-08
LIPC	3990	-2.811358964	1.420509091	5.22E-10	1.75E-08
CMPK2	129607	1.15776918	3.78375639	5.22E-10	1.75E-08
DPEP2	64174	1.394833721	0.487050612	5.25E-10	1.75E-08
HK3	3101	1.626851017	2.717012976	5.94E-10	1.97E-08
ASAM	79827	1.427233948	2.071641461	6.01E-10	1.98E-08
OBP2B	29989	-3.525109696	-0.236750078	6.02E-10	1.99E-08
PSMB9	5698	1.070211719	6.70549026	6.65E-10	2.18E-08
PPP2R2B	5521	1.49372477	-0.607374897	6.84E-10	2.24E-08
GABRB3	2562	3.26554748	1.018684446	7.07E-10	2.31E-08
GLT1D1	144423	1.756206468	-0.90777921	7.12E-10	2.32E-08
NCF1C	654817	2.050969095	2.221560869	7.38E-10	2.39E-08
ALPK2	115701	1.271052351	1.076817513	7.43E-10	2.41E-08
SEMA3D	223117	2.165841883	-0.202584453	7.59E-10	2.45E-08
PMFBP1	83449	-1.464252644	1.457371709	7.67E-10	2.47E-08
RNF165	494470	2.762370662	-1.417438505	8.16E-10	2.63E-08
GYG2	8908	-1.292783808	4.247147073	8.24E-10	2.64E-08
MEOX2	4223	1.918043052	-0.02358697	8.28E-10	2.65E-08
C10orf128	170371	1.46888959	-0.370307856	8.33E-10	2.66E-08
HTRA4	203100	1.729118897	-1.22410864	8.71E-10	2.78E-08
VMO1	284013	1.379881438	0.890066203	9.00E-10	2.86E-08
TUSC5	286753	4.770473552	-0.851915556	9.07E-10	2.87E-08
MEFV	4210	1.693647078	0.137582009	9.18E-10	2.90E-08
APOL4	80832	1.221889876	3.787424552	9.28E-10	2.93E-08
OSCAR	126014	1.26537564	2.030626395	1.02E-09	3.20E-08
FCRL5	83416	1.785035881	1.919118753	1.06E-09	3.32E-08
SVOP	55530	-2.34321275	-1.644864768	1.09E-09	3.39E-08
CTLA4	1493	1.216432381	1.563224452	1.10E-09	3.43E-08
FAM7A3	89837	2.065434859	-1.566591998	1.11E-09	3.46E-08
CXCL11	6373	1.826262665	4.817311624	1.14E-09	3.54E-08
CP	1356	2.875127682	2.857520008	1.15E-09	3.56E-08
HLA-DRB6	3128	1.823234693	5.020664163	1.17E-09	3.61E-08
C4orf7	260436	3.28850801	1.179923952	1.22E-09	3.75E-08
SFMBT2	57713	1.353199343	0.441249551	1.36E-09	4.19E-08
CCBE1	147372	2.098874588	-0.827756456	1.39E-09	4.26E-08
FAIM3	9214	1.111929964	2.425461477	1.41E-09	4.31E-08
C17orf60	284021	1.472288599	-0.783485479	1.49E-09	4.56E-08
SFTPB	6439	4.166618065	0.899443714	1.49E-09	4.56E-08
LILRP2	79166	1.94799808	-2.620061934	1.49E-09	4.56E-08
MMP12	4321	1.598211625	6.437570352	1.51E-09	4.59E-08
CD19	930	2.161568833	0.23251904	1.56E-09	4.74E-08
IGF2	3481	-2.933411086	10.70575513	1.57E-09	4.76E-08
YPEL4	219539	1.326584982	-1.409720845	1.59E-09	4.81E-08
S1PR4	8698	1.225191933	1.558014792	1.66E-09	5.01E-08
HSD17B14	51171	1.047416372	1.243708925	1.67E-09	5.04E-08
BSN	8927	-1.489140263	0.199822686	1.68E-09	5.04E-08
ADRB2	154	1.282085066	-0.324427534	1.69E-09	5.08E-08
C2orf85	285093	2.572949395	-3.106477433	1.71E-09	5.13E-08
TLR2	7097	1.096919999	3.129047276	1.73E-09	5.18E-08
KIAA0125	9834	2.003772663	1.036308813	1.77E-09	5.28E-08
BCAR4	400500	-3.545582064	-2.787500335	1.86E-09	5.53E-08
FABP4	2167	2.910763285	1.700177835	1.87E-09	5.57E-08
CTNNA2	1496	-2.708504155	0.745489198	1.91E-09	5.69E-08
C13orf33	84935	1.532230294	2.030557776	1.99E-09	5.90E-08
CD22	933	1.936317249	1.528251854	2.01E-09	5.95E-08
KCNK13	56659	1.198990942	-0.072332898	2.05E-09	6.06E-08
P2RY14	9934	1.212854749	1.158790602	2.06E-09	6.08E-08
TNFSF14	8740	1.462399759	-1.133138628	2.08E-09	6.12E-08
ZEB2	9839	1.025424765	4.020913686	2.09E-09	6.14E-08
LRMP	4033	1.546777762	2.051461295	2.26E-09	6.61E-08
TNFRSF8	943	1.280531925	0.194251967	2.27E-09	6.64E-08
CCL19	6363	2.1669554	1.823244655	2.36E-09	6.88E-08
ACTBL2	345651	3.114544287	-2.409807428	2.42E-09	7.04E-08
TNFAIP6	7130	1.583480551	2.272791451	2.45E-09	7.13E-08
RGS18	64407	1.294141426	0.324466752	2.46E-09	7.13E-08
LRFN2	57497	-2.46560555	-0.972856791	2.53E-09	7.34E-08
APOA2	336	-3.387223116	-0.212194709	2.57E-09	7.43E-08
PIK3AP1	118788	1.071717943	5.058958703	2.82E-09	8.14E-08
GC	2638	-3.51461695	-2.821579244	2.95E-09	8.48E-08
FBXO15	201456	1.743811425	-2.392864151	2.97E-09	8.54E-08
APOH	350	-1.99395942	-0.477674497	2.98E-09	8.54E-08
LOC100132354	100132354	-2.136459434	-0.898802075	2.98E-09	8.54E-08
XIRP1	165904	1.855439212	-0.2333253	3.00E-09	8.57E-08
MS4A1	931	2.355679157	1.776274022	3.00E-09	8.57E-08
CCL8	6355	1.787723576	1.160349758	3.08E-09	8.78E-08
KLRC4	8302	2.418454784	-2.403831976	3.16E-09	8.98E-08
BCAT1	586	1.226782469	3.511936234	3.38E-09	9.56E-08
LOC100233209	100233209	1.428235291	0.113040179	3.54E-09	9.97E-08
HMSD	284293	2.306474813	-1.589413536	3.54E-09	9.97E-08
S100A8	6279	2.159263873	3.39897227	3.61E-09	1.02E-07
KLRB1	3820	1.220319388	1.393977223	3.79E-09	1.06E-07
TLR10	81793	1.608729739	-0.204223626	3.87E-09	1.08E-07
FABP3	2170	-1.643251837	2.587867548	4.04E-09	1.13E-07
RYR1	6261	2.133436022	0.00128976	4.37E-09	1.21E-07
MUC16	94025	3.915492715	0.950016439	4.38E-09	1.21E-07
CX3CL1	6376	1.382083786	5.302360733	4.45E-09	1.23E-07
MGC29506	51237	1.765379444	3.93837253	4.47E-09	1.23E-07
MIR155HG	114614	1.212302145	0.404580842	4.54E-09	1.25E-07
ADAM12	8038	1.539621344	4.453113885	4.68E-09	1.29E-07
SLC2A3	6515	1.045846383	5.06478273	4.69E-09	1.29E-07
RIMBP3	85376	1.393533419	0.653096822	4.92E-09	1.35E-07
CYSLTR1	10800	1.202692435	-0.082992653	5.20E-09	1.42E-07
ELOVL3	83401	2.01696226	-1.134576739	5.45E-09	1.49E-07
CCDC80	151887	1.489591407	5.129687463	5.57E-09	1.52E-07
CTHRC1	115908	1.32826306	5.127198543	5.61E-09	1.52E-07
LAYN	143903	1.061094344	2.106203029	5.65E-09	1.53E-07
IL12RB2	3595	1.465477698	-0.146434172	5.97E-09	1.61E-07
LOC339524	339524	1.236867425	-0.157429882	6.03E-09	1.63E-07
IFIT2	3433	1.216179207	3.636469689	6.07E-09	1.63E-07
CSF1R	1436	1.116937756	5.140780172	6.22E-09	1.67E-07
LOX	4015	1.198606378	4.190227096	6.32E-09	1.69E-07
TBX1	6899	1.868112678	-0.995848241	6.36E-09	1.70E-07
C3	718	1.540157979	7.766238768	6.49E-09	1.73E-07
CAMKV	79012	-2.566846527	0.486486069	7.06E-09	1.88E-07
ITGB7	3695	1.035345157	3.989535039	7.17E-09	1.91E-07
PALM3	342979	-1.467902333	0.955212862	7.19E-09	1.91E-07
KRT78	196374	5.547074688	-1.117074161	7.42E-09	1.96E-07
IDO2	169355	2.179392288	-2.135583793	7.54E-09	1.99E-07
IGFL1	374918	4.331266511	0.746280578	7.73E-09	2.04E-07
POSTN	10631	1.448875488	7.417946405	7.83E-09	2.06E-07
3-Sep	55964	1.617878544	1.517889185	7.97E-09	2.10E-07
ABCA6	23460	1.605248548	-0.472619185	8.08E-09	2.12E-07
CLECL1	160365	1.401725064	-1.702956865	8.26E-09	2.17E-07
PLCG2	5336	1.097623333	3.237302808	8.38E-09	2.19E-07
SERPINA10	51156	-2.511679773	1.026622248	8.47E-09	2.21E-07
ITGAD	3681	2.746051251	-1.345642845	8.61E-09	2.25E-07
EPSTI1	94240	1.003890191	5.462434233	8.78E-09	2.29E-07
IRF4	3662	1.401026475	2.451075366	8.86E-09	2.31E-07
SFTPC	6440	8.420543399	1.570976516	8.99E-09	2.34E-07
TRIM69	140691	1.378308503	-0.18478012	9.38E-09	2.43E-07
VSTM2L	128434	-1.698081353	1.020207328	9.48E-09	2.45E-07
PNOC	5368	1.692791914	-0.691612672	9.54E-09	2.47E-07
ZNF304	57343	1.282819861	1.562241164	9.67E-09	2.49E-07
IYD	389434	-1.049140595	5.090738127	9.74E-09	2.51E-07
CLEC5A	23601	1.569179281	2.062938234	9.88E-09	2.54E-07
LOC100133612	100133612	-1.072730263	0.267894952	1.00E-08	2.57E-07
ASPHD2	57168	1.071581952	3.903909236	1.01E-08	2.58E-07
FMO2	2327	1.993394998	-0.119377253	1.02E-08	2.61E-07
FGL2	10875	1.151024359	4.516517728	1.08E-08	2.75E-07
HSD11B1	3290	1.500453802	1.51941869	1.08E-08	2.75E-07
FCRLA	84824	1.899423546	0.082696345	1.11E-08	2.80E-07
TRIB2	28951	1.164102146	5.095608959	1.13E-08	2.86E-07
BLK	640	2.098455475	-0.193195288	1.14E-08	2.88E-07
CPNE5	57699	1.007805696	2.393517912	1.17E-08	2.94E-07
IL22RA2	116379	1.836047512	-1.388434031	1.19E-08	2.99E-07
SFTPA1	653509	5.293682587	0.498572142	1.22E-08	3.06E-07
ENPP2	5168	1.121314228	4.030068353	1.22E-08	3.06E-07
ALB	213	-3.457649018	-0.111131817	1.23E-08	3.06E-07
CCL3	6348	1.310599606	3.303547188	1.27E-08	3.15E-07
ZNF826	664701	1.671752875	-0.976537631	1.28E-08	3.19E-07
HRG	3273	-2.99005402	-3.114639747	1.36E-08	3.36E-07
MGC45800	90768	2.353105045	-0.740893993	1.36E-08	3.36E-07
C1orf105	92346	-1.762180425	-2.372057323	1.36E-08	3.37E-07
SERPINB13	5275	6.498612859	-0.857771701	1.38E-08	3.41E-07
CHIT1	1118	2.470685618	2.028131971	1.39E-08	3.41E-07
POU2AF1	5450	1.540874771	3.500661056	1.39E-08	3.41E-07
ANGPTL2	23452	1.11056982	5.571167372	1.41E-08	3.46E-07
DNER	92737	2.253637177	-0.409487526	1.41E-08	3.46E-07
FCGR3B	2215	1.991613022	3.172725593	1.43E-08	3.50E-07
GPR84	53831	1.344345491	0.877484297	1.44E-08	3.52E-07
EBI3	10148	1.131421691	0.753394766	1.47E-08	3.59E-07
C5orf20	140947	1.336450998	-0.300908956	1.48E-08	3.61E-07
HRH2	3274	1.514913205	-0.828111166	1.59E-08	3.87E-07
GPR97	222487	1.567669718	1.016653806	1.60E-08	3.88E-07
F10	2159	-1.609616036	2.423421964	1.68E-08	4.07E-07
CD79A	973	1.676739945	3.275692467	1.71E-08	4.13E-07
CR2	1380	2.512266579	2.308825426	1.73E-08	4.18E-07
EPHB6	2051	2.179132319	2.502897848	1.75E-08	4.21E-07
SPRR2F	6705	5.965865298	-0.155786831	1.79E-08	4.31E-07
C1S	716	1.050577432	7.517105539	1.82E-08	4.37E-07
ZFR2	23217	3.608230237	-2.324680404	1.88E-08	4.53E-07
ZBTB32	27033	1.113941511	-0.877040538	1.90E-08	4.56E-07
FAM65B	9750	1.165875919	2.041769392	1.95E-08	4.67E-07
LOC642597	642597	-2.551237864	-1.377007614	1.97E-08	4.71E-07
KIF12	113220	-1.083532614	4.82384742	2.06E-08	4.92E-07
ODZ3	55714	1.771139697	1.962563887	2.13E-08	5.06E-07
GPR25	2848	1.941466883	-1.201020483	2.13E-08	5.06E-07
KCNA3	3738	1.424561675	-0.313360211	2.14E-08	5.08E-07
CILP	8483	2.269959117	2.406319744	2.23E-08	5.25E-07
MICB	4277	1.0321442	3.230234119	2.27E-08	5.35E-07
C16orf74	404550	1.631739983	0.527571696	2.29E-08	5.37E-07
SNAI3	333929	1.05871845	0.626396952	2.30E-08	5.40E-07
IKZF3	22806	1.363648313	0.222442906	2.37E-08	5.55E-07
NAPSB	256236	1.210773055	1.922912426	2.43E-08	5.69E-07
KRT24	192666	5.133658435	-1.872627471	2.50E-08	5.85E-07
HOPX	84525	1.186048115	3.576746123	2.60E-08	6.07E-07
ACOXL	55289	1.890855258	-1.118907442	2.63E-08	6.11E-07
FAM19A1	407738	1.872690642	-1.046802812	2.63E-08	6.11E-07
FAP	2191	1.322334922	4.063803668	2.64E-08	6.12E-07
SLC9A9	285195	1.002656971	1.382252552	2.77E-08	6.40E-07
GALNTL2	117248	1.524709491	1.316940224	2.93E-08	6.78E-07
STAP1	26228	1.797002815	-0.996294554	2.95E-08	6.80E-07
COL9A3	1299	-1.701732181	4.290257085	2.96E-08	6.82E-07
FSCN1	6624	1.279021965	6.503538853	2.97E-08	6.83E-07
PPP2R2C	5522	-1.807929483	2.193052995	3.00E-08	6.89E-07
KRT83	3889	-2.349248793	-0.961655107	3.04E-08	6.97E-07
XAGE2	9502	-3.293811805	-3.195883638	3.05E-08	6.97E-07
LILRA3	11026	1.892434233	0.947329658	3.05E-08	6.97E-07
SDK1	221935	1.338194571	2.404338699	3.06E-08	6.98E-07
TLR6	10333	1.132784539	-0.035639856	3.13E-08	7.13E-07
ITM2A	9452	1.13853401	3.106565311	3.17E-08	7.22E-07
GBX2	2637	-2.031592576	-1.764487483	3.18E-08	7.23E-07
CLEC4D	338339	1.918788341	-1.904276817	3.29E-08	7.46E-07
IL9R	3581	1.400238546	-0.714177236	3.34E-08	7.54E-07
COL4A4	1286	1.499782718	0.553984341	3.41E-08	7.69E-07
OSMR	9180	1.179182082	3.555892437	3.47E-08	7.82E-07
LCN12	286256	-1.39484164	1.342908017	3.51E-08	7.89E-07
EYA4	2070	2.384045082	-0.670332247	3.51E-08	7.89E-07
FAM70A	55026	1.250293513	-0.257855319	3.70E-08	8.27E-07
ADAMTS2	9509	1.399288923	4.422654855	3.92E-08	8.73E-07
C9orf139	401563	1.570836391	-1.90880459	4.04E-08	8.98E-07
FRMD6	122786	1.046187287	3.623344884	4.08E-08	9.04E-07
SYT12	91683	2.048288047	0.495639657	4.14E-08	9.17E-07
ZIK1	284307	1.00934497	-0.809209318	4.22E-08	9.34E-07
MDGA1	266727	1.32139998	1.489977507	4.24E-08	9.36E-07
BIRC3	330	1.135127165	5.358759287	4.28E-08	9.44E-07
AICDA	57379	2.941877108	-2.33533767	4.32E-08	9.51E-07
LOC284798	284798	-2.763163883	-2.626755767	4.40E-08	9.68E-07
C10orf10	11067	1.032692871	5.078482706	4.47E-08	9.79E-07
4-Mar	57574	-1.082464084	-1.066672437	4.47E-08	9.80E-07
LIN28B	389421	-4.022444088	-2.179319324	4.52E-08	9.86E-07
KIAA1462	57608	1.041620702	4.267268945	4.55E-08	9.91E-07
A4GALT	53947	1.071785827	3.206340577	4.63E-08	1.01E-06
AQP9	366	1.829382935	2.79983496	4.66E-08	1.01E-06
SYT7	9066	-1.011673999	5.789324535	4.79E-08	1.04E-06
SLC38A11	151258	-2.119287188	0.693137528	4.84E-08	1.05E-06
KCNJ5	3762	1.560411531	-0.252788677	5.09E-08	1.10E-06
MS4A14	84689	1.267937425	-0.184816305	5.10E-08	1.10E-06
AMZ1	155185	1.518759744	-1.536391486	5.19E-08	1.12E-06
ST8SIA1	6489	1.14480618	0.328444482	5.78E-08	1.24E-06
ITGAM	3684	1.387476408	3.40518286	5.81E-08	1.25E-06
SLC5A5	6528	2.97482515	-2.31077145	5.83E-08	1.25E-06
FAM179A	165186	1.463001545	-0.984193279	5.86E-08	1.25E-06
KRT2	3849	2.205647064	-2.612399698	6.10E-08	1.30E-06
GPC6	10082	1.052596651	3.208782565	6.15E-08	1.31E-06
CADM3	57863	2.121433907	0.473502388	6.23E-08	1.32E-06
LOC154761	154761	1.688416348	2.241253165	6.45E-08	1.37E-06
SIRPB1	10326	1.25885443	2.028383466	6.81E-08	1.44E-06
CCL2	6347	1.125953283	3.891724688	6.87E-08	1.45E-06
SLC34A2	10568	3.255403109	0.535291512	6.95E-08	1.47E-06
PDE1B	5153	1.316499679	0.977852582	6.97E-08	1.47E-06
CLNK	116449	1.740701748	-3.114392826	7.00E-08	1.47E-06
IGFBP6	3489	1.434460102	3.456629404	7.07E-08	1.48E-06
GJA3	2700	2.182805673	0.149823325	7.17E-08	1.50E-06
BST2	684	1.294271992	6.859599491	7.49E-08	1.57E-06
ABAT	18	-1.083200404	4.544993714	7.51E-08	1.57E-06
AURKC	6795	1.188672745	-1.352869688	7.74E-08	1.61E-06
TRPS1	7227	1.050297716	2.073713486	8.03E-08	1.67E-06
NOX4	50507	1.322779529	1.190363678	8.09E-08	1.68E-06
CCL26	10344	1.97337772	0.465342617	8.20E-08	1.70E-06
MITF	4286	1.036303895	2.649355239	8.29E-08	1.72E-06
ZMYND15	84225	1.003249968	2.081332969	8.36E-08	1.73E-06
SFRP1	6422	2.01863032	1.081318732	8.40E-08	1.74E-06
SLC9A7	84679	1.167838721	1.556291426	8.46E-08	1.75E-06
FGF21	26291	-2.770326303	-3.278655949	8.49E-08	1.75E-06
ECEL1	9427	2.110375004	-0.578815658	8.57E-08	1.77E-06
FAM7A2	100288380	2.29252846	-2.438034021	8.70E-08	1.79E-06
PI16	221476	2.297020691	0.256025463	8.70E-08	1.79E-06
MMP1	4312	1.769547925	7.372711165	8.71E-08	1.79E-06
WISP1	8840	1.0384824	2.817389045	8.84E-08	1.81E-06
GBP7	388646	2.275760714	-2.67765079	9.18E-08	1.88E-06
FOLR2	2350	1.25182912	2.639330583	9.35E-08	1.91E-06
CCL22	6367	1.170190141	2.480248421	9.43E-08	1.92E-06
PTGDS	5730	1.325693259	3.934494703	9.52E-08	1.93E-06
SRPX	8406	1.241179313	2.387504114	9.65E-08	1.95E-06
PKHD1	5314	-1.599000953	-0.598921977	9.79E-08	1.97E-06
CYP7B1	9420	1.295361934	-0.0469798	9.91E-08	1.99E-06
CFP	5199	1.054170121	0.910016347	9.91E-08	1.99E-06
SPP1	6696	1.737996384	7.426997678	1.01E-07	2.02E-06
MX1	4599	1.188313884	6.35045382	1.02E-07	2.04E-06
TMEM150C	441027	-1.258214976	2.0558106	1.04E-07	2.08E-06
GPX3	2878	1.126004453	4.813861745	1.10E-07	2.20E-06
MFSD7	84179	1.08131324	1.590924668	1.13E-07	2.24E-06
PSCA	8000	3.003762619	2.073088846	1.13E-07	2.25E-06
KIR2DL1	3802	2.679474297	-2.731829682	1.15E-07	2.29E-06
ADAM6	8755	1.85289987	11.54849309	1.21E-07	2.40E-06
LCN6	158062	4.265648408	-1.571421928	1.22E-07	2.42E-06
COL9A1	1297	-1.657303112	1.659437551	1.28E-07	2.52E-06
FGF7	2252	1.244057063	2.32963379	1.32E-07	2.59E-06
MCTP1	79772	1.225801894	1.978686744	1.33E-07	2.59E-06
MATK	4145	1.329020284	1.3923049	1.33E-07	2.59E-06
MEX3A	92312	-1.082746041	3.884726215	1.33E-07	2.59E-06
GUCA1A	2978	1.743731245	-2.293150453	1.33E-07	2.60E-06
P2RY6	5031	1.058238651	2.186510788	1.34E-07	2.61E-06
RASGRF1	5923	-1.555266331	0.972406028	1.36E-07	2.64E-06
SV2B	9899	1.619332226	-0.234849754	1.37E-07	2.66E-06
PLXNC1	10154	1.272723909	2.526714784	1.41E-07	2.72E-06
SERPINB2	5055	3.0104205	1.652512924	1.43E-07	2.77E-06
RXFP4	339403	-1.253029284	1.002191378	1.50E-07	2.89E-06
CD70	970	1.75620187	1.112876838	1.53E-07	2.93E-06
SAA1	6288	2.392448475	4.700399269	1.54E-07	2.95E-06
ZNF385A	25946	1.001219693	4.067494868	1.55E-07	2.95E-06
RASGRP4	115727	1.203001276	0.29435853	1.56E-07	2.98E-06
LOC400696	400696	2.039178909	-0.316296542	1.59E-07	3.02E-06
TLL1	7092	1.585077538	-0.670486641	1.61E-07	3.06E-06
TRIM7	81786	1.781072056	3.898506455	1.62E-07	3.07E-06
SPOCK1	6695	1.531339958	3.855247484	1.64E-07	3.11E-06
FADS2	9415	1.416177216	5.856121239	1.66E-07	3.13E-06
VGLL3	389136	1.230666463	2.107046107	1.69E-07	3.18E-06
GSDMC	56169	1.603140984	-0.984390843	1.73E-07	3.26E-06
CLEC9A	283420	1.580430762	-2.405759808	1.76E-07	3.31E-06
MEGF11	84465	-1.725220984	-0.824447578	1.81E-07	3.39E-06
PTHLH	5744	1.292154317	0.529924609	1.81E-07	3.39E-06
ZPLD1	131368	2.794698153	-3.212688978	1.82E-07	3.40E-06
NLRP6	171389	2.084552664	0.943769313	1.97E-07	3.67E-06
KL	9365	-1.259025023	0.198054605	1.97E-07	3.67E-06
RARRES1	5918	1.520429431	5.424575204	1.98E-07	3.69E-06
CCR8	1237	1.281984217	-0.796654158	1.99E-07	3.69E-06
TNFSF4	7292	1.082037443	2.342811819	2.01E-07	3.73E-06
ADD2	119	1.725828928	-1.562575818	2.02E-07	3.75E-06
P2RY12	64805	1.53886978	-1.558839436	2.03E-07	3.76E-06
ADIPOQ	9370	5.090862118	1.280945867	2.05E-07	3.79E-06
TCL1A	8115	2.575059476	-0.015025423	2.06E-07	3.79E-06
SLC6A15	55117	-2.599980389	-1.606002789	2.07E-07	3.81E-06
MAMLD1	10046	1.385948967	2.11510564	2.09E-07	3.84E-06
TP63	8626	2.327973704	0.184602511	2.09E-07	3.84E-06
LEP	3952	2.950783115	-1.605902125	2.09E-07	3.84E-06
CST7	8530	1.042993507	2.320976195	2.12E-07	3.88E-06
PLCXD3	345557	2.691373751	-0.960970145	2.16E-07	3.95E-06
CCDC160	347475	3.00342376	-2.022779123	2.17E-07	3.98E-06
LRRC2	79442	-1.225977869	2.221230806	2.25E-07	4.10E-06
APOA1	335	-1.89177103	-0.781398591	2.28E-07	4.15E-06
KCNK2	3776	2.246199094	-1.755082662	2.29E-07	4.17E-06
WISP2	8839	2.309226264	-0.111403594	2.31E-07	4.19E-06
A2ML1	144568	4.753424058	0.842208619	2.37E-07	4.29E-06
GFAP	2670	2.312170022	-1.008064632	2.43E-07	4.39E-06
SERPINA9	327657	3.083596253	-1.980716155	2.52E-07	4.55E-06
LCE3D	84648	4.85898324	-2.478719856	2.54E-07	4.58E-06
SPRR2E	6704	5.538320029	1.902935709	2.56E-07	4.61E-06
EPYC	1833	2.775414602	0.706823212	2.58E-07	4.65E-06
SYNGR3	9143	1.423142896	2.087858895	2.62E-07	4.70E-06
NCCRP1	342897	2.540957852	-0.167233545	2.77E-07	4.95E-06
CD36	948	1.302814386	2.91062817	2.80E-07	5.00E-06
SULF1	23213	1.181037664	7.656057769	2.81E-07	5.02E-06
CD300LB	124599	1.073351771	-0.520745771	2.82E-07	5.02E-06
FMO1	2326	1.784924927	-0.880497547	2.82E-07	5.03E-06
ADAMTSL2	9719	-1.194447993	3.356935969	2.85E-07	5.06E-06
OLFM1	10439	1.368611048	2.306601438	2.90E-07	5.15E-06
VPREB3	29802	1.53214911	-0.408325521	3.08E-07	5.45E-06
GPR64	10149	-1.895821819	0.634506695	3.11E-07	5.50E-06
TNFRSF13C	115650	1.278387309	-0.931898332	3.12E-07	5.51E-06
DCN	1634	1.098053982	7.521614261	3.13E-07	5.52E-06
TNC	3371	1.308732512	6.917169467	3.19E-07	5.60E-06
SLAMF6	114836	1.037681802	2.247130123	3.20E-07	5.62E-06
SFTPA2	729238	2.082416935	2.116541967	3.24E-07	5.68E-06
CES1	1066	-1.699299504	4.300144029	3.29E-07	5.75E-06
PRRX2	51450	1.470001756	1.239770422	3.30E-07	5.76E-06
CAPN6	827	-2.015027425	4.215644216	3.34E-07	5.83E-06
PALMD	54873	1.110850339	1.989395945	3.37E-07	5.87E-06
SEC14L4	284904	-2.266420451	-0.741324066	3.38E-07	5.88E-06
EMR3	84658	1.827362367	-0.925466461	3.39E-07	5.89E-06
C12orf59	120939	1.245332248	-1.401664654	3.50E-07	6.06E-06
TTLL2	83887	-1.104969279	-0.401681972	3.51E-07	6.08E-06
CCL21	6366	1.636951394	3.995268918	3.56E-07	6.15E-06
FCN1	2219	1.63836479	1.35867719	3.61E-07	6.24E-06
LOC100188947	100188947	-1.840231469	-2.499091647	3.63E-07	6.26E-06
KCNC1	3746	-1.447361608	-2.559777359	3.78E-07	6.50E-06
F11	2160	-2.084469345	-2.900347391	4.00E-07	6.85E-06
PATL2	197135	1.133700488	-0.831567185	4.03E-07	6.89E-06
CRNN	49860	4.539705265	-2.885335579	4.06E-07	6.93E-06
SPRR2C	6702	5.068516553	-1.943597802	4.24E-07	7.22E-06
UBASH3B	84959	1.078719422	3.223242457	4.41E-07	7.48E-06
DAZL	1618	1.619603935	-2.943945846	4.48E-07	7.59E-06
FAM107A	11170	1.127973234	1.340122863	4.55E-07	7.70E-06
GRAMD1B	57476	1.506617004	1.688896622	4.61E-07	7.79E-06
GABRA4	2557	-1.90487933	0.194267508	4.70E-07	7.90E-06
MIOX	55586	2.61897056	-0.749617708	4.70E-07	7.90E-06
NXN	64359	1.011964814	4.079856543	4.72E-07	7.93E-06
WNT6	7475	-1.892720248	-0.226171322	4.73E-07	7.94E-06
FAM26E	254228	1.066969606	1.861375452	4.82E-07	8.09E-06
SYP	6855	-1.16889286	1.682699016	4.95E-07	8.28E-06
PCDHGA7	56108	-1.389483532	-0.41164907	5.07E-07	8.46E-06
FCRL2	79368	1.52053817	-0.476441941	5.07E-07	8.46E-06
SPTA1	6708	2.062104912	-3.311935756	5.16E-07	8.61E-06
C1orf230	284485	-1.946513568	-0.699025582	5.32E-07	8.84E-06
WNT7A	7476	3.329696087	-2.399764383	5.49E-07	9.10E-06
JAKMIP2	9832	1.310766293	-0.792804554	5.54E-07	9.17E-06
ZNF469	84627	1.094461184	3.184945102	5.57E-07	9.22E-06
CIDEA	1149	4.275258955	-2.399448757	5.64E-07	9.31E-06
C19orf51	352909	1.292404708	1.353243832	5.74E-07	9.45E-06
XKR7	343702	-2.964355502	-1.883060333	5.90E-07	9.71E-06
APOL1	8542	1.026055844	7.267843559	6.05E-07	9.93E-06
MSX2P1	55545	-1.508209648	-1.911901838	6.09E-07	9.99E-06
SERPINA5	5104	1.787443965	0.721758828	6.11E-07	1.00E-05
BEGAIN	57596	1.289275682	0.753428155	6.17E-07	1.01E-05
PTPRU	10076	1.571316041	4.698757866	6.18E-07	1.01E-05
ICAM5	7087	1.426619366	-0.510343654	6.23E-07	1.02E-05
SLC24A4	123041	1.113424343	-2.068910352	6.25E-07	1.02E-05
ST18	9705	-1.586811927	-0.10457385	6.34E-07	1.03E-05
CCL14	6358	1.44956907	1.328354395	6.39E-07	1.04E-05
LRRN2	10446	1.284198461	1.4570598	6.41E-07	1.04E-05
LOC201651	201651	-1.278111088	0.645822961	6.50E-07	1.06E-05
CA7	766	2.304238953	1.608312615	6.65E-07	1.08E-05
LRRC36	55282	-1.393208106	1.527541092	6.66E-07	1.08E-05
CHI3L1	1116	1.314974296	5.046848503	6.69E-07	1.08E-05
BTBD16	118663	-1.266994156	-0.538355655	6.74E-07	1.09E-05
LOC100240735	100240735	1.433952861	-2.750010712	6.78E-07	1.09E-05
ST6GALNAC5	81849	1.210327632	1.48661079	6.94E-07	1.12E-05
TREM1	54210	1.526775366	2.025004456	7.07E-07	1.13E-05
APOC3	345	-2.753854836	-3.39382742	7.14E-07	1.14E-05
SEZ6L	23544	2.958440172	-1.382752097	7.16E-07	1.14E-05
STAC	6769	1.54590513	-0.677254461	7.16E-07	1.14E-05
CAMK1G	57172	1.169157733	-1.362824967	7.31E-07	1.17E-05
RAET1E	135250	1.438344029	-0.326057189	7.32E-07	1.17E-05
EMR4P	326342	1.492776401	-1.464419719	7.60E-07	1.21E-05
ROBO3	64221	1.090225481	1.638329548	7.68E-07	1.22E-05
C7orf52	375607	-1.676016808	-2.260969222	7.76E-07	1.23E-05
CLEC17A	388512	1.779770149	-2.12782483	7.84E-07	1.24E-05
LRCH2	57631	1.079106756	0.043117176	7.88E-07	1.25E-05
TPTE2P1	646405	-1.253095476	-0.718820737	8.25E-07	1.30E-05
HOXD10	3236	-1.495459399	1.598359283	8.40E-07	1.32E-05
SPRR2A	6700	3.868981488	2.692641732	8.43E-07	1.32E-05
SBSN	374897	2.602280018	-0.715175455	8.44E-07	1.32E-05
NODAL	4838	-1.548016038	-0.213379312	8.68E-07	1.36E-05
CLCA2	9635	3.194448032	1.454783793	8.69E-07	1.36E-05
AREG	374	-1.096331574	6.018331814	8.88E-07	1.38E-05
SOCS1	8651	1.029503921	3.237128398	8.88E-07	1.38E-05
MAGEA1	4100	6.166149349	0.768076063	9.44E-07	1.47E-05
HAMP	57817	1.581348567	-1.3566701	9.48E-07	1.47E-05
HLA-DPB2	3116	1.852889805	-0.6048109	9.96E-07	1.53E-05
POU5F1B	5462	-1.173688471	2.592997963	9.99E-07	1.54E-05
SERPINE1	5054	1.02118102	5.399750251	9.99E-07	1.54E-05
AVPR1A	552	1.254229275	-0.801330508	1.02E-06	1.56E-05
SSX5	6758	4.315871026	-2.861664507	1.03E-06	1.57E-05
S100A3	6274	1.309225439	1.013041148	1.03E-06	1.58E-05
GREM1	26585	1.310900019	6.825983614	1.07E-06	1.63E-05
SELP	6403	1.4219316	1.717080317	1.07E-06	1.64E-05
CCDC155	147872	-2.602452841	-3.065982172	1.09E-06	1.66E-05
ITPRIPL1	150771	1.097428256	0.445428643	1.12E-06	1.70E-05
FCRL4	83417	1.749837955	-2.507145021	1.15E-06	1.75E-05
OBP2A	29991	-2.25757242	-2.646753072	1.16E-06	1.76E-05
LUM	4060	1.04357528	8.198138051	1.16E-06	1.76E-05
FGG	2266	-2.578817317	-2.596768325	1.17E-06	1.76E-05
PARP15	165631	1.154693071	-0.099336208	1.17E-06	1.77E-05
C20orf103	24141	1.301675104	0.350740112	1.20E-06	1.81E-05
ALPK3	57538	-1.383821741	4.559673577	1.21E-06	1.82E-05
GDAP1L1	78997	-1.584924253	-2.724694274	1.21E-06	1.82E-05
NUDT11	55190	1.197539964	-0.403557922	1.22E-06	1.83E-05
C8G	733	1.927073779	1.27238798	1.25E-06	1.88E-05
RPRML	388394	-2.429827594	-1.607980351	1.29E-06	1.93E-05
LOC441454	441454	1.835591845	0.895794903	1.30E-06	1.94E-05
FCRL1	115350	2.039693874	-1.301942572	1.32E-06	1.96E-05
SUSD2	56241	1.386363901	2.952793723	1.32E-06	1.96E-05
LOC145837	145837	-1.473754369	0.480094544	1.35E-06	2.00E-05
GAPT	202309	1.242818768	-0.328006549	1.36E-06	2.01E-05
UBE2QL1	134111	1.293473324	-0.004421009	1.36E-06	2.01E-05
DDR2	4921	1.186919476	2.187600061	1.37E-06	2.02E-05
GP2	2813	-2.67068084	3.886855221	1.37E-06	2.02E-05
LILRA1	11024	1.351287158	-1.260091045	1.38E-06	2.03E-05
KCNN3	3782	1.091767218	0.307888375	1.39E-06	2.04E-05
B3GALT2	8707	-1.289223824	0.946939876	1.41E-06	2.07E-05
CPS1	1373	-2.146564716	4.876895638	1.42E-06	2.08E-05
PLIN1	5346	2.03857311	0.950392361	1.42E-06	2.08E-05
INS-IGF2	723961	-2.760701444	1.183282428	1.42E-06	2.08E-05
C10orf105	414152	1.347129791	-2.148994086	1.43E-06	2.09E-05
CSAG3	389903	4.109970191	-0.207120098	1.45E-06	2.12E-05
MMP2	4313	1.035151115	8.092686167	1.45E-06	2.12E-05
WWTR1	25937	1.086784365	3.20526667	1.48E-06	2.16E-05
ACSM5	54988	1.694241982	-2.300974947	1.48E-06	2.16E-05
GLI3	2737	1.166480597	1.989036853	1.48E-06	2.16E-05
TP73	7161	1.234431333	2.273494229	1.49E-06	2.16E-05
IGFN1	91156	-1.861820598	-0.408467559	1.49E-06	2.17E-05
MAL	4118	1.281035257	-0.959127905	1.50E-06	2.18E-05
IFI6	2537	1.046795304	6.91780351	1.51E-06	2.19E-05
SFRP2	6423	1.885955122	5.974525653	1.52E-06	2.20E-05
PAGE1	8712	4.564381581	-2.402007932	1.52E-06	2.20E-05
COL4A3	1285	1.820119672	-1.455469429	1.52E-06	2.20E-05
PDZK1	5174	-1.344506349	1.121870355	1.52E-06	2.20E-05
CD109	135228	1.603136766	4.552175926	1.56E-06	2.25E-05
FLJ40330	645784	1.442487676	0.76502749	1.59E-06	2.29E-05
CHGB	1114	-2.111075634	2.501645902	1.60E-06	2.30E-05
CALCA	796	-2.24534819	0.130033129	1.62E-06	2.32E-05
SLC35F3	148641	2.02487181	-2.805071968	1.62E-06	2.33E-05
ICAM4	3386	1.243673079	-0.343121517	1.66E-06	2.38E-05
ANKK1	255239	-1.256733985	-1.542509662	1.67E-06	2.38E-05
NRXN1	9378	2.226004629	-1.499653499	1.67E-06	2.39E-05
PTH2R	5746	3.682873808	-1.25109325	1.73E-06	2.46E-05
GFI1	2672	1.034088837	2.611399778	1.75E-06	2.49E-05
GRM4	2914	-2.038067745	0.34896948	1.80E-06	2.55E-05
XCR1	2829	1.70974946	-2.200668148	1.82E-06	2.57E-05
FOSL1	8061	1.109960331	4.270538883	1.86E-06	2.63E-05
JAM2	58494	1.141113119	1.136295156	1.87E-06	2.64E-05
CCR4	1233	1.115699627	0.108593394	1.88E-06	2.65E-05
TNIP3	79931	1.14096739	0.270102033	1.91E-06	2.69E-05
SERPINB4	6318	4.083013975	-0.025519212	1.93E-06	2.71E-05
FGGY	55277	-1.134303612	4.676336364	1.94E-06	2.72E-05
BEND4	389206	1.527881467	-2.06982773	1.95E-06	2.73E-05
RGL4	266747	1.000483076	-0.462115246	1.98E-06	2.76E-05
KCNJ13	3769	-1.973043283	-2.062619225	2.01E-06	2.80E-05
WNT1	7471	1.738009519	-2.691049527	2.05E-06	2.85E-05
SFTPD	6441	2.388358185	-2.116930346	2.05E-06	2.85E-05
PLCB4	5332	-1.204022676	7.114513966	2.09E-06	2.89E-05
ARSI	340075	1.191474259	1.233325683	2.14E-06	2.95E-05
AHNAK2	113146	1.290834288	5.36211253	2.19E-06	3.02E-05
AGTR1	185	2.017142026	-0.963676833	2.19E-06	3.03E-05
SLC26A9	115019	-2.131499321	1.258678656	2.22E-06	3.05E-05
SRPK3	26576	-1.215854945	1.659730542	2.26E-06	3.11E-05
TNXB	7148	1.306511726	3.736994914	2.27E-06	3.12E-05
MEOX1	4222	1.099154713	0.887544342	2.28E-06	3.12E-05
F13A1	2162	1.347901128	3.792410466	2.32E-06	3.18E-05
COL6A6	131873	1.829110319	-1.741516129	2.38E-06	3.25E-05
FPR2	2358	1.606939487	1.152839824	2.41E-06	3.28E-05
AGAP2	116986	1.140007733	2.978820523	2.45E-06	3.34E-05
RSAD2	91543	1.077160401	3.414932505	2.46E-06	3.35E-05
PCP4	5121	-1.897604982	0.929337108	2.49E-06	3.39E-05
IL31RA	133396	1.910503505	-2.466701365	2.56E-06	3.47E-05
DPY19L2	283417	1.222788344	-1.276282271	2.58E-06	3.50E-05
SCEL	8796	2.441818432	1.640874139	2.63E-06	3.56E-05
PART1	25859	-1.478645936	1.06642374	2.65E-06	3.58E-05
CD177	57126	1.899412878	3.210784527	2.70E-06	3.64E-05
RADIL	55698	1.675865094	-0.219111493	2.73E-06	3.67E-05
LCE3E	353145	3.724374755	-3.275470263	2.77E-06	3.72E-05
TM4SF19	116211	1.295114555	-0.386821535	2.85E-06	3.82E-05
ENPP3	5169	-1.682805833	4.332349442	2.88E-06	3.85E-05
DFNA5	1687	1.013355394	1.646795505	2.90E-06	3.87E-05
CD8B	926	1.053354912	2.210024989	2.96E-06	3.94E-05
KIAA1045	23349	1.552782961	-2.39465227	3.03E-06	4.02E-05
PIP5KL1	138429	1.237008258	-1.387123825	3.04E-06	4.03E-05
KIAA1644	85352	1.280929674	1.069259484	3.04E-06	4.03E-05
PCA3	50652	3.102999941	-1.548685443	3.08E-06	4.07E-05
PTPN7	5778	1.087086283	3.762700631	3.10E-06	4.10E-05
BGN	633	1.017510375	8.056395417	3.13E-06	4.14E-05
GJB6	10804	2.460186734	-0.679932523	3.19E-06	4.21E-05
SCN2A	6326	2.221795434	0.025584836	3.26E-06	4.30E-05
IL12B	3593	1.601065294	-2.763202744	3.29E-06	4.33E-05
EFCAB5	374786	-1.014510068	-1.324272015	3.30E-06	4.33E-05
CSAG2	728461	5.064338783	-0.129192122	3.32E-06	4.36E-05
C1orf186	440712	1.420754092	-1.483842657	3.45E-06	4.51E-05
COL24A1	255631	1.195807492	0.115117013	3.51E-06	4.58E-05
UCHL1	7345	1.33916795	2.0370247	3.52E-06	4.59E-05
CYP4F22	126410	1.298570614	-2.250266141	3.59E-06	4.67E-05
RIMS2	9699	-2.440232488	-2.118327218	3.60E-06	4.67E-05
ANGPTL1	9068	1.826382194	0.534947816	3.61E-06	4.69E-05
MGP	4256	1.180218761	5.58258418	3.62E-06	4.69E-05
SCN8A	6334	-1.055379872	1.100191398	3.75E-06	4.86E-05
NEXN	91624	1.099448599	3.143047829	3.89E-06	5.02E-05
DRD1	1812	-1.473518055	-1.730646719	3.94E-06	5.08E-05
BAALC	79870	1.23662969	-0.858321707	3.99E-06	5.14E-05
SYNGR1	9145	1.206594496	1.570885548	4.09E-06	5.24E-05
LGALS12	85329	1.945920237	-1.94013307	4.11E-06	5.27E-05
CRLF1	9244	1.801753734	-0.443186903	4.13E-06	5.29E-05
SNAP25	6616	-1.699870886	-0.32396902	4.16E-06	5.32E-05
RHOF	54509	1.135405406	5.584132373	4.19E-06	5.35E-05
PTGIS	5740	1.520970968	3.29361365	4.23E-06	5.39E-05
SIGLEC12	89858	1.334162927	1.117329221	4.28E-06	5.45E-05
FGF5	2250	1.707081132	-1.951504119	4.36E-06	5.54E-05
FAM123C	205147	-2.294610115	-1.331511187	4.37E-06	5.55E-05
RNF175	285533	1.221407369	-2.457774726	4.44E-06	5.63E-05
KIR2DS4	3809	2.173140738	-2.40846501	4.54E-06	5.75E-05
AEBP1	165	1.070081169	7.777463859	4.59E-06	5.80E-05
TRPV6	55503	2.514181161	1.5288708	4.62E-06	5.84E-05
ANKRD45	339416	1.686203461	-1.171357195	4.79E-06	6.03E-05
RMRP	6023	1.882000076	2.055881114	4.80E-06	6.05E-05
TMEM155	132332	1.423456091	-2.4777519	4.82E-06	6.06E-05
CALB2	794	1.859746184	1.650505351	4.87E-06	6.12E-05
BNC2	54796	1.058415993	2.095498811	4.95E-06	6.21E-05
CNTN1	1272	1.960103913	-0.72199527	4.96E-06	6.21E-05
SCN7A	6332	2.134579916	-0.707277242	4.99E-06	6.25E-05
TCP10	6953	-1.474047776	-1.740638311	5.04E-06	6.29E-05
DCBLD2	131566	1.02958394	4.994281864	5.04E-06	6.29E-05
C5orf58	133874	1.283049874	-2.120220759	5.06E-06	6.30E-05
KRT6B	3854	2.269235649	5.209707975	5.22E-06	6.49E-05
PIK3C2G	5288	-2.23684794	-3.216579202	5.26E-06	6.52E-05
FBLN2	2199	1.237901711	5.464152122	5.30E-06	6.56E-05
DCT	1638	-2.200703366	-2.276158414	5.51E-06	6.80E-05
KRT81	3887	1.739551345	0.226534055	5.58E-06	6.86E-05
HOXD11	3237	-1.389727568	1.661539796	5.76E-06	7.07E-05
IL7R	3575	1.033794669	2.249540009	5.83E-06	7.14E-05
SLC23A1	9963	-1.325476259	0.827613763	5.84E-06	7.15E-05
TDRD1	56165	2.063954461	-1.262782423	5.90E-06	7.21E-05
SPRR2D	6703	3.346628437	2.291598577	5.91E-06	7.22E-05
DARC	2532	1.41816821	2.723144377	6.05E-06	7.38E-05
ZNF257	113835	1.52126653	-1.392911701	6.06E-06	7.38E-05
PTCRA	171558	1.378657432	-2.600509846	6.12E-06	7.44E-05
ENPP7	339221	2.153590047	-2.818256277	6.23E-06	7.57E-05
SYNPR	132204	-2.227886099	-0.219303571	6.36E-06	7.71E-05
ZNF541	84215	-1.602405953	-0.689902901	6.44E-06	7.79E-05
TG	7038	-1.325907889	3.056714451	6.47E-06	7.83E-05
DAPK1	1612	1.087660779	4.889314654	6.51E-06	7.87E-05
TCEAL2	140597	2.219654463	-0.845399677	6.55E-06	7.91E-05
SLC45A2	51151	-1.399187869	-2.036694217	6.56E-06	7.91E-05
CRCT1	54544	4.507222999	-1.045553836	6.56E-06	7.91E-05
TMPRSS11D	9407	3.384285584	-2.401122339	6.72E-06	8.08E-05
SERPINA4	5267	-1.673968657	0.735392339	6.72E-06	8.08E-05
IFIT1	3434	1.095019817	3.537575605	6.86E-06	8.22E-05
CEBPE	1053	1.570271169	-1.877731728	6.90E-06	8.25E-05
LMX1B	4010	-1.864999271	-1.795275756	6.97E-06	8.31E-05
PPAPDC1A	196051	1.373423667	1.262789184	7.01E-06	8.35E-05
NHLH2	4808	-2.336701054	-2.643590341	7.04E-06	8.37E-05
LYPD3	27076	1.422385578	2.640972561	7.09E-06	8.42E-05
LILRA4	23547	1.454010717	-1.393509171	7.43E-06	8.81E-05
HSPA6	3310	1.303757719	3.684157151	7.57E-06	8.94E-05
THSD7A	221981	1.068079054	-0.363479046	7.58E-06	8.96E-05
MAPK12	6300	1.078214356	3.132238416	7.73E-06	9.11E-05
SCG3	29106	-1.909942535	-0.026726601	7.79E-06	9.18E-05
P4HA3	283208	1.084090631	1.208136062	7.83E-06	9.21E-05
XCL1	6375	1.367166401	-1.2342824	7.85E-06	9.24E-05
SIGLEC11	114132	1.165732322	-1.164976825	7.86E-06	9.24E-05
SLAMF9	89886	1.532260446	-0.743578296	7.87E-06	9.24E-05
CLEC4G	339390	1.794134363	-1.946361282	7.88E-06	9.25E-05
AKAP14	158798	1.724666094	-2.952196455	7.91E-06	9.28E-05
SAA2	6289	1.934374455	3.478657569	8.07E-06	9.44E-05
C3orf72	401089	2.163778052	-2.354446994	8.32E-06	9.69E-05
CARNS1	57571	1.028444711	-0.154139764	8.56E-06	9.94E-05
ANKRD55	79722	1.257047739	-2.783393771	8.64E-06	0.000100291
C19orf59	199675	1.625122093	0.793878987	8.72E-06	0.000101011
LMOD3	56203	-1.057696394	-1.427310508	8.86E-06	0.000102352
WDFY4	57705	1.013436875	2.813070335	9.06E-06	0.000104365
DCLK1	9201	1.247913681	0.295549628	9.17E-06	0.000105345
ITIH4	3700	1.320271069	0.439475506	9.19E-06	0.000105528
RLBP1	6017	-1.729382072	-1.494803604	9.33E-06	0.000106473
UNC13A	23025	-1.441185125	1.412275981	9.41E-06	0.000107306
MUC12	10071	-1.412372448	6.459499925	9.47E-06	0.000107822
C15orf53	400359	1.394309276	-3.262572452	9.54E-06	0.000108368
GPR82	27197	1.026198923	-1.059243574	9.61E-06	0.000109018
UTS2D	257313	1.800178071	-2.267725114	9.88E-06	0.000111778
SST	6750	2.574116841	-0.505233934	9.88E-06	0.000111778
LIPF	8513	3.859581135	-1.93147376	9.93E-06	0.00011208
PLAC2	257000	1.729657704	0.495385918	1.01E-05	0.000113358
BACH2	60468	1.115121601	0.620053651	1.01E-05	0.000114042
MEP1A	4224	-1.109319609	6.5244455	1.01E-05	0.00011406
IBSP	3381	1.719032326	0.32131306	1.05E-05	0.000117025
RPPH1	85495	1.589241975	2.024905105	1.06E-05	0.000118277
CNTD2	79935	1.210363705	2.867530703	1.07E-05	0.000119234
APCDD1L	164284	1.677282694	-1.161334694	1.07E-05	0.000119961
PRSS27	83886	1.242452437	-0.416573286	1.08E-05	0.000119961
CLDN5	7122	1.021353444	3.076281031	1.08E-05	0.00012062
TSHR	7253	1.38837162	-2.531123454	1.12E-05	0.00012397
PTGFR	5737	1.076417995	0.908789949	1.13E-05	0.0001251
TNFRSF17	608	1.391822871	0.784839283	1.14E-05	0.000126048
CDH19	28513	2.111831957	-1.58042753	1.15E-05	0.000127425
CARD17	440068	2.293451652	-3.118204413	1.17E-05	0.000128415
PRMT8	56341	-2.154728715	-3.282956905	1.17E-05	0.000128456
IL1F9	56300	2.284137992	-1.331318059	1.17E-05	0.000128672
MUSK	4593	1.724684168	-3.067692445	1.18E-05	0.000129157
WNT10B	7480	1.224872149	0.067702843	1.24E-05	0.00013582
SMTNL1	219537	1.298974191	-1.745863659	1.26E-05	0.000138237
IL5RA	3568	1.627210941	-2.862615283	1.28E-05	0.000139572
GRIA3	2892	1.316300195	-2.23026225	1.29E-05	0.000140404
AQP4	361	2.400526544	-2.831857143	1.29E-05	0.000140598
RORB	6096	1.881091659	-3.052875728	1.30E-05	0.00014148
DPCR1	135656	2.757436722	0.081308221	1.30E-05	0.000141629
TXNDC3	51314	1.336326813	-3.049384023	1.31E-05	0.000142498
DPYS	1807	1.886018275	-3.396608996	1.32E-05	0.000143721
KISS1R	84634	1.777267172	-0.998376526	1.33E-05	0.000144186
LRRK2	120892	1.145032193	1.577252061	1.37E-05	0.000147688
KRT17	3872	1.863197268	5.540006007	1.37E-05	0.000147688
NAGS	162417	1.05481385	2.50162154	1.39E-05	0.000150048
CGB7	94027	2.977081996	-1.122030273	1.40E-05	0.00015056
ABI3BP	25890	1.115213315	2.418422516	1.40E-05	0.000150852
VANGL2	57216	-1.114646506	3.919150929	1.41E-05	0.000151907
IL6	3569	1.436737202	2.444092963	1.43E-05	0.000153108
TEKT5	146279	-1.437463393	-1.702935996	1.43E-05	0.000153108
PLN	5350	1.311347472	2.609116811	1.43E-05	0.000153477
ATP6V0D2	245972	1.049948657	0.39113337	1.44E-05	0.000153964
ZNF385D	79750	1.507715197	-1.664865587	1.44E-05	0.000154304
IGSF22	283284	-1.116901957	-0.540011505	1.47E-05	0.000157063
CYTL1	54360	1.269120104	-0.675441202	1.47E-05	0.000157345
DKK4	27121	-2.011791448	3.22242486	1.48E-05	0.000157745
PTGS2	5743	1.295627309	4.388666347	1.49E-05	0.000158865
AOX1	316	1.196610793	1.17169528	1.51E-05	0.000160777
PDGFRL	5157	1.209222372	1.493856677	1.57E-05	0.000166007
SERPINA3	12	1.673549381	4.375947606	1.57E-05	0.000166635
NR4A3	8013	1.051109911	2.350303242	1.60E-05	0.000168718
WNT4	54361	-1.046837827	2.957254138	1.60E-05	0.000169124
FAM83A	84985	1.64995751	1.350707151	1.66E-05	0.000175073
LOC399959	399959	1.014062577	1.780352076	1.68E-05	0.000177161
CNR2	1269	1.454779749	-2.276231086	1.82E-05	0.000190462
FABP1	2168	-1.328502896	8.309198323	1.85E-05	0.000192982
COL10A1	1300	1.526832629	4.588549306	1.87E-05	0.000194532
LRRC4C	57689	1.507213962	-1.477774502	1.88E-05	0.000195821
TMEM90B	79953	1.03403956	1.367374608	1.89E-05	0.000196203
DLX2	1746	-1.551678324	-1.509874945	1.90E-05	0.000197175
CD5L	922	2.706481461	-3.224174015	1.95E-05	0.000201562
HAL	3034	1.188025348	-1.229499123	1.97E-05	0.000204119
IL27	246778	1.381722217	-2.434704337	1.99E-05	0.000205528
ABCA8	10351	1.643055746	0.260082201	2.01E-05	0.000207408
TNNT1	7138	1.924496999	2.611602227	2.03E-05	0.000209329
KCNMA1	3778	1.208921617	3.714289258	2.07E-05	0.000212317
S100A9	6280	1.198419589	5.406964181	2.07E-05	0.000212317
ENTHD1	150350	1.464759556	-2.195837223	2.07E-05	0.00021268
NOTUM	147111	-1.829708663	6.075345113	2.10E-05	0.000214894
WNT3A	89780	2.458471023	-1.926382882	2.10E-05	0.00021512
NCAM2	4685	1.253225351	-0.315420524	2.11E-05	0.000215792
UPK1A	11045	-1.619520594	-2.130751957	2.11E-05	0.000215792
CCK	885	2.680154705	-0.083554622	2.12E-05	0.000216464
CTXN1	404217	1.148840197	2.347394138	2.13E-05	0.000217162
CR1L	1379	1.646366117	-2.852757924	2.14E-05	0.000217594
UPB1	51733	-1.353410727	-1.870973672	2.18E-05	0.000221383
GYPE	2996	1.08524548	-2.573621464	2.28E-05	0.000230646
ABCC2	1244	-1.387967017	2.166607568	2.29E-05	0.000231334
SOST	50964	2.056898338	-3.351343609	2.32E-05	0.000234005
THBS4	7060	1.916689453	2.722692982	2.33E-05	0.000234105
CGB	1082	3.226894909	-0.292712203	2.38E-05	0.000238847
APOLD1	81575	-1.099329489	5.737313839	2.46E-05	0.000245658
TNFRSF13B	23495	1.431932116	-1.332704186	2.49E-05	0.000248647
BTBD11	121551	1.211390321	1.849777328	2.51E-05	0.000250481
FAM155B	27112	-1.800788909	1.511768484	2.54E-05	0.000253383
ZP2	7783	-1.83542949	-1.30392945	2.56E-05	0.000254079
MCHR1	2847	1.233832896	-1.628760036	2.61E-05	0.000258953
CCNA1	8900	1.565651001	-3.096364815	2.65E-05	0.00026242
VSTM1	284415	1.80830872	-2.671830486	2.68E-05	0.000265162
ALOXE3	59344	1.502046602	-1.090095487	2.70E-05	0.00026631
COL1A1	1277	1.01580956	11.32123968	2.70E-05	0.000266605
CEL	1056	-1.803065079	6.272422807	2.71E-05	0.000266838
IGF1	3479	1.209870132	1.76435983	2.74E-05	0.000269262
ASPA	443	1.270435344	-2.052144474	2.77E-05	0.000271652
XG	7499	-1.416236268	-0.681684553	2.81E-05	0.000275259
RASL10B	91608	-1.110077558	1.03912861	2.82E-05	0.000275372
TGM1	7051	1.40107819	0.504173287	2.83E-05	0.000276598
TIAM1	7074	1.040616911	2.163979994	2.86E-05	0.000278821
MYL3	4634	-1.949534578	-2.159295419	2.87E-05	0.000279202
IQSEC3	440073	1.002546508	-0.643641046	2.93E-05	0.000285
HSPB8	26353	1.110306756	3.068392624	2.94E-05	0.000285442
CALCB	797	-3.156615846	3.064005869	2.95E-05	0.000286085
KRT6C	286887	2.34008103	2.548508941	2.97E-05	0.000287979
KCNK12	56660	1.323836094	-1.838574649	2.99E-05	0.000290001
FGF10	2255	1.489230548	-2.571253695	3.02E-05	0.000291691
SLC5A9	200010	-1.208879384	1.753239938	3.02E-05	0.000291779
MT1H	4496	1.452253323	2.068425789	3.09E-05	0.000297091
AGXT	189	-1.308359525	-0.238418395	3.11E-05	0.000299044
MAP3K15	389840	2.099305994	-2.63469456	3.15E-05	0.000301592
INHBB	3625	-1.108640363	3.204477661	3.16E-05	0.000303142
B3GNT7	93010	1.17719887	4.76944373	3.31E-05	0.000315349
TINAG	27283	-1.132587737	2.713014434	3.53E-05	0.000333469
NLRP12	91662	1.161977998	-1.685720129	3.59E-05	0.000338089
TNNT3	7140	1.970981693	-3.346491764	3.62E-05	0.0003414
SSC5D	284297	1.127869487	3.461286188	3.63E-05	0.000341953
SLC43A3	29015	1.037527047	5.231390235	3.64E-05	0.000342878
THBS2	7058	1.163175917	7.026187302	3.66E-05	0.000344125
FCER2	2208	1.627536187	-0.949940846	3.67E-05	0.000344326
TGFB3	7043	1.032992011	3.54460312	3.67E-05	0.000344848
CD1C	911	1.052216811	0.316520216	3.68E-05	0.000345187
CPA3	1359	1.138519097	3.046222894	3.69E-05	0.000345756
MIA	8190	1.943871691	2.259658195	3.72E-05	0.000347984
DRGX	644168	2.30120777	-2.122726562	3.74E-05	0.000350465
APC2	10297	1.110697857	0.72004308	3.78E-05	0.000353157
HP	3240	2.198917227	0.106874074	3.80E-05	0.000354565
RNF150	57484	1.19925808	-0.586569607	3.88E-05	0.000361115
MSMB	4477	-2.409002321	-0.746628891	3.90E-05	0.000362518
FAT2	2196	1.442354327	-0.212291378	3.92E-05	0.000364184
FAM196B	100131897	1.334130631	-2.506225709	4.00E-05	0.000371119
FNDC1	84624	1.213855156	5.130069586	4.03E-05	0.000373501
PKLR	5313	-1.696317776	1.469561077	4.06E-05	0.000375442
NKAPL	222698	1.085189985	-2.405554532	4.06E-05	0.000375553
CD1B	910	1.310866205	-1.13775401	4.06E-05	0.000375627
PKHD1L1	93035	1.294756531	-1.74905837	4.19E-05	0.000385707
ZNF114	163071	1.481536041	-0.565261797	4.27E-05	0.000392426
GPM6A	2823	2.200706598	-0.266730403	4.30E-05	0.000395349
BEND6	221336	1.08540477	-0.840817849	4.31E-05	0.000395855
PIWIL1	9271	2.070110989	3.823497732	4.34E-05	0.000397929
LOC153328	153328	1.360859031	-0.126167376	4.40E-05	0.000402382
ERP27	121506	-1.200120113	2.362088337	4.48E-05	0.000409335
TMPRSS5	80975	-1.275074304	0.605246876	4.54E-05	0.000413933
ONECUT3	390874	2.723403764	-0.650367437	4.58E-05	0.000416783
SPOCK3	50859	2.148694377	-2.840998227	4.59E-05	0.000418115
CDH15	1013	1.33313547	-1.27407694	4.61E-05	0.0004196
IL11	3589	1.418917131	2.265565563	4.66E-05	0.000423617
AK5	26289	1.416201109	-1.069300115	4.82E-05	0.000435769
SMTNL2	342527	-1.254603441	0.455862184	4.84E-05	0.000437493
FGFBP2	83888	1.098961303	-1.820584569	4.94E-05	0.000445316
OPRK1	4986	-1.656111506	-3.214451269	5.02E-05	0.000452262
TREML4	285852	1.983149252	-3.117495901	5.02E-05	0.000452519
LRRC50	123872	1.552594003	-2.72961054	5.04E-05	0.000453345
NCRNA00189	193629	1.466701253	-3.114348555	5.13E-05	0.00046119
RXFP1	59350	1.213115788	-2.586950322	5.14E-05	0.00046119
C8orf31	286122	1.160564325	-1.719985702	5.26E-05	0.000470684
MT1M	4499	1.478122521	2.058884648	5.29E-05	0.000472972
MAGEA4	4103	-2.850570206	-1.797548439	5.31E-05	0.000474283
FAM46B	115572	1.03678572	0.919546014	5.33E-05	0.000475233
CHRNA3	1136	1.198611378	1.028099222	5.42E-05	0.000482812
HPCAL4	51440	1.280760818	-2.709318435	5.48E-05	0.000486711
NKX3-1	4824	1.122721318	1.163643915	5.55E-05	0.000492409
MLANA	2315	-1.162620361	-2.578359204	5.59E-05	0.000495397
IVL	3713	4.289942693	-0.062808316	5.60E-05	0.000495481
TWIST2	117581	1.101963134	-0.650532737	5.62E-05	0.000497172
OSM	5008	1.201360995	3.022050351	5.66E-05	0.000499091
WNT7B	7477	1.580719443	1.372079834	5.66E-05	0.000499091
REG1B	5968	2.58334663	6.371445798	5.68E-05	0.000501055
SLC2A14	144195	1.053743432	0.801162972	5.93E-05	0.000519713
MAGEA2	4101	4.120312171	2.302641986	6.01E-05	0.000525184
C11orf20	25858	1.31966451	0.15314466	6.02E-05	0.000525793
FREM1	158326	-1.32474819	4.002983625	6.03E-05	0.000526467
PKD2L1	9033	1.115709324	-2.103306126	6.14E-05	0.000535343
AHSG	197	-1.686195162	-1.571522482	6.21E-05	0.000540527
KCNQ5	56479	1.399077737	-1.988484653	6.26E-05	0.000544383
CER1	9350	-1.663297825	-3.236372766	6.26E-05	0.000544417
DPEP3	64180	1.54665517	-3.133373283	6.41E-05	0.000555746
ANK1	286	1.065627035	1.177586149	6.43E-05	0.000557345
PI15	51050	1.199200105	1.538090143	6.50E-05	0.000562394
ALOX12	239	1.201404311	-1.288998862	6.54E-05	0.00056627
TDGF1	6997	-1.093518263	5.094336003	6.72E-05	0.000578574
DSCR8	84677	3.775960423	-2.573157252	6.81E-05	0.000585725
PCDHA1	56147	-1.948593784	-0.939704215	6.81E-05	0.000585864
DOCK3	1795	1.047861772	-0.095517753	6.88E-05	0.000591564
CGB5	93659	3.184985006	-0.185449419	6.92E-05	0.000593981
C19orf26	255057	1.101871503	0.073418228	6.99E-05	0.000599419
CHRNA6	8973	1.342279554	-3.007469163	7.04E-05	0.000603003
HAR1A	768096	1.201919458	1.349305028	7.12E-05	0.000607959
PLIN4	729359	1.7219729	2.7786189	7.12E-05	0.000607959
RTN4RL2	349667	1.101430308	0.437245547	7.27E-05	0.000618536
HAND2	9464	1.400213555	0.936003743	7.28E-05	0.000619702
ABCC8	6833	-1.506720862	-1.222616921	7.31E-05	0.000621578
PRSS21	10942	2.431662353	1.639982365	7.39E-05	0.000627486
PGC	5225	2.116425063	1.933476321	7.43E-05	0.000629351
APCDD1	147495	-1.134488647	6.375779284	7.50E-05	0.000634161
LOC400794	400794	-1.673781152	-3.336126083	7.50E-05	0.000634161
FBXO39	162517	1.449894026	-1.776479339	7.50E-05	0.000634187
LOC388242	388242	1.058569517	0.498821238	7.57E-05	0.000638347
THRSP	7069	1.85985523	-1.985640639	7.74E-05	0.000650352
PCDHA13	56136	-1.980259437	-2.133829727	7.75E-05	0.000650799
CACNA1S	779	-2.163322837	-1.917235318	7.80E-05	0.000653568
RBP7	116362	1.061782204	0.238278152	7.87E-05	0.000658244
LOC84931	84931	-1.187770169	-1.646678249	7.95E-05	0.000663656
KIF6	221458	-1.156842814	-2.275379046	8.06E-05	0.000672316
PRDM8	56978	1.140037839	2.274151979	8.07E-05	0.000672446
KLRC2	3822	1.170225861	0.058695208	8.09E-05	0.000673086
DPT	1805	1.256025383	2.811649274	8.15E-05	0.000677607
BCHE	590	1.475510372	-0.389905903	8.16E-05	0.000677673
MYT1L	23040	2.598522891	-3.277260505	8.17E-05	0.000678646
QPRT	23475	-1.104161083	5.855990869	8.30E-05	0.000687371
TF	7018	-1.386666886	-0.722729668	8.41E-05	0.000695785
ADCYAP1	116	1.300347262	-0.199953583	8.42E-05	0.000695785
SORCS1	114815	1.505525298	-0.596842148	8.62E-05	0.000709208
SOX8	30812	1.438101087	2.12180185	8.65E-05	0.000711263
ABCA3	21	1.169355879	4.181549198	8.76E-05	0.000718762
NTSR1	4923	1.715488494	1.659438623	8.76E-05	0.000718762
KRT86	3892	1.131463742	-0.024510559	8.81E-05	0.000721981
VWCE	220001	-1.06898011	0.328300803	8.93E-05	0.000730928
SLIT2	9353	1.285573302	1.540425861	9.11E-05	0.000744323
KIAA0408	9729	2.473942697	-2.237683682	9.31E-05	0.000758739
TMEM63C	57156	-1.093557239	2.732271323	9.50E-05	0.000772033
CCL3L1	6349	1.221756719	2.068595911	9.60E-05	0.000779017
CD300E	342510	1.44554998	-1.954367572	9.62E-05	0.000780275
CACNA2D1	781	1.189246417	-0.365393509	9.68E-05	0.000784205
GPAT2	150763	1.32184625	1.623934245	9.70E-05	0.000785036
MFAP5	8076	1.284099873	2.621667324	9.73E-05	0.000786592
S100A5	6276	-1.097920277	-1.54978186	9.98E-05	0.000802989
SPSB4	92369	1.528714863	-1.362077066	0.000100436	0.000807151
KRT9	3857	2.022484279	-3.153834092	0.00010099	0.000810873
HOXC10	3226	2.007023402	0.031513871	0.000101389	0.000813112
OSR1	130497	1.195300224	0.726863186	0.000101464	0.000813213
SEZ6	124925	-1.731947893	-1.885672677	0.000101925	0.000816054
BIRC7	79444	1.355400674	-0.661931815	0.000101955	0.000816054
SHISA3	152573	-1.218443966	0.708341679	0.000102123	0.000816668
SLC12A3	6559	1.312241901	-2.896127587	0.000102873	0.000821193
KLRC3	3823	1.063854934	-1.320326003	0.000103783	0.000828085
DPF1	8193	1.210516903	-0.887188028	0.000105747	0.000841493
SOX21	11166	-2.131822164	-2.163108068	0.000106692	0.000847177
TREH	11181	-1.203491806	0.155452187	0.000108852	0.000861599
APOBEC3A	200315	1.236625788	2.108783705	0.000109099	0.000863048
SCN9A	6335	1.014073336	0.402306333	0.000109132	0.000863048
C11orf87	399947	-1.485009846	-2.884971035	0.000111929	0.000883989
IL13	3596	1.482205741	-2.718819436	0.000115052	0.000907052
LOC284749	284749	1.421518416	-1.843291998	0.000115352	0.000908616
TSG1	643432	-1.744862015	-2.815676522	0.000119139	0.000934322
GDF6	392255	1.264484849	-1.607236574	0.000119706	0.000938353
CCL3L3	414062	1.793828195	-1.246294077	0.000119815	0.0009388
OGN	4969	1.67713943	1.096733982	0.000121215	0.00094686
ARRDC5	645432	1.196106838	-2.769334219	0.000122315	0.00095378
COL8A1	1295	1.052064798	3.909604532	0.000124486	0.000969438
FOLR1	2348	-1.510370529	1.787343621	0.000124917	0.000972297
GABRB1	2560	-1.292861431	-1.069957155	0.000125232	0.000973862
LOC285768	285768	-1.112380674	-2.778261764	0.000126767	0.000984343
UMODL1	89766	-1.397226907	0.310994964	0.000128365	0.000994439
KLK13	26085	2.029938657	0.061239278	0.000131696	0.001017557
MARCO	8685	1.670946428	2.617006314	0.000131697	0.001017557
LOC653786	653786	1.000660114	-1.592000562	0.000131748	0.001017557
SPATC1	375686	1.071963846	-2.231681101	0.000132496	0.001022651
STRA6	64220	-1.204374102	3.705361535	0.000133925	0.001030358
MYOC	4653	2.344911587	-1.285620839	0.000136069	0.001043253
TDRD9	122402	1.072820154	-2.232502013	0.000136245	0.001044152
ZNF385B	151126	1.272843301	-1.369406371	0.000139101	0.001064216
MSH4	4438	1.588875321	-1.339293312	0.00014459	0.001101488
KERA	11081	1.421788643	-2.549630281	0.000145052	0.001103124
DPYSL4	10570	1.128990353	-0.595964341	0.000146948	0.001116118
PRB1	5542	2.861784378	-1.859957328	0.000147594	0.001119594
C7orf4	64433	-1.233065766	-2.885629713	0.00014795	0.001121785
KCNE1	3753	1.307281712	-2.173036995	0.00014809	0.001121785
CDO1	1036	1.340642827	-0.913783908	0.000152367	0.001149446
PHEX	5251	1.25911135	-1.839529532	0.000153005	0.0011528
DMRT3	58524	1.423380044	-1.642986949	0.000159222	0.001194101
TCP10L2	401285	-1.175549873	-2.269289859	0.000159869	0.001197947
DMRT1	1761	2.457729663	-2.251986701	0.000162808	0.001218435
CXCR1	3577	1.276359996	0.725918048	0.000165483	0.001234314
LY6G6C	80740	-1.088510299	0.167544064	0.000166321	0.001239005
UPK3A	7380	-1.432848544	0.786445851	0.000166641	0.001240876
SLC35D3	340146	-1.407893318	2.447007242	0.000166951	0.001242659
CRABP2	1382	1.138445249	2.938460963	0.00016702	0.001242659
NPAS3	64067	1.225360358	-1.133934075	0.000170257	0.001261481
DSG3	1830	1.560081023	3.444872602	0.000170758	0.001264148
LPAR4	2846	1.076099517	-2.686671404	0.000172471	0.001275744
GJB4	127534	1.051493752	2.709972313	0.000173079	0.00127832
ZFHX4	79776	1.16501619	0.985268391	0.000174355	0.001286693
SMN1	6606	1.272089656	-0.087023267	0.000174426	0.001286693
GPR1	2825	1.0282533	-1.033485457	0.000174452	0.001286693
HCG4	54435	1.094974015	-2.065786628	0.000174966	0.001288351
PANX2	56666	1.28799707	-0.42881771	0.000177756	0.001306206
DRD2	1813	-1.490482204	1.471901726	0.000180452	0.00132303
WIF1	11197	-2.120735492	0.522193857	0.000183334	0.001339156
CLDN8	9073	2.322731016	-2.055962563	0.000187513	0.001366091
C20orf197	284756	1.415706804	-2.964461256	0.000188251	0.001369788
FGF20	26281	-1.815939681	-0.477274803	0.000188408	0.001370375
KIRREL3	84623	1.208067412	-1.403665729	0.000190865	0.00138548
ANKRD1	27063	1.566939053	-2.269825627	0.000192778	0.001397603
CCL7	6354	1.305006624	-1.248238191	0.000194565	0.001409415
TPSB2	64499	1.00391295	4.658137036	0.000201865	0.001456381
RERGL	79785	1.798239516	-2.126922359	0.000203424	0.001465529
KIF25	3834	-1.543320852	-0.987833445	0.000206178	0.001482701
PCLO	27445	-1.004451825	2.645213908	0.000206597	0.001484523
ZBTB16	7704	1.39953694	-1.231705504	0.00020684	0.001485293
ROBO2	6092	-1.134701203	2.511318577	0.000207041	0.001485318
GABRG2	2566	2.153319571	-3.137936044	0.000207956	0.001490688
SEMG2	6407	2.664239164	-0.674507874	0.000208866	0.001495408
RBM44	375316	1.343707605	-0.674597192	0.000209517	0.001499468
APOC1P1	342	2.566393621	-1.284553856	0.000210093	0.001501782
LOC100190940	100190940	-1.45860621	3.741729778	0.000210571	0.001504599
NTRK1	4914	1.025119934	-1.513350069	0.000211874	0.001512695
FAM25B	100132929	2.554805386	-2.80524925	0.000212926	0.001517777
GRIK2	2898	-1.22469438	-0.826685607	0.000213585	0.001521865
RFPL1S	10740	1.096221823	-2.42596025	0.000214796	0.001529366
FAM150B	285016	-1.02715281	-1.184387144	0.000214809	0.001529366
PENK	5179	2.075947154	-0.435764311	0.000215236	0.001531795
GRM1	2911	1.635261734	-2.238156095	0.000215442	0.001532652
CGB2	114336	3.37200533	-0.75800419	0.000218162	0.001547683
MIXL1	83881	1.458408817	-3.183097045	0.000219436	0.001554017
PROK1	84432	1.974864535	-3.23427429	0.000219606	0.001554017
FOXD3	27022	1.644733326	-2.556025309	0.000219664	0.001554017
CPN1	1369	-2.023017778	0.034325468	0.000220172	0.001556374
GATA5	140628	2.291096729	-2.035155947	0.00022097	0.001561402
BNC1	646	1.917236946	-2.740756188	0.000223082	0.001574855
GIPR	2696	1.033075638	-0.041234036	0.000223315	0.001574855
CYP2B6	1555	-1.075764127	4.772154374	0.00022679	0.001596834
MASP1	5648	1.413779592	1.555407458	0.000228557	0.001608483
FREM2	341640	-1.547006364	2.432285806	0.000229714	0.001613603
RETN	56729	1.513404335	-2.182815234	0.000231143	0.001621397
LCTL	197021	1.213518852	-2.418496794	0.000231278	0.001621397
PRPH	5630	1.386090784	0.293616938	0.000237361	0.001657531
WDR49	151790	1.970576494	-3.402399045	0.000237965	0.001660191
POU3F1	5453	1.265891612	-2.2713414	0.000238407	0.001661209
NXPH4	11247	1.638572282	3.837699705	0.000238446	0.001661209
LOC642587	642587	3.811482321	-1.287908899	0.000238891	0.001663662
ULBP2	80328	1.098517405	2.301431275	0.000239134	0.001664702
BFSP2	8419	1.251600281	-2.643256786	0.00024278	0.001686139
ORM2	5005	-1.709028005	-0.813021504	0.000246284	0.00170665
IGJ	3512	1.342408076	8.54313066	0.000246402	0.00170665
MMP3	4314	1.247642114	5.912911152	0.000247059	0.001709797
SHANK1	50944	1.286192782	-1.712788636	0.000247944	0.001714667
SPRR3	6707	2.858736757	2.650755582	0.000248659	0.001718946
RGS22	26166	-1.396425782	-2.696431238	0.000250193	0.001728212
UNC80	285175	1.408859532	-3.091163162	0.000251209	0.001733886
MAGEA10	4109	3.019243308	-2.98379008	0.000251388	0.001734453
SERPINB3	6317	3.303852885	0.930835737	0.000261541	0.001793412
MAEL	84944	1.790506578	-1.432055356	0.000269673	0.001842798
PDZRN4	29951	1.347403736	-0.320019647	0.000271221	0.001851252
C9orf128	392307	-1.046187517	-1.864890641	0.000284266	0.001930691
ACR	49	-1.055718263	-1.4750206	0.000286233	0.001941627
IL24	11009	1.515069862	1.336977264	0.000289811	0.001963767
OTOF	9381	1.068784255	-1.622415545	0.000289939	0.001963767
FCAR	2204	1.328659558	-0.79929708	0.000292514	0.001976183
COL11A1	1301	1.046696381	5.186535384	0.000293517	0.001981459
CGB8	94115	3.161024359	-0.494621312	0.000297385	0.002003781
C9orf109	286333	1.019651709	0.164801207	0.000316354	0.002106943
CHRDL2	25884	1.618162449	3.237246774	0.000318579	0.002119384
LPPR1	54886	-1.285949253	0.666994286	0.000319249	0.002122266
COL4A6	1288	-1.015871995	-0.151442712	0.000324792	0.002149501
DGKI	9162	1.038943618	-2.169383565	0.000335307	0.002204379
C21orf88	114041	1.457128899	-1.5099542	0.00033761	0.002217889
KLC3	147700	1.089516362	1.074950485	0.000338632	0.002222963
WFDC10A	140832	-1.314025587	-3.165247863	0.000345811	0.002262602
HTR2A	3356	1.122188839	-1.823976984	0.000351687	0.002297681
NAP1L2	4674	1.104205114	-1.331514496	0.000356028	0.002321162
ADAMTS16	170690	1.318117903	0.657908702	0.000358181	0.002332423
GNAT3	346562	2.477047842	-2.865380582	0.000366164	0.002380065
LCN1	3933	2.112248282	-3.0074963	0.00036801	0.002391197
TSIX	9383	-1.771175385	2.101307403	0.00036819	0.002391496
CD164L2	388611	1.120493335	-0.999205053	0.000368395	0.002391628
HPN	3249	-1.546811314	2.302383224	0.000373026	0.002412372
MS4A2	2206	1.030331363	0.320982791	0.000373271	0.002413079
ADAM32	203102	-1.111606156	0.824313685	0.000379553	0.002444838
XIST	7503	-1.885437905	6.902661527	0.000390446	0.002505959
NCAN	1463	1.100660186	-3.13037318	0.000394179	0.002522922
SSTR5	6755	1.511731324	1.070266498	0.000396499	0.002535692
RGS13	6003	1.402662995	-0.167638661	0.00040448	0.002576576
KRT5	3852	2.508204388	5.140210642	0.000405737	0.002579533
CXCL5	6374	1.552895918	5.111958188	0.000411097	0.002604781
CPEB1	64506	1.294593296	-1.973560984	0.000411485	0.002606315
SLC9A4	389015	-1.183899774	-2.156836361	0.000411802	0.002607397
SPAG6	9576	1.901760732	-3.225666964	0.000412377	0.002610078
LHB	3972	1.24017749	-2.849082209	0.00042687	0.002683762
RIMBP2	23504	-1.152339569	1.954204866	0.000427568	0.002686257
GRPR	2925	-1.262992584	-0.177040232	0.000435206	0.002727525
LOC148824	148824	1.229790434	-3.300103361	0.000438926	0.00274891
IL17REL	400935	1.312891541	-1.404869379	0.000442966	0.002770014
GDF1	2657	1.548449675	-2.512023052	0.000443072	0.002770014
TCEAL5	340543	1.06919353	-2.38048763	0.000471581	0.002924686
WFDC5	149708	1.758144999	-3.2252013	0.000472094	0.002926853
KCNQ2	3785	2.026566921	-2.25738591	0.000472758	0.002929951
PLP1	5354	1.557460414	-0.382391792	0.000473583	0.002933025
SLITRK4	139065	1.434643509	-2.32603683	0.00047464	0.002937534
DIRAS1	148252	1.074120939	-0.464067889	0.000475253	0.002939291
C4orf47	441054	1.108623415	-2.462730191	0.000479198	0.002962622
CPA6	57094	-1.337910134	1.693239822	0.000481935	0.002976491
CHRM2	1129	2.244649682	-0.974580183	0.000485202	0.002993558
C13orf36	400120	2.020804794	-3.403251494	0.000485597	0.002994963
SERPINA6	866	-1.462762221	1.821245823	0.000500767	0.003076944
SPON1	10418	1.034869565	5.711992327	0.000500786	0.003076944
EBF2	64641	1.025675657	-2.034920373	0.000522652	0.003191522
CCL17	6361	1.092925259	-0.982255466	0.000523531	0.00319361
PMP2	5375	1.605079225	-3.090196544	0.000525497	0.003203413
SFTA3	253970	2.511772274	-3.335476018	0.00052856	0.003219885
C20orf114	92747	2.848698106	-1.418268951	0.000532161	0.003237405
GRM3	2913	-1.224402645	-3.122825101	0.000539794	0.003274907
PRELP	5549	1.138429303	3.779398891	0.000542443	0.003288744
RPL10L	140801	-1.228315801	-1.711556887	0.000544525	0.003300247
PAPL	390928	2.193766521	-3.127472347	0.000545074	0.003302453
LRFN5	145581	1.022720688	-1.623336869	0.000550903	0.003330985
PLEKHG4B	153478	1.274579206	-1.671014069	0.000551877	0.003334613
HIST1H3J	8356	1.129824627	-2.274496105	0.000553398	0.00334154
LOC145820	145820	1.040824665	-1.908656295	0.000555935	0.003353323
NAV3	89795	1.006350738	0.130405459	0.000556918	0.003355983
LIN7A	8825	-1.261047466	0.873040943	0.000561604	0.003377381
NLGN1	22871	1.666689208	-2.682851093	0.000562295	0.003380401
DHDPSL	112817	-1.013938068	-0.708830297	0.000566711	0.00340351
PLA2G2A	5320	1.348100462	8.248944196	0.000581265	0.003473382
CST4	1472	-1.320683718	2.505310785	0.000586096	0.00349422
IGFBPL1	347252	-1.500192662	-1.032911515	0.000586595	0.00349422
HOXC13	3229	2.267157884	-2.12052469	0.000590003	0.003511494
CTSG	1511	1.411382652	0.10509113	0.000597761	0.00355207
ARL9	132946	1.031133212	-1.441647157	0.000600885	0.003560821
LHX9	56956	2.218897602	-3.358451988	0.000603977	0.003575582
NBLA00301	79804	1.281869452	-0.823457394	0.0006178	0.00363691
FABP6	2172	-1.030612901	3.266233187	0.000622955	0.003661221
TM7SF4	81501	1.149958756	-1.033197204	0.000625118	0.003670308
KLF17	128209	1.340029443	-2.745196823	0.00063264	0.003704722
S100A7	6278	2.755614412	-0.297941606	0.000653548	0.003802211
GLRA2	2742	-1.509380797	0.799772041	0.000659002	0.003826457
SV2C	22987	-1.508737485	-2.56409735	0.000665561	0.003855758
DPP10	57628	-1.627392428	0.395421562	0.000669338	0.003872616
CLC	1178	1.649039855	0.620528287	0.000680637	0.003930735
CDH9	1007	-2.135908089	-3.158350651	0.000682795	0.003941527
?	388795	-1.135709782	-2.683421139	0.00068438	0.003948125
GRIN2A	2903	1.310354875	-2.428418661	0.000695625	0.004002208
FGA	2243	-1.212978653	-0.457393393	0.000699371	0.004017725
CCKBR	887	-1.698739679	-3.299208585	0.000710021	0.004070614
UPK1B	7348	1.822192277	-2.835402488	0.000710402	0.004070614
RIMBP3C	150221	1.344425659	0.207307333	0.000713603	0.004084618
SRD5A2	6716	-1.231770603	-3.339332865	0.000714926	0.004089974
MMP8	4317	1.303486807	-1.020749753	0.000716869	0.004099773
HRASLS2	54979	1.063482737	0.207242049	0.000724131	0.004130715
LOC158696	158696	-1.10122773	-3.034199345	0.000733745	0.004174887
CSF2	1437	1.219881804	-0.186041056	0.000741247	0.004212197
LGI1	9211	1.837510565	-3.225204253	0.00074369	0.004220709
LOC286467	286467	-1.055292323	0.576084384	0.000757016	0.004289516
NTNG1	22854	1.491107571	-2.393973563	0.000762041	0.004312515
KCNA1	3736	1.749652213	-2.929751154	0.000771052	0.004355225
PAH	5053	-1.509949991	1.657138335	0.00077134	0.004355474
DAPL1	92196	-1.273678839	-0.139526484	0.000778152	0.004385614
RIC3	79608	1.156801451	-1.844216095	0.000779475	0.004391683
TFPI2	7980	1.254848013	1.10270747	0.000788309	0.004428871
HCN2	610	1.141786948	-0.062363264	0.000802884	0.004498018
HES7	84667	1.621354993	-2.075150595	0.000813686	0.004545692
GJB5	2709	1.477742701	2.853980845	0.000818431	0.004569337
GPR109A	338442	1.250283596	2.455463606	0.000822383	0.004584232
RASSF10	644943	-1.00421476	2.203960503	0.000824558	0.00459349
KRTAP5-5	439915	-1.047348465	-1.677265657	0.000826629	0.00460257
RGS7	6000	-1.478109006	-1.908712829	0.000826962	0.00460257
CMA1	1215	1.826467675	-2.072896154	0.000828685	0.004609287
OR7E91P	79315	-1.075148831	-1.591337468	0.000839775	0.004669411
SLC16A7	9194	1.000266622	-0.210515276	0.000846374	0.004695969
SIX2	10736	-1.273382497	0.753211665	0.000861288	0.00475654
C14orf115	55237	1.434693094	-0.557238293	0.000875595	0.004825099
ALAS2	212	-1.275260166	-2.551422942	0.000878426	0.004837711
C1orf173	127254	1.64950908	-3.054319123	0.000883572	0.004863052
NPR3	4883	1.302303583	-1.011771935	0.000883865	0.004863165
SIGLEC6	946	1.038314356	-1.72727378	0.000886188	0.004872944
GLB1L3	112937	-1.931994423	-2.604151746	0.000890685	0.004896164
OLIG1	116448	1.311625045	-2.901932518	0.000896665	0.004918432
KLK2	3817	-1.213366243	-2.388336362	0.000898895	0.004926123
PEG10	23089	1.469897502	2.807088541	0.000902438	0.004940988
CLGN	1047	-1.190450023	0.122707168	0.000922069	0.005029481
C13orf30	144809	1.365490803	-2.676999826	0.000924167	0.005038321
C2orf39	92749	1.612165347	-2.730066489	0.000950989	0.005168757
TBX10	347853	-1.080530655	1.306944497	0.000956193	0.00519114
C11orf41	25758	1.226793039	2.842135134	0.000958624	0.005202338
KLK5	25818	2.426385495	-1.831329323	0.000978226	0.005294226
OLIG2	10215	1.431949892	-3.178188393	0.000979037	0.005297011
OMD	4958	1.341967172	-0.574429646	0.000980695	0.005304371
CGB1	114335	3.36986103	-0.783065247	0.001010852	0.005450965
PRRT4	401399	1.316755495	-1.745351607	0.001019963	0.005491802
MS4A15	219995	-1.254991154	-0.799234643	0.001021012	0.005494133
EFHC2	80258	1.036586675	-1.197264321	0.001034532	0.005552139
IL1F5	26525	1.918949632	-1.649734162	0.001036784	0.005560563
PRH2	5555	1.00929816	-0.769988796	0.001047504	0.005609633
HAPLN2	60484	1.370055831	-2.270679372	0.001052545	0.005628455
POM121L2	94026	-1.073374191	-3.340793475	0.001055278	0.005637733
RSPO1	284654	1.098992894	-2.002683494	0.00111389	0.005900594
TRIM72	493829	2.010769679	1.490141281	0.00111434	0.005900594
GPR109B	8843	1.301336711	2.437192392	0.001114399	0.005900594
DUSP5P	574029	1.074531229	-1.20654448	0.001117913	0.005913939
FAM178B	51252	-1.01935918	-0.339324365	0.001131405	0.005971155
AKR1CL1	340811	1.932096797	-3.20681584	0.001139327	0.005997004
PDC	5132	1.731259031	-3.079062939	0.001146027	0.006023391
RGR	5995	-1.616338722	-1.158612637	0.00116655	0.006111462
KLK9	284366	1.960618277	-1.885423012	0.001180283	0.006165311
EMX1	2016	1.34176008	0.651058511	0.001189744	0.00620565
TACR1	6869	1.154584935	-1.211249315	0.001192522	0.006214545
JSRP1	126306	1.014635609	2.267030968	0.001198207	0.006238855
C15orf55	256646	1.210813628	-2.962769404	0.001204269	0.006264935
DPP6	1804	1.440060118	-1.580347582	0.001208858	0.006283317
SLITRK5	26050	1.606319045	-1.565047287	0.001220615	0.006337043
PM20D1	148811	1.085861666	-3.007451596	0.001230067	0.006380548
HYDIN	54768	1.072980595	-0.930593826	0.001263764	0.006532556
TRIM71	131405	-1.752565607	-2.306929867	0.001288098	0.00662191
HRH4	59340	1.238204263	-2.377461415	0.001357786	0.006931854
SCGN	10590	-1.196665167	-0.751021958	0.001377121	0.007014906
HIST1H3B	8358	1.109099778	-2.430847834	0.001381204	0.007030385
FLJ25758	497049	2.48343219	-2.477449791	0.001386687	0.007049553
MTTP	4547	1.741454532	2.719809743	0.001388178	0.007055122
psiTPTE22	387590	1.300873422	2.601846753	0.001406524	0.007132115
ADH1B	125	1.325272131	3.042257244	0.001410693	0.007147165
SLN	6588	1.315485675	-1.114818566	0.001417673	0.007176416
NEFM	4741	1.184697344	-1.828873129	0.001420741	0.00718991
KC6	641516	-1.898660255	-2.406803159	0.00143358	0.007240511
RANBP3L	202151	1.222751122	-3.161030876	0.00144694	0.007303853
SLC7A14	57709	1.598927015	-2.54825705	0.001448864	0.007306006
STXBP5L	9515	-1.202182288	-2.330672363	0.001455124	0.007330652
AMBP	259	-1.014293375	0.668046231	0.001461774	0.007359737
NGB	58157	1.756490241	-3.099025455	0.001463551	0.007364792
PAEP	5047	1.419919691	-1.069064768	0.001465093	0.007370477
LIMS3	96626	1.033001953	-1.526801183	0.001485007	0.00745385
UNC93A	54346	-1.209545097	2.394892328	0.001499897	0.007509584
PLUNC	51297	3.184867288	-2.033379409	0.001504739	0.007530507
PSAPL1	768239	2.201187485	-0.327171712	0.00152131	0.007603996
DOC2B	8447	1.167702825	0.048765027	0.001524052	0.007613437
MYBPC1	4604	1.402347224	0.592551691	0.001527812	0.00762795
ANGPTL7	10218	1.491246081	-2.409910089	0.001556331	0.007752987
CHRDL1	91851	1.192316012	2.73030904	0.00155758	0.007754879
PRB2	653247	2.328611785	-1.691581576	0.001569211	0.007801906
IGFL4	444882	-1.051265705	-1.590165921	0.0015732	0.007819562
OLFM3	118427	1.440420482	-3.038944379	0.001601199	0.00793002
BAI3	577	1.172672576	-2.334748138	0.001649774	0.008127745
PTPRN	5798	1.053958738	0.111225934	0.001660146	0.008169822
NXF3	56000	1.808929083	2.300392272	0.001661839	0.008174037
ART4	420	-1.286654185	-2.360735383	0.00167295	0.00820817
LOC723809	723809	-1.007896686	0.776353668	0.001692671	0.008295574
CYP1A1	1543	-1.838095451	0.865030824	0.001701459	0.008321793
DSCR6	53820	-1.096083252	-0.382718647	0.001714711	0.008375994
FRMPD4	9758	1.817613415	-3.379173328	0.001728648	0.008427926
DGKB	1607	1.309171257	-0.692445193	0.001734318	0.008450955
BMX	660	1.003203046	0.519869955	0.001735167	0.008452781
VIP	7432	1.146719625	2.035306451	0.001816972	0.00876991
WSCD2	9671	1.334182759	-0.902458761	0.001849149	0.008901147
LGALS14	56891	-1.755903662	-3.224337111	0.001877012	0.00900855
LONRF2	164832	1.35967984	-0.711170669	0.001890769	0.009062391
CALML5	51806	2.04481695	-2.806846285	0.001900457	0.009106378
PTCHD1	139411	1.484518139	-0.8120552	0.001901975	0.009108759
MUC5B	727897	1.266041721	9.780399126	0.001909006	0.009130182
SOX14	8403	-1.332312783	-0.380095011	0.001914202	0.009147683
RPTN	126638	2.603035732	-2.162259695	0.001935756	0.00923338
SLITRK2	84631	1.25336885	-2.637202636	0.001946139	0.009270521
WIPF3	644150	1.102065635	-1.041856233	0.001988903	0.00943616
DPYSL5	56896	1.601014016	-2.337565743	0.001999334	0.009463303
NCRNA00185	55410	1.698306068	-2.414080269	0.002019641	0.009539184
RBP3	5949	1.552610501	-1.535965752	0.002089778	0.009803007
TREML3	340206	1.227190182	-2.946462939	0.002094649	0.009815062
TPO	7173	1.096661929	-1.643393684	0.002094685	0.009815062
LOC284551	284551	-1.424595885	-2.993758941	0.00209567	0.009815062
PGLYRP3	114771	1.751366247	-2.252041534	0.002106531	0.009857002
DIRC3	729582	1.032372699	-2.622800901	0.002173569	0.010124226
HIST1H3F	8968	1.117153132	-2.627793097	0.002181094	0.010144439
HSF5	124535	1.023864772	-3.258964079	0.002182455	0.010144439
TTTY14	83869	1.722300681	-3.208459693	0.002222131	0.010294052
LPA	4018	-1.310986736	-2.804661234	0.002223047	0.010294052
HAS1	3036	1.194585007	-0.571568541	0.00223415	0.01033291
DKFZp434J0226	93429	1.076862259	-2.374984998	0.002250332	0.010394975
FGF8	2253	1.456860025	-2.111084848	0.0022526	0.010400194
DLK2	65989	1.013088008	-1.129983746	0.002276124	0.010494276
DIRC1	116093	1.171578543	-3.038276509	0.002281118	0.010508627
ADRB3	155	1.404608811	-2.54425239	0.002307474	0.010604041
HTR3A	3359	1.220587643	-1.269127494	0.002336536	0.010718283
LOC440905	440905	-1.427812915	0.293124021	0.002337898	0.010721774
C8orf47	203111	-1.014349171	0.544820762	0.002345453	0.010751551
IL8	3576	1.021082591	7.259242758	0.002363302	0.010815584
GPR88	54112	1.020798929	-2.794520626	0.002395076	0.01093343
TTYH1	57348	1.057513758	-0.347090611	0.002396945	0.010936366
TNNC2	7125	-1.04597146	2.373139172	0.00239829	0.010939706
CRYBA2	1412	1.336787103	-0.534669432	0.002450944	0.01114003
RFX6	222546	-1.407971706	-0.35985644	0.002453943	0.011147982
KIF5A	3798	1.010500344	-1.165969629	0.002463422	0.01118535
C7	730	1.135971095	3.264884316	0.002483528	0.011253741
SPRR2G	6706	2.431868302	-2.71823883	0.002507187	0.011348542
FAM92B	339145	1.051911587	-2.322768796	0.00253747	0.011460351
KCNC2	3747	-1.715393656	-2.33679385	0.002543828	0.011481504
AR	367	1.057944231	-1.46319974	0.002572381	0.011585778
FAM3B	54097	-1.012033997	4.802280234	0.002591942	0.011644491
CLEC4GP1	440508	1.262691992	-3.247751875	0.00260593	0.011689681
SPESP1	246777	1.195363714	-0.385928039	0.002611798	0.011713061
NELL1	4745	-1.078146448	-1.772876381	0.002702011	0.012066099
NTRK3	4916	1.115024258	-1.644912595	0.002767962	0.012309252
SLC39A2	29986	-1.417188562	1.971803786	0.002814207	0.012492112
MUM1L1	139221	-1.137646844	-1.421362897	0.002815814	0.012496137
NEUROG2	63973	-1.548351413	-1.043399785	0.00282866	0.012537559
FAM129C	199786	1.06844107	-1.022060177	0.002854111	0.012631547
GALNTL6	442117	1.380868807	-1.162398177	0.002864695	0.012675247
CTAG2	30848	1.92027673	-3.230782417	0.002878056	0.012715453
DNAH11	8701	1.098589335	-2.199067514	0.002890929	0.012750233
SPRR1B	6699	2.154204146	2.420901823	0.002902702	0.012795835
PLA2G2F	64600	1.700836689	1.053205389	0.002912519	0.012823274
CELP	1057	-1.404860381	4.031555994	0.002935616	0.012909042
CSAG1	158511	2.69763225	0.216393355	0.002957356	0.012985148
SSPO	23145	1.025289941	-1.412584134	0.002980281	0.013050794
TYR	7299	-1.791904443	-3.140235559	0.003022455	0.013211112
CALCR	799	1.05230712	-2.315404226	0.003026642	0.013221373
PCDH11X	27328	1.268031213	-3.177441067	0.00304029	0.013261518
AMPD1	270	1.04198052	-1.692081616	0.003069802	0.013357606
MMP13	4322	1.170153886	0.984307289	0.0030803	0.013393489
C1QTNF8	390664	1.375498787	-2.593618897	0.003089801	0.01342826
DLX3	1747	-1.43234352	0.555586292	0.003093766	0.013442216
HAR1B	768097	1.089229534	-0.538634906	0.003130192	0.013560873
KCNIP1	30820	1.097114264	-3.180967851	0.003139816	0.013592667
CXCL17	284340	1.425099732	1.166047221	0.003210166	0.0138636
DLGAP1	9229	-1.12882142	-1.430517135	0.003217499	0.01388519
SLC13A5	284111	1.360981807	-1.842844999	0.003236958	0.013948928
UGT3A2	167127	1.061857589	-2.870481207	0.003293327	0.014150843
LMO3	55885	1.064464282	0.890942269	0.003324645	0.014264807
ASTN1	460	1.382349027	-2.704897279	0.003341808	0.014317795
DEFA6	1671	-1.531806814	6.266661209	0.003343912	0.014323369
REG3A	5068	-1.480059812	8.391348949	0.00334953	0.014340552
VWA5B2	90113	-1.057277532	0.532042243	0.003454034	0.014727917
MAMDC2	256691	1.123193945	-0.112779265	0.003489269	0.014839164
SLC10A4	201780	1.057507228	-1.87831232	0.003510925	0.014902853
DCC	1630	1.13099767	-2.671063436	0.003515362	0.014914592
COL29A1	256076	1.18150805	-2.489851923	0.003529256	0.014969985
MAGEA5	4104	1.358204346	-2.878924838	0.003536573	0.014996775
LASS1	10715	1.032048389	-1.916089382	0.003620371	0.015276598
SFRP4	6424	1.038100766	5.342859695	0.003622577	0.015281062
ELF5	2001	-1.588958673	0.831300136	0.003733844	0.015677575
C2orf40	84417	1.347231166	-1.539241028	0.003792923	0.015880808
DACT2	168002	-1.009301319	1.458781152	0.00384055	0.016050102
NELL2	4753	1.040018564	2.082078209	0.003888987	0.016218349
COL19A1	1310	1.073469036	-2.910738285	0.003896367	0.016241534
C19orf18	147685	-1.010259214	-2.064343461	0.003970065	0.016490968
CBLN1	869	-1.098110261	0.916902633	0.003986385	0.01653567
MORN5	254956	1.581880806	-2.579666897	0.00404696	0.016740251
PRIMA1	145270	1.282855848	0.125617429	0.004054406	0.016767165
MYH11	4629	1.03547761	7.79941812	0.004061376	0.016784327
MYOT	9499	1.152452254	-2.300858734	0.004075338	0.016823299
BEX2	84707	-1.051230318	1.63111975	0.004090601	0.016877748
MS4A6E	245802	1.53176821	-2.77354452	0.00409476	0.016891003
UGT2B4	7363	-1.723016806	0.461267605	0.004274335	0.01747737
LY6K	54742	1.223590495	-0.956344441	0.004338952	0.017690323
GAP43	2596	1.072077835	-0.617688777	0.004357087	0.017743473
HBG1	3047	-1.563043112	-2.481851885	0.00441999	0.017938244
COMP	1311	1.334093806	4.550917321	0.004434102	0.017987336
FMN2	56776	1.290346116	-1.76006872	0.004436146	0.017991542
HS6ST3	266722	1.322290088	-2.387103788	0.004451769	0.018042602
SCRG1	11341	1.526830801	-1.422460999	0.004459885	0.018071391
GAGE12J	729396	3.060303212	-0.67815903	0.004503808	0.01819567
ORM1	5004	-1.312575326	0.319129388	0.004587024	0.018489236
HOXC11	3227	1.504695799	0.851552492	0.004587866	0.018489236
TRIM63	84676	-1.271745696	-3.064381772	0.004631194	0.018617607
SLC25A21	89874	1.064285292	-0.581133331	0.004647987	0.01866135
IGFALS	3483	1.462681944	2.029540196	0.004667405	0.018716808
MYT1	4661	-1.02360615	-0.4350702	0.004687652	0.018781123
CCDC141	285025	-1.014637664	-1.034187529	0.004691267	0.018791387
GCM1	8521	-1.129276469	-2.590687583	0.004696545	0.018804088
SPRR2B	6701	2.559459907	-1.711685979	0.004722947	0.018884384
PYY	5697	1.618193835	-0.891382387	0.004753136	0.018983829
GAST	2520	1.398213724	-3.209700523	0.004765071	0.019018729
ASB5	140458	1.679417607	-2.769824534	0.004781454	0.019065048
ANXA10	11199	-1.724280954	2.39518776	0.004805567	0.019137564
SLITRK3	22865	1.425855481	-2.03645373	0.004898182	0.019428366
OR7D2	162998	-1.098840009	-1.59142427	0.004958242	0.019636047
NTRK2	4915	-1.024731681	3.533057312	0.004979238	0.019698675
IL17F	112744	-1.039688082	-2.451064722	0.00505397	0.019931133
?	729884	2.044967313	-0.110025686	0.005081863	0.020019019
TMEM40	55287	1.574647221	-1.516811448	0.005113187	0.020093633
STON1-GTF2A1L	286749	1.789420786	-2.632858166	0.005139255	0.020174414
GAGE4	2576	2.764075552	-1.05497063	0.005147919	0.020194549
HIST2H3D	653604	1.029635126	-2.121477265	0.005305662	0.020672508
AFP	174	-1.414007279	-2.081978064	0.005355267	0.0208158
HIST1H3C	8352	1.009519236	-2.655880147	0.005383804	0.020908511
LRRTM1	347730	-1.204442727	-1.465429719	0.005404626	0.020975685
CST6	1474	1.206747265	-0.270921883	0.005433181	0.02105548
ACMSD	130013	-1.661606891	-2.732263559	0.00553907	0.021409022
HIST1H4D	8360	1.062002503	-2.721852851	0.005594085	0.021598273
KRT74	121391	-1.334862816	-3.282535507	0.005636562	0.02171999
MYBPH	4608	1.155865911	-3.241514387	0.00566678	0.021812887
CRYBA4	1413	1.125295499	-2.010645354	0.005713312	0.021968311
HAVCR1	26762	-1.249775798	1.886816147	0.005772173	0.022137411
APOB	338	-1.510429557	0.578033059	0.005809727	0.022267087
PRSS50	29122	-1.104947824	-3.000156579	0.005836349	0.022354721
CEP170L	645455	1.097324488	-0.378744059	0.005898059	0.022552368
PHOX2B	8929	1.438900209	-2.591716581	0.00590359	0.022563848
KRTDAP	388533	2.165260904	-3.315091627	0.005942597	0.022658101
CST2	1470	-1.103146264	1.841154895	0.00594527	0.022658101
FSTL5	56884	1.408637767	-2.659853855	0.005969385	0.022718028
SLC34A3	142680	1.014565193	-0.437442246	0.00602364	0.022880604
A4GNT	51146	-1.163989024	-3.288478819	0.006127485	0.023186238
PHYHIPL	84457	-1.149920827	1.686178432	0.006207984	0.023421327
PHOX2A	401	1.193797502	-3.099414601	0.006255024	0.023563934
SCARNA5	677775	1.073889673	-2.792507176	0.006340892	0.023821536
DLL3	10683	-1.02398949	-0.952469505	0.006417132	0.024057843
GAGE2E	26749	2.583533462	-2.871692426	0.006434472	0.024104417
C14orf105	55195	-1.253541675	-0.936596535	0.006530743	0.024417099
PCDH19	57526	-1.043007071	2.112606682	0.006553337	0.024483498
FTCD	10841	-1.434020454	-1.932054285	0.006622349	0.024685083
PRKCG	5582	1.071421267	1.558644136	0.006630148	0.024705954
ZDHHC22	283576	1.660941207	-3.098579096	0.006658008	0.02477873
TPSD1	23430	1.211504879	1.127081647	0.006928601	0.025519729
DEFA5	1670	-1.501079309	7.328913851	0.007035599	0.025844497
LIN28A	79727	-1.615029516	-3.131282259	0.00709029	0.025991903
NAT8B	51471	1.046807076	0.020454185	0.007128409	0.026104836
MCART3P	442229	1.084108682	-2.66210916	0.007241081	0.026436092
NDST4	64579	-1.707893009	-3.001856811	0.00739224	0.026888951
STAC2	342667	-1.008296903	-1.941989339	0.007688775	0.027747057
CNTN2	6900	1.133902058	-2.053622456	0.00769942	0.027769801
ZNF492	57615	1.141614128	-2.704460652	0.00773627	0.027867745
UPF0639	400224	1.198890031	-2.447273511	0.007839791	0.02815981
ZIC2	7546	1.110616664	3.292085031	0.007967056	0.028537824
SLC30A2	7780	-1.17583665	1.270811911	0.007986204	0.028583467
HMP19	51617	1.092500572	-1.238712477	0.008079852	0.028843454
CYP24A1	1591	1.263379779	0.113364041	0.008088816	0.028869682
CTNNA3	29119	1.158727689	-3.123197017	0.008120006	0.028952056
PCDHA11	56138	-1.214761187	-1.611523921	0.008229173	0.029218721
C14orf180	400258	1.665618124	-2.711660046	0.008355755	0.029533044
PRPS1L1	221823	1.043018695	-2.821647836	0.008583557	0.030236415
CES4	51716	-1.033772673	-0.635118813	0.008641148	0.030403282
REG3G	130120	1.996145535	-0.602348504	0.008647743	0.030420488
KLK14	43847	1.259000778	-0.207080749	0.008685559	0.030521469
CDC20B	166979	1.673004537	-1.958913672	0.008820002	0.030853574
ANKRD30B	374860	-1.195955162	-0.743365968	0.008916252	0.031110535
SLCO1B1	10599	-1.174379203	-1.847533408	0.008956906	0.031212771
NLGN4Y	22829	1.158751944	-0.152251386	0.009042481	0.031425087
ACADL	33	1.313824128	-3.074213335	0.009272388	0.03204935
HAND1	9421	1.610890347	-0.112889268	0.009302917	0.032136205
ATCAY	85300	1.050836262	-2.549973557	0.009366261	0.032292523
LOC440896	440896	1.079297022	-2.928888863	0.009445238	0.032520845
TLX3	30012	1.833089876	-2.321082818	0.009645442	0.033031753
CHRNA7	1139	1.018484578	1.06813948	0.009695674	0.033152889
CAPN14	440854	1.074997037	-0.206759297	0.009718759	0.033219098
SPINK7	84651	1.376888149	-3.230773908	0.009769261	0.033353393
SLCO1A2	6579	-1.089506798	-1.299034554	0.009954465	0.033823956
LASS3	204219	1.45795494	-2.841900483	0.010138891	0.034332966
SLFN14	342618	1.025982189	-3.358945701	0.010143179	0.034340429
CHST8	64377	1.059902615	-3.07805485	0.010182581	0.034415621
ANO3	63982	-1.179356067	-2.422884862	0.010278123	0.03466145
LOC100131726	100131726	1.212339369	-3.119955472	0.010319749	0.034787005
STMN4	81551	1.195246386	-3.097857467	0.010368811	0.034919416
PCDHA5	56143	-1.132614776	-1.560419714	0.010386239	0.034971511
CNKSR2	22866	1.00616715	-3.265695444	0.010467241	0.035177893
CALHM3	119395	1.121639591	-2.019931604	0.010678289	0.035752539
HPR	3250	1.250961111	-2.074294686	0.010689525	0.035776735
NKX2-2	4821	-1.190005279	-1.071468398	0.010733302	0.035869445
C1orf110	339512	1.460484214	-2.496919513	0.010836517	0.0361467
FAM169B	283777	1.16411436	-1.742526023	0.010965107	0.036453006
KRT1	3848	1.081011514	-2.112137192	0.011008958	0.036557933
HOTAIR	100124700	1.304420126	-1.104463573	0.011127957	0.036911896
TAC1	6863	-1.105545487	0.919314396	0.011138275	0.036925534
S100A7A	338324	2.100259909	-3.213636871	0.011218993	0.037124675
ATP1A2	477	1.063218583	0.463723502	0.011219144	0.037124675
SSX2	6757	1.970905193	-2.706097205	0.011420584	0.037665559
EPHA6	285220	1.221168261	-3.21789732	0.01159823	0.038152746
DDX43	55510	1.300565851	0.427780567	0.011612114	0.03819138
REN	5972	-1.033498359	1.219893916	0.011961962	0.039075595
ITLN2	142683	-1.372300079	1.741110561	0.011971478	0.039099525
LYPD2	137797	1.707620762	-3.20166585	0.012050301	0.039285083
LOC152225	152225	1.0951189	-3.001009339	0.012118896	0.039443868
CEACAM20	125931	1.362926546	-2.84247912	0.012442926	0.040263558
SLC22A11	55867	-1.015419951	1.032999092	0.012478513	0.040356763
TBL1Y	90665	1.683604058	-2.997411958	0.012543329	0.040478374
KRT75	9119	-1.060156257	1.009693002	0.01264745	0.04075543
TKTL1	8277	1.865493199	1.421861709	0.013093112	0.041994423
LPAR3	23566	1.105407755	-0.92073048	0.013274679	0.042500403
POU3F2	5454	1.749398294	-2.092545662	0.013460401	0.042979374
PCDH10	57575	1.011789491	-2.66082591	0.013518587	0.043111178
LOC731779	731779	1.88756938	-3.330265327	0.013562562	0.04321281
FOXG1	2290	-1.550043059	-1.837037826	0.013770008	0.043709919
VWA5B1	127731	-1.08508998	-2.454958257	0.013817391	0.043829148
S100A12	6283	1.077419399	-0.972894459	0.01409776	0.044528563
SLC14A2	8170	-1.022545858	-0.745983485	0.014159262	0.044667493
CXorf49B	100132994	1.774419898	-3.243803308	0.014193509	0.044767616
APOA4	337	-1.719884731	-1.252662954	0.014412442	0.045353962
SNORA72	26775	1.044641637	-2.83109559	0.014458775	0.045421783
SLC10A2	6555	-1.538292294	-3.008596567	0.014693617	0.046011645
HRASLS	57110	1.149159162	-1.784539781	0.014703528	0.046030929
REG1A	5967	1.302692425	9.730196832	0.01498735	0.046693875
ISM2	145501	-1.001977511	0.65311266	0.015068808	0.046895059
CADM2	253559	1.109887441	-3.169769088	0.01507557	0.046895059
LOC283392	283392	1.354143236	-3.365775318	0.015107641	0.046970263
FAM5B	57795	-1.00105805	-2.801011653	0.015546339	0.048166396
