# Supplementary material for: Immunogenomic pathways associated with cytotoxic lymphocyte infiltration and survival in colorectal cancer
Source: BMC Cancer. 2020 Feb 14;20:124. doi: 10.1186/s12885-020-6513-4 (PMC7023815; doi:10.1186/s12885-020-6513-4)
Supplement: Supplementary file 2 — Additional file 2. This data file includes the results of all differentially expressed genes when comparing each tumor location and stage. This file also includes all results from the pathway enrichment analysis that are included in the visualization (Figure 2). Additionally, the survival analysis from all genes with a significant impact on survival is included in this file. [file 12885_2020_6513_MOESM2_ESM.zip › 1_right.left.rectum.early.summaryR4.csv]

Cluster	ID	Description	GeneRatio	BgRatio	pvalue	p.adjust	qvalue	geneID	Count
right	R-HSA-198933	Immunoregulatory interactions between a Lymphoid and a non-Lymphoid cell	82/1066	132/10619	4.64E-49	4.74E-46	4.34E-46	925/3824/10225/4068/22914/916/57823/2214/3683/3383/56253/10870/919/3805/146722/9976/11006/10219/915/917/3903/10666/89790/11314/10859/9437/2209/7305/2213/3821/3689/958/6614/6402/259197/27036/117157/131450/29992/945/10871/27181/8778/81035/3811/7412/3804/27180/3812/54209/353514/10990/11027/120425/126014/930/933/3820/718/3695/4277/11026/3802/124599/114836/7087/54210/135250/11024/3386/6441/926/89858/2…	82
right	R-HSA-500792	GPCR ligand binding	109/1066	457/10619	1.26E-18	6.40E-16	5.86E-16	6352/10563/4283/3627/1234/10663/1240/2793/719/2359/8477/27334/5724/2834/1230/56670/1880/53829/6846/57105/2841/2015/8111/729230/140/1236/728/2147/59345/2357/643/6357/6373/8698/154/9934/6363/6376/10800/718/5368/3274/5031/339403/6288/5744/1237/64805/84658/6366/7475/7476/552/796/5746/2914/2829/1233/7471/185/2358/1812/2532/6375/257313/6750/7253/5737/7480/84634/54361/1269/89780/885/2847/797/4986/59350/…	109
right	R-HSA-373076	Class A/1 (Rhodopsin-like receptors)	87/1066	324/10619	1.88E-18	6.40E-16	5.86E-16	6352/10563/4283/3627/1234/10663/1240/719/2359/8477/27334/5724/2834/1230/56670/1880/53829/6846/57105/2841/8111/729230/140/1236/728/2147/2357/643/6357/6373/8698/154/9934/6363/6376/10800/718/5368/3274/5031/339403/6288/1237/64805/6366/552/2829/1233/185/2358/1812/2532/6375/257313/6750/7253/5737/84634/1269/885/2847/4986/59350/4923/3577/2846/1813/5179/84432/54886/3356/6755/6374/3972/2925/1129/887/338442…	87
right	R-HSA-6783783	Interleukin-10 signaling	26/1066	47/10619	1.31E-14	3.34E-12	3.05E-12	6352/3587/942/3383/3627/1234/6351/5724/3586/1230/941/729230/388372/2357/6363/6348/6347/6367/3593/3569/5743/2208/6349/414062/1437/3576	26
right	R-HSA-389948	PD-1 signaling	17/1066	23/10619	5.33E-13	1.09E-10	9.96E-11	3122/3113/916/3115/3123/80380/919/3117/29126/915/917/3127/3119/5133/920/3118/3120	17
right	R-HSA-375276	Peptide ligand-binding receptors	53/1066	190/10619	2.13E-12	3.62E-10	3.32E-10	6352/10563/4283/3627/1234/10663/719/2359/2834/1230/6846/729230/1236/728/2147/2357/643/6357/6373/6363/6376/718/5368/339403/6288/1237/6366/552/2829/1233/185/2358/2532/6375/257313/6750/84634/885/2847/4986/59350/4923/3577/5179/84432/6755/6374/2925/887/6869/3576/5697/6863	53
right	R-HSA-202433	Generation of second messenger molecules	19/1066	33/10619	1.92E-11	2.80E-09	2.56E-09	3122/3113/916/3115/3702/3123/2533/919/7454/3117/3937/915/917/3127/3119/920/3118/3120/51466	19
right	R-HSA-380108	Chemokine receptors bind chemokines	23/1066	48/10619	2.30E-11	2.93E-09	2.68E-09	6352/10563/4283/3627/1234/10663/1230/6846/729230/1236/643/6357/6373/6363/6376/1237/6366/2829/1233/6375/3577/6374/3576	23
right	R-HSA-202430	Translocation of ZAP-70 to Immunological synapse	14/1066	19/10619	6.99E-11	7.13E-09	6.53E-09	3122/3113/916/3115/3123/919/3117/915/917/3127/3119/920/3118/3120	14
right	R-HSA-5686938	Regulation of TLR by endogenous ligand	14/1066	19/10619	6.99E-11	7.13E-09	6.53E-09	23643/929/7096/7097/6279/653509/10333/948/729238/2266/6441/6280/2243/338	14
right	R-HSA-202427	Phosphorylation of CD3 and TCR zeta chains	15/1066	22/10619	8.36E-11	7.75E-09	7.09E-09	3122/3113/916/5788/3115/3123/919/3117/915/917/3127/3119/920/3118/3120	15
right	R-HSA-5687613	Diseases associated with surfactant metabolism	10/1066	10/10619	1.00E-10	8.50E-09	7.78E-09	1439/1438/6439/6440/653509/10568/729238/6441/21/253970	10
right	R-HSA-449147	Signaling by Interleukins	90/1066	463/10619	3.37E-10	2.64E-08	2.42E-08	6352/3560/84868/3587/942/3383/3627/1234/3458/3594/5293/6351/3936/50615/1439/356/3055/3559/10068/6772/6775/3687/920/3689/5724/3586/1230/941/7040/8807/1441/3718/729230/7412/2625/1438/388372/2357/2322/5698/6363/3595/1436/3662/116379/6348/10148/6624/3581/9180/3684/6347/4312/6367/5055/6288/948/8651/4313/2162/133396/5778/3593/9244/6616/3575/56300/3568/3569/5743/246778/2208/3589/5008/6349/3596/414062/43…	90
right	R-HSA-418594	G alpha (i) signalling events	80/1066	407/10619	1.99E-09	1.45E-07	1.33E-07	6352/10563/4283/3627/1234/10663/6351/2793/719/2359/5158/348/5577/1230/56670/1880/53829/2841/5148/729230/140/1236/5996/7276/388372/728/59345/2357/643/6357/6373/8698/9934/6363/64407/336/6376/718/5368/10082/5153/2978/339403/6288/1237/64805/335/6366/345/2914/1233/5332/2358/6017/6750/1269/2847/4986/64220/3577/1813/5179/26166/346562/6755/6003/6374/1129/2913/338442/6000/8843/5995/59340/5949/3576/5697/33…	80
right	R-HSA-877300	Interferon gamma signaling	30/1066	92/10619	2.44E-09	1.66E-07	1.52E-07	115361/3122/115362/3113/2633/3383/3115/3123/3458/3117/4261/3659/3127/3119/2210/6772/2209/10437/5724/10346/2634/3118/3120/163351/4939/7412/4502/3662/388646/8651	30
right	R-HSA-1474244	Extracellular matrix organization	64/1066	301/10619	3.65E-09	2.33E-07	2.13E-07	3683/3383/1514/3687/3689/64386/7040/7412/7276/4321/8038/4015/3695/3681/1299/1286/9509/3684/4312/6696/1297/7092/1634/3371/827/7087/5054/4060/2266/4921/4313/1285/3386/9378/58494/7148/131873/633/255631/2199/283208/3381/4593/1300/1277/7043/50859/8076/1295/4314/1301/1288/170690/1463/1511/2243/4317/1215/3817/4322/256076/1310/1311/440854	64
right	R-HSA-216083	Integrin cell surface interactions	28/1066	85/10619	6.42E-09	3.85E-07	3.53E-07	3683/3383/3687/3689/7412/3695/3681/1299/1286/3684/6696/1297/3371/7087/4060/2266/1285/3386/58494/131873/3381/1300/1277/1295/1288/2243/256076/1311	28
right	R-HSA-381426	Regulation of Insulin-like Growth Factor (IGF) transport and uptake by Insulin-like Growth Factor Binding Proteins (IGFBPs)	35/1066	125/10619	1.09E-08	6.19E-07	5.67E-07	2999/7425/54757/348/2147/1356/3481/336/718/51156/213/3489/4312/6696/335/3371/8542/2266/4313/1114/29106/3569/147111/3479/197/7018/26085/5179/1511/2243/3817/91851/3483/174/338	35
right	R-HSA-6798695	Neutrophil degranulation	87/1066	480/10619	2.28E-08	1.22E-06	1.12E-06	64333/963/5788/3683/2207/1536/1794/3071/374403/3903/11314/719/2212/9535/3687/929/84329/7305/3689/64386/160364/150372/2268/1378/5724/79930/6402/945/6518/8778/6556/11031/27180/4973/7276/51816/728/2357/4332/100049587/3101/126014/7097/4033/7130/6279/6515/718/23601/10875/1118/2215/53831/222487/11026/338339/3684/10326/684/5199/948/84658/2219/1116/2358/57126/9145/6616/54509/3310/199675/12/6280/3240/197/…	87
right	R-HSA-6809371	Formation of the cornified envelope	35/1066	129/10619	2.65E-08	1.35E-06	1.24E-06	3861/3868/3860/3853/196374/6705/192666/3889/3849/84648/6704/6700/353145/3854/3887/6703/3872/7051/286887/3713/3892/3857/26085/1830/6707/3852/25818/126638/6706/6699/6701/121391/43847/3848/9119	35
right	R-HSA-2173782	Binding and Uptake of Ligands by Scavenger Receptors	18/1066	42/10619	3.16E-08	1.54E-06	1.41E-06	4481/9332/348/81035/213/6288/335/948/8542/1277/284297/3240/8685/5648/3512/259/338/3250	18
right	R-HSA-6785807	Interleukin-4 and Interleukin-13 signaling	30/1066	108/10619	1.48E-07	6.74E-06	6.17E-06	3383/356/6772/3687/3689/3586/7040/3718/7412/2625/3662/6624/3684/6347/4312/6367/6288/948/8651/4313/2162/3593/3569/5743/2208/5008/3596/4314/3576/112744	30
right	R-HSA-388841	Costimulation by the CD28 family	23/1066	70/10619	1.52E-07	6.74E-06	6.17E-06	3122/3113/942/916/3115/3123/80380/919/29851/3117/29126/915/917/3127/3119/5133/920/3118/941/940/3120/151888/1493	23
right	R-HSA-166658	Complement cascade	20/1066	58/10619	4.04E-07	1.72E-05	1.57E-05	712/3004/713/719/1378/714/710/3075/728/2147/930/718/1380/716/5199/2219/733/1369/5648/730	20
right	R-HSA-977606	Regulation of Complement cascade	17/1066	47/10619	1.39E-06	5.61E-05	5.13E-05	712/713/719/1378/714/710/3075/728/2147/930/718/1380/716/5199/733/1369/730	17
right	R-HSA-5669034	TNFs bind their physiological receptors	13/1066	29/10619	1.43E-06	5.61E-05	5.13E-05	10673/3604/356/939/8784/944/4049/8740/943/970/7292/608/23495	13
right	R-HSA-913531	Interferon Signaling	41/1066	199/10619	5.52E-06	0.000208571	0.000190921	115361/3122/115362/3113/2633/3383/3115/3123/3458/3117/4261/3659/3127/3119/2210/9246/3437/6772/2209/10437/5724/10346/2634/3118/25939/3120/163351/4939/54739/11274/7412/4502/3433/3662/684/388646/4599/8651/2537/91543/3434	41
right	R-HSA-2168880	Scavenging of heme from plasma	8/1066	13/10619	8.16E-06	0.000297223	0.000272071	9332/213/335/8542/3240/3512/259/3250	8
right	R-HSA-5602498	MyD88 deficiency (TLR2/4)	7/1066	10/10619	9.21E-06	0.000313588	0.000287051	23643/695/929/7096/7097/10333/948	7
right	R-HSA-416476	G alpha (q) signalling events	43/1066	217/10619	9.30E-06	0.000313588	0.000287051	695/2793/8477/27334/10125/5724/6846/57105/8111/5997/5996/2147/59345/64407/10800/5031/6288/552/2829/5332/185/2358/6375/257313/5737/84634/885/2847/4923/2846/2911/84432/4314/9162/3356/6003/2925/887/6869/1607/2520/6863/23566	43
right	R-HSA-2172127	DAP12 interactions	15/1066	43/10619	9.71E-06	0.000313588	0.000287051	3824/22914/3937/695/7305/54209/100049587/5336/23601/10326/124599/54210/3809/3822/342510	15
right	R-HSA-1442490	Collagen degradation	19/1066	64/10619	9.84E-06	0.000313588	0.000287051	1514/4321/1299/1286/4312/1297/4313/1285/131873/1300/1277/1295/4314/1301/1288/4317/4322/256076/1310	19
right	R-HSA-3000178	ECM proteoglycans	21/1066	76/10619	1.18E-05	0.000363872	0.00033308	3687/7040/1299/1286/1297/1634/3371/5054/4060/1285/7148/131873/633/3381/4593/1277/7043/1288/1463/256076/1311	21
right	R-HSA-76005	Response to elevated platelet cytosolic Ca2+	30/1066	134/10619	1.87E-05	0.000560473	0.000513044	1521/5552/5579/5341/7040/22915/710/3481/350/213/3273/335/948/5054/6403/2266/135228/2162/5267/29106/3700/12/3479/7043/197/7018/5005/2243/5004/5582	30
right	R-HSA-5603041	IRAK4 deficiency (TLR2/4)	7/1066	11/10619	2.31E-05	0.000674041	0.000617001	23643/695/929/7096/7097/10333/948	7
right	R-HSA-1474228	Degradation of the extracellular matrix	30/1066	140/10619	4.53E-05	0.00128265	0.001174108	1514/64386/4321/1299/1286/4312/6696/1297/7092/1634/827/4313/1285/131873/1300/1277/50859/1295/4314/1301/1288/170690/1511/4317/1215/3817/4322/256076/1310/440854	30
right	R-HSA-2029481	FCGR activation	7/1066	12/10619	5.07E-05	0.001397423	0.001279168	2214/919/917/3055/2212/2209/2268	7
right	R-HSA-114608	Platelet degranulation	28/1066	129/10619	6.32E-05	0.001697175	0.001553555	1521/5552/5341/7040/22915/710/3481/350/213/3273/335/948/5054/6403/2266/135228/2162/5267/29106/3700/12/3479/7043/197/7018/5005/2243/5004	28
right	R-HSA-2022090	Assembly of collagen fibrils and other multimeric structures	17/1066	61/10619	7.01E-05	0.001832122	0.001677082	1514/4015/1299/1286/1297/7092/1285/131873/255631/1300/1277/1295/4314/1301/1288/4322/256076	17
right	R-HSA-202733	Cell surface interactions at the vascular wall	29/1066	137/10619	7.61E-05	0.001941419	0.00177713	914/3683/972/962/55423/2207/9046/8832/51744/3687/3689/6404/9056/6402/7040/6693/4973/2147/120425/3684/4312/29802/54210/6403/58494/57126/1277/3512/338	29
right	R-HSA-5683826	Surfactant metabolism	11/1066	30/10619	8.95E-05	0.002226485	0.002038072	1439/1438/51816/6439/6440/653509/10568/729238/6441/21/253970	11
right	R-HSA-76002	Platelet activation, signaling and aggregation	46/1066	262/10619	0.000109881	0.002668549	0.002442727	1521/54518/2207/5552/3937/23533/5579/2793/5294/10125/5341/7040/22915/710/146850/2147/59345/3481/350/5336/213/3273/64805/335/948/5054/6403/2266/135228/2162/5267/29106/3700/12/1277/3479/7043/197/7018/5005/9162/346562/2243/1607/5004/5582	46
right	R-HSA-8957275	Post-translational protein phosphorylation	24/1066	108/10619	0.000140772	0.003339237	0.003056659	7425/54757/348/1356/336/718/51156/213/6696/335/3371/8542/2266/1114/29106/3569/147111/197/7018/5179/2243/91851/174/338	24
right	R-HSA-8877330	RUNX1 and FOXP3 control the development of regulatory T lymphocytes (Tregs)	6/1066	10/10619	0.000148505	0.003442619	0.003151293	3458/3559/1378/8784/50943/1493	6
right	R-HSA-5621480	Dectin-2 family	10/1066	27/10619	0.000170139	0.003856493	0.003530144	2207/50856/93978/10462/26253/94025/5336/338339/10071/727897	10
right	R-HSA-166663	Initial triggering of complement	9/1066	23/10619	0.000222219	0.004927459	0.004510481	712/3004/713/714/718/716/5199/2219/5648	9
right	R-HSA-451927	Interleukin-2 family signaling	13/1066	44/10619	0.000260878	0.00554366	0.005074537	3560/84868/5293/50615/1439/3559/6772/6775/3718/1438/3581/3568/1437	13
right	R-HSA-8948216	Collagen chain trimerization	13/1066	44/10619	0.000260878	0.00554366	0.005074537	1299/1286/1297/1285/131873/255631/1300/1277/1295/1301/1288/256076/1310	13
right	R-HSA-3000480	Scavenging by Class A Receptors	8/1066	19/10619	0.000276013	0.005745584	0.005259374	4481/348/81035/335/1277/8685/5648/338	8
right	R-HSA-6794362	Protein-protein interactions at synapses	20/1066	87/10619	0.000307064	0.00626411	0.00573402	9455/57497/91683/9066/57596/9378/2892/2911/50944/139065/8825/22871/2903/26050/84631/4916/9229/22865/347730/22829	20
right	R-HSA-3772470	Negative regulation of TCF-dependent signaling by WNT ligand antagonists	7/1066	15/10619	0.00031393	0.006278604	0.005747288	6422/6423/27121/54361/89780/50964/11197	7
right	R-HSA-112316	Neuronal System	63/1066	413/10619	0.000444266	0.008714447	0.007977001	5579/2793/1141/5577/1144/348980/9455/89822/3751/6507/59345/3772/81033/2562/56659/57497/3738/91683/9066/3762/18/5923/3776/3746/2557/57596/3782/9378/6616/2892/3778/1136/56479/8973/6833/590/781/2560/56666/2566/2898/2911/50944/346562/3785/139065/8825/22871/2742/2903/3736/610/26050/84631/3359/3747/4916/9229/22865/347730/5582/22829/1139	63
right	R-HSA-1474290	Collagen formation	20/1066	90/10619	0.000492608	0.009457462	0.00865714	1514/4015/1299/1286/9509/1297/7092/1285/131873/255631/283208/1300/1277/1295/4314/1301/1288/4322/256076/1310	20
right	R-HSA-391160	Signal regulatory protein family interactions	7/1066	16/10619	0.000509961	0.009457462	0.00865714	55423/2533/7305/653509/10326/729238/6441	7
right	R-HSA-418038	Nucleotide-like (purinergic) receptors	7/1066	16/10619	0.000509961	0.009457462	0.00865714	27334/53829/140/9934/5031/64805/2846	7
right	R-HSA-417957	P2Y receptors	6/1066	12/10619	0.000547223	0.009967267	0.009123804	27334/53829/9934/5031/64805/2846	6
right	R-HSA-1650814	Collagen biosynthesis and modifying enzymes	16/1066	67/10619	0.000768555	0.013753094	0.012589261	1299/1286/9509/1297/7092/1285/131873/255631/283208/1300/1277/1295/1301/1288/256076/1310	16
right	R-HSA-1592389	Activation of Matrix Metalloproteinases	10/1066	33/10619	0.001067315	0.018677116	0.017096596	64386/4312/4313/50859/4314/1511/4317/1215/3817/4322	10
right	R-HSA-909733	Interferon alpha/beta signaling	16/1066	69/10619	0.001080343	0.018677116	0.017096596	3659/3437/6772/2634/25939/4939/54739/11274/3433/3662/684/4599/8651/2537/91543/3434	16
right	R-HSA-8963898	Plasma lipoprotein assembly	7/1066	18/10619	0.001185019	0.020145327	0.018440563	348/341/336/335/345/4547/338	7
right	R-HSA-6805567	Keratinization	36/1066	214/10619	0.001320362	0.021983813	0.02012347	3861/3868/3860/3853/196374/6705/192666/3889/3849/84648/6704/6700/353145/3854/3887/6703/3872/7051/286887/3713/3892/3857/26085/1830/6707/3852/439915/25818/126638/6706/6699/6701/121391/43847/3848/9119	36
right	R-HSA-6803157	Antimicrobial peptides	20/1066	97/10619	0.001336271	0.021983813	0.02012347	10578/920/57119/729230/6556/7096/7097/6279/6280/92747/5320/1511/6278/51297/114771/1671/5068/1670/130120/338324	20
right	R-HSA-168898	Toll-like Receptor Cascades	28/1066	155/10619	0.001484622	0.023755797	0.021745502	51311/23643/695/1514/929/9450/3689/4064/7096/51284/7097/6279/81793/5336/653509/10333/330/3684/6288/948/729238/8651/2266/6441/6280/2243/338/6283	28
right	R-HSA-166786	Creation of C4 and C2 activators	6/1066	14/10619	0.00149056	0.023755797	0.021745502	712/713/714/716/2219/5648	6
right	R-HSA-428542	Regulation of commissural axon pathfinding by SLIT and ROBO	5/1066	10/10619	0.001652879	0.025913265	0.023720399	64221/9353/6092/1630/4753	5
right	R-HSA-5260271	Diseases of Immune System	8/1066	24/10619	0.001702146	0.025913265	0.023720399	23643/695/929/7096/7097/81793/10333/948	8
right	R-HSA-5602358	Diseases associated with the TLR signaling cascade	8/1066	24/10619	0.001702146	0.025913265	0.023720399	23643/695/929/7096/7097/81793/10333/948	8
right	R-HSA-373080	Class B/2 (Secretin family receptors)	19/1066	95/10619	0.002521461	0.037821922	0.034621305	2793/2015/59345/5744/84658/7475/7476/796/5746/7471/7480/54361/89780/797/7477/116/2696/7432/799	19
right	R-HSA-2219530	Constitutive Signaling by Aberrant PI3K in Cancer	16/1066	75/10619	0.002721396	0.040229336	0.036824996	942/5293/29851/50852/941/940/2099/930/118788/2252/9365/374/2250/2255/26281/2253	16
right	R-HSA-6794361	Neurexins and neuroligins	13/1066	56/10619	0.003051368	0.044462794	0.040700204	9455/91683/9066/57596/9378/2911/50944/8825/22871/2903/9229/347730/22829	13
right	R-HSA-2980736	Peptide hormone metabolism	18/1066	90/10619	0.003232844	0.046443681	0.042513462	2999/7941/4644/3952/1066/1082/3479/3625/1359/93659/590/94115/346562/3972/1511/1215/3798/5972	18
right	R-HSA-983695	Antigen activates B Cell Receptor (BCR) leading to generation of second messengers	9/1066	32/10619	0.003330276	0.047178904	0.043186469	5293/695/974/930/933/118788/5336/640/973	9
right	R-HSA-202403	TCR signaling	22/1066	119/10619	0.003400931	0.047519858	0.04349857	3122/3113/916/5788/3115/3702/3123/2533/919/7454/3117/3937/915/917/3127/3119/920/50852/3118/3120/51466/5698	22
left	R-HSA-198933	Immunoregulatory interactions between a Lymphoid and a non-Lymphoid cell	56/474	132/10619	3.84E-41	2.43E-38	2.27E-38	925/4068/10225/57823/10870/915/22914/56253/917/916/3805/2209/11314/3683/146722/2214/919/89790/11006/10859/7305/3903/3824/3821/3689/23547/6402/3812/27180/259197/10666/10219/10871/27036/4277/3820/353514/2213/117157/27181/10990/3811/9437/933/11024/131450/910/3386/339390/3904/6614/718/8778/342510/930/3804	56
left	R-HSA-389948	PD-1 signaling	17/474	23/10619	6.61E-19	2.08E-16	1.95E-16	29126/3122/3113/5133/915/917/3115/916/3117/80380/3123/919/3118/3127/3932/3119/3120	17
left	R-HSA-202433	Generation of second messenger molecules	18/474	33/10619	2.01E-16	4.23E-14	3.96E-14	3122/3113/915/917/3115/916/3117/3702/3937/3123/919/7454/3118/2533/3127/3932/3119/3120	18
left	R-HSA-373076	Class A/1 (Rhodopsin-like receptors)	52/474	324/10619	3.69E-16	5.82E-14	5.45E-14	6352/3627/4283/10563/10663/4923/6846/1234/5173/2359/53829/719/5368/27334/729230/6363/4988/6373/51554/1240/5473/56670/6357/2841/57105/1236/3274/6375/4922/1268/643/155/7253/1269/2837/2826/554/6750/4887/1232/59340/718/1132/680/4985/10022/2358/5539/6753/5697/147/6755	52
left	R-HSA-202427	Phosphorylation of CD3 and TCR zeta chains	15/474	22/10619	5.73E-16	7.24E-14	6.77E-14	3122/3113/915/917/3115/916/3117/5788/3123/919/3118/3127/3932/3119/3120	15
left	R-HSA-202430	Translocation of ZAP-70 to Immunological synapse	14/474	19/10619	9.80E-16	1.03E-13	9.64E-14	3122/3113/915/917/3115/916/3117/3123/919/3118/3127/3932/3119/3120	14
left	R-HSA-375276	Peptide ligand-binding receptors	38/474	190/10619	3.07E-15	2.77E-13	2.59E-13	6352/3627/4283/10563/10663/4923/6846/1234/5173/2359/719/5368/729230/6363/4988/6373/51554/5473/6357/1236/6375/4922/643/2837/2826/554/6750/4887/1232/718/680/4985/10022/2358/5539/6753/5697/6755	38
left	R-HSA-500792	GPCR ligand binding	61/474	457/10619	6.61E-15	5.21E-13	4.88E-13	6352/3627/4283/10563/10663/4923/6846/1234/5173/2359/53829/719/5368/27334/729230/6363/1394/4988/7477/6373/51554/1240/5473/56670/6357/2841/797/2914/57105/1236/2015/222545/3274/6375/4922/1268/643/155/7253/1269/2837/2826/554/6750/4887/1232/59340/718/1132/680/4985/7471/10022/2358/5539/6753/5697/1395/147/116/6755	61
left	R-HSA-388841	Costimulation by the CD28 family	22/474	70/10619	1.42E-13	9.97E-12	9.33E-12	29126/3122/3113/5133/915/917/3115/916/3117/80380/941/29851/942/3123/919/151888/3118/3127/3932/1493/3119/3120	22
left	R-HSA-380108	Chemokine receptors bind chemokines	18/474	48/10619	7.60E-13	4.80E-11	4.49E-11	6352/3627/4283/10563/10663/6846/1234/729230/6363/6373/51554/5473/6357/1236/6375/643/2826/1232	18
left	R-HSA-418594	G alpha (i) signalling events	49/474	407/10619	1.63E-10	9.34E-09	8.74E-09	6352/3627/4283/6351/10563/5406/10663/1234/5173/2359/1208/53829/719/5148/5368/729230/6363/4988/6373/5996/5473/56670/6357/348/2841/388372/2914/64407/1236/1268/643/2719/1269/2826/6750/6000/5158/4887/1232/59340/718/1132/4985/10022/2358/5539/6753/5697/6755	49
left	R-HSA-449147	Signaling by Interleukins	50/474	463/10619	4.64E-09	2.44E-07	2.29E-07	6352/3627/3458/3560/6351/3559/356/3055/941/8807/3587/1234/942/5293/84868/1439/3568/3594/729230/3662/6363/3689/4988/3600/3586/246778/3936/388372/3932/2208/10148/50615/3581/2322/3596/133396/6348/1511/3684/6356/116379/27189/2162/3593/8968/4985/8356/5783/8352/8354	50
left	R-HSA-6783783	Interleukin-10 signaling	14/474	47/10619	9.07E-09	4.40E-07	4.12E-07	6352/3627/6351/941/3587/1234/942/729230/6363/3586/388372/2208/6348/3593	14
left	R-HSA-877300	Interferon gamma signaling	19/474	92/10619	1.71E-08	7.71E-07	7.22E-07	115362/3458/115361/2633/3122/3113/3115/3117/2209/2210/4261/3123/3118/3662/3127/3119/3120/163351/51127	19
left	R-HSA-202403	TCR signaling	20/474	119/10619	2.67E-07	1.12E-05	1.05E-05	3122/3113/915/917/3115/916/3117/5788/3702/3937/3123/919/7454/3118/50852/2533/3127/3932/3119/3120	20
left	R-HSA-2029481	FCGR activation	6/474	12/10619	5.63E-06	0.000222002	0.000207762	917/3055/2209/2214/919/2268	6
left	R-HSA-451927	Interleukin-2 family signaling	10/474	44/10619	1.80E-05	0.000668794	0.000625896	3560/3559/5293/84868/1439/3568/3600/3932/50615/3581	10
left	R-HSA-202424	Downstream TCR signaling	15/474	98/10619	2.68E-05	0.000923326	0.000864102	3122/3113/915/917/3115/916/3117/3123/919/3118/50852/3127/3932/3119/3120	15
left	R-HSA-5669034	TNFs bind their physiological receptors	8/474	29/10619	2.78E-05	0.000923326	0.000864102	356/10673/3604/939/4049/8740/608/23495	8
left	R-HSA-166658	Complement cascade	11/474	58/10619	4.23E-05	0.001319273	0.001234652	712/713/719/1378/2219/714/1401/3004/1380/718/930	11
left	R-HSA-166663	Initial triggering of complement	7/474	23/10619	4.44E-05	0.001319273	0.001234652	712/713/2219/714/1401/3004/718	7
left	R-HSA-6798695	Neutrophil degranulation	41/474	480/10619	4.60E-05	0.001319273	0.001234652	5004/10321/5788/64333/963/3101/11314/3683/2207/64386/719/5005/374403/1794/7305/3903/1536/3689/2268/3071/6402/1378/27180/4033/12/10875/4332/5473/2219/2215/100049587/1511/199675/3684/338339/684/718/8778/2358/56729/820	41
left	R-HSA-2172127	DAP12 interactions	9/474	43/10619	9.47E-05	0.002596782	0.002430219	22914/3937/695/7305/3824/3932/3809/100049587/342510	9
left	R-HSA-2132295	MHC class II antigen presentation	16/474	123/10619	0.000110746	0.002911686	0.002724924	3902/3122/3113/3111/3109/3115/972/3117/3123/3118/3127/3119/3120/3112/1780/1510	16
left	R-HSA-5621480	Dectin-2 family	7/474	27/10619	0.000137617	0.003473452	0.003250657	2207/93978/10462/26253/338339/4589/394263	7
left	R-HSA-166786	Creation of C4 and C2 activators	5/474	14/10619	0.000248387	0.006028172	0.005641513	712/713/2219/714/1401	5
left	R-HSA-202733	Cell surface interactions at the vascular wall	16/474	137/10619	0.000390148	0.009117893	0.008533052	962/972/9046/55423/914/3683/2207/3689/6402/8832/29802/3932/51744/3512/3684/3897	16
left	R-HSA-983695	Antigen activates B Cell Receptor (BCR) leading to generation of second messengers	7/474	32/10619	0.000429761	0.009684977	0.009063762	5293/695/974/640/973/933/930	7
left	R-HSA-913531	Interferon Signaling	20/474	199/10619	0.000575105	0.012513489	0.011710848	115362/3458/115361/2633/3122/3113/3115/3117/2209/2210/4261/3123/3118/3662/3127/3119/3120/684/163351/51127	20
left	R-HSA-8877330	RUNX1 and FOXP3 control the development of regulatory T lymphocytes (Tregs)	4/474	10/10619	0.00066391	0.013964242	0.013068546	3458/3559/1378/1493	4
left	R-HSA-977606	Regulation of Complement cascade	8/474	47/10619	0.001005005	0.020456722	0.019144584	712/713/719/1378/714/1380/718/930	8
left	R-HSA-2424491	DAP12 signaling	6/474	30/10619	0.001822617	0.035939739	0.033634487	22914/3937/695/7305/3824/3932	6
rectum	R-HSA-198933	Immunoregulatory interactions between a Lymphoid and a non-Lymphoid cell	53/504	132/10619	4.62E-36	2.91E-33	2.64E-33	925/3824/22914/3683/56253/10225/11006/3805/6402/339390/54210/718/2214/3821/57823/89790/10870/919/916/910/2213/342510/3689/10859/11027/933/4068/27036/8778/3804/9437/146722/2209/3695/917/27181/29992/11026/3812/11126/3811/23547/131450/946/6614/7087/353514/10990/930/146894/3802/6441/11024	53
rectum	R-HSA-6783783	Interleukin-10 signaling	25/504	47/10619	2.54E-21	8.00E-19	7.26E-19	6352/3587/3576/6363/3553/6349/6351/6348/1234/3627/2357/729230/942/388372/2208/941/3557/3569/6347/3593/7850/414062/3552/1437/1440	25
rectum	R-HSA-380108	Chemokine receptors bind chemokines	22/504	48/10619	4.19E-17	8.80E-15	7.99E-15	6352/4283/10563/51554/3576/6363/6373/1234/6374/643/3627/729230/5473/3577/1237/6366/6846/6357/1236/2829/3579/10803	22
rectum	R-HSA-373076	Class A/1 (Rhodopsin-like receptors)	53/504	324/10619	1.13E-15	1.78E-13	1.62E-13	6352/4283/338442/8843/10563/2358/51554/3576/6363/6373/60675/718/1234/6374/643/53829/3627/2357/729230/2359/5473/3274/301/27334/2841/1269/4159/84109/1081/3577/1237/5995/6366/6846/6357/728/56670/4922/1236/2147/2829/59340/1268/146/2532/3579/3358/10803/2865/4889/1128/6288/1132	53
rectum	R-HSA-389948	PD-1 signaling	15/504	23/10619	3.94E-15	4.96E-13	4.50E-13	3113/3115/80380/3122/3117/5133/3118/29126/919/3123/916/3127/3119/917/3120	15
rectum	R-HSA-202433	Generation of second messenger molecules	17/504	33/10619	1.39E-14	1.46E-12	1.33E-12	3113/3937/3115/3122/3117/2533/3118/7454/3702/919/3123/916/3127/3119/917/3120/7535	17
rectum	R-HSA-202430	Translocation of ZAP-70 to Immunological synapse	13/504	19/10619	1.11E-13	1.00E-11	9.10E-12	3113/3115/3122/3117/3118/919/3123/916/3127/3119/917/3120/7535	13
rectum	R-HSA-500792	GPCR ligand binding	60/504	457/10619	3.79E-13	2.98E-11	2.70E-11	6352/4283/2911/338442/8843/10563/2358/51554/3576/6363/6373/60675/718/1234/6374/643/53829/3627/2357/797/729230/2359/5473/3274/301/27334/2841/1269/4159/84109/84658/1081/3577/1237/5995/6366/6846/6357/728/56670/4922/1236/2147/2015/2829/7471/59340/5746/2918/1268/146/2532/3579/3358/10803/2865/4889/1128/6288/1132	60
rectum	R-HSA-375276	Peptide ligand-binding receptors	36/504	190/10619	6.16E-13	4.31E-11	3.91E-11	6352/4283/10563/2358/51554/3576/6363/6373/60675/718/1234/6374/643/3627/2357/729230/2359/5473/301/4159/84109/3577/1237/6366/6846/6357/728/4922/1236/2147/2829/2532/3579/10803/4889/6288	36
rectum	R-HSA-202427	Phosphorylation of CD3 and TCR zeta chains	13/504	22/10619	1.79E-12	1.13E-10	1.02E-10	3113/3115/3122/5788/3117/3118/919/3123/916/3127/3119/917/3120	13
rectum	R-HSA-6798695	Neutrophil degranulation	55/504	480/10619	7.91E-10	4.53E-08	4.11E-08	3683/64333/1794/5788/963/1378/1536/6402/2358/12/3687/3071/718/2219/2357/2204/2215/2268/5473/3101/3689/2207/2212/4332/100049587/10875/8778/3684/222487/4033/7130/1511/374403/338339/53831/6279/64386/11026/6556/3240/23601/84658/3577/199675/8972/5806/3310/728/1118/6283/57554/3579/1675/2352/6278	55
rectum	R-HSA-449147	Signaling by Interleukins	53/504	463/10619	1.71E-09	8.99E-08	8.15E-08	6352/3560/5293/3587/6775/3559/5055/5008/3576/8807/6363/1441/3553/3687/6349/3595/6351/1439/356/50615/6348/1234/84868/3627/2357/729230/942/3689/3600/2322/301/51561/388372/3684/2208/3594/941/1511/3557/3458/3569/6347/3593/7850/3575/414062/4312/3662/3552/1437/1440/6283/6288	53
rectum	R-HSA-388841	Costimulation by the CD28 family	18/504	70/10619	2.58E-09	1.25E-07	1.13E-07	3113/3115/80380/3122/3117/5133/3118/29126/29851/919/3123/916/942/3127/941/3119/917/3120	18
rectum	R-HSA-418594	G alpha (i) signalling events	47/504	407/10619	1.15E-08	5.20E-07	4.71E-07	6352/4283/338442/8843/10563/2358/3576/6363/6373/6351/718/1234/6374/643/53829/3627/2357/729230/2359/5473/24/301/388372/2841/1269/2262/8601/336/3577/1237/5995/6366/348/64407/6357/728/56670/1236/59340/2918/1268/3579/5145/10803/4889/6288/1132	47
rectum	R-HSA-877300	Interferon gamma signaling	18/504	92/10619	2.46E-07	1.04E-05	9.39E-06	115362/115361/3113/3115/3122/3117/4261/3118/2633/3123/163351/3127/2209/3119/3458/2210/3120/3662	18
rectum	R-HSA-202403	TCR signaling	19/504	119/10619	2.98E-06	0.000117195	0.000106328	3113/3937/3115/3122/5788/3117/2533/3118/7454/3702/919/3123/916/3127/3119/917/3120/7535/50852	19
rectum	R-HSA-2029481	FCGR activation	6/504	12/10619	8.03E-06	0.000297532	0.000269942	2214/919/2268/2212/2209/917	6
rectum	R-HSA-6785807	Interleukin-4 and Interleukin-13 signaling	17/504	108/10619	1.20E-05	0.000418994	0.00038014	5008/3576/3553/3687/356/3689/301/51561/3684/2208/3569/6347/3593/4312/3662/3552/6288	17
rectum	R-HSA-166658	Complement cascade	12/504	58/10619	1.39E-05	0.000459501	0.00041689	1378/718/2219/1380/3004/714/733/728/2147/930/1369/1675	12
rectum	R-HSA-5621480	Dectin-2 family	8/504	27/10619	2.43E-05	0.000765097	0.000694148	94025/50856/2207/26253/338339/10462/143662/93978	8
rectum	R-HSA-8866910	TFAP2 (AP-2) family regulates transcription of growth factors and their receptors	6/504	15/10619	3.85E-05	0.001154307	0.001047266	2099/1082/1081/94115/93659/7020	6
rectum	R-HSA-2172127	DAP12 interactions	9/504	43/10619	0.000151149	0.004328356	0.00392698	3824/3937/22914/54210/695/3822/342510/100049587/23601	9
rectum	R-HSA-451927	Interleukin-2 family signaling	9/504	44/10619	0.000182149	0.004989303	0.004526636	3560/5293/6775/3559/1439/50615/84868/3600/1437	9
rectum	R-HSA-977606	Regulation of Complement cascade	9/504	47/10619	0.000308443	0.008096619	0.007345805	1378/718/1380/714/733/728/2147/930/1369	9
rectum	R-HSA-5669034	TNFs bind their physiological receptors	7/504	29/10619	0.000326117	0.008175731	0.00741758	10673/356/4049/3604/939/8740/23495	7
rectum	R-HSA-8864260	Transcriptional regulation by the AP-2 (TFAP2) family of transcription factors	8/504	38/10619	0.000337411	0.008175731	0.00741758	2099/1082/1081/348/94115/93659/7020/4435	8
rectum	R-HSA-983695	Antigen activates B Cell Receptor (BCR) leading to generation of second messengers	7/504	32/10619	0.000621514	0.014501988	0.013157192	5293/695/933/974/640/973/930	7
rectum	R-HSA-202424	Downstream TCR signaling	13/504	98/10619	0.000706344	0.015892743	0.01441898	3113/3115/3122/3117/3118/919/3123/916/3127/3119/917/3120/50852	13
rectum	R-HSA-5687613	Diseases associated with surfactant metabolism	4/504	10/10619	0.000837494	0.017587369	0.01595646	1439/253970/6439/6441	4
rectum	R-HSA-8877330	RUNX1 and FOXP3 control the development of regulatory T lymphocytes (Tregs)	4/504	10/10619	0.000837494	0.017587369	0.01595646	1378/3559/50943/3458	4
rectum	R-HSA-209776	Amine-derived hormones	5/504	18/10619	0.001208617	0.024562222	0.022284523	7173/1081/1735/7166/1621	5
rectum	R-HSA-209822	Glycoprotein hormones	4/504	12/10619	0.001829601	0.034928748	0.031689741	1082/1081/94115/93659	4
rectum	R-HSA-629594	Highly calcium permeable postsynaptic nicotinic acetylcholine receptors	4/504	12/10619	0.001829601	0.034928748	0.031689741	1141/8973/1134/89832	4
rectum	R-HSA-622312	Inflammasomes	5/504	20/10619	0.002021567	0.037458441	0.033984851	114548/9447/4210/5027/9051	5
