# Supplementary material for: Immunogenomic pathways associated with cytotoxic lymphocyte infiltration and survival in colorectal cancer
Source: BMC Cancer. 2020 Feb 14;20:124. doi: 10.1186/s12885-020-6513-4 (PMC7023815; doi:10.1186/s12885-020-6513-4)
Supplement: Supplementary file 2 — Additional file 2. This data file includes the results of all differentially expressed genes when comparing each tumor location and stage. This file also includes all results from the pathway enrichment analysis that are included in the visualization (Figure 2). Additionally, the survival analysis from all genes with a significant impact on survival is included in this file. [file 12885_2020_6513_MOESM2_ESM.zip › 2.Left.loca.low.vs.high.diffSigR4.csv]

gene_symbol	gene_id	logFC	logCPM	PValue	FDR
CD8A	925	1.971169596	2.41576163	1.25E-32	2.24E-28
GNLY	10578	2.225480082	1.864128135	1.31E-28	1.17E-24
CCL5	6352	1.636158209	3.867060119	5.56E-28	3.31E-24
CXCL10	3627	2.266966497	4.456906191	9.77E-27	3.98E-23
GZMA	3001	1.782616865	2.1039236	1.11E-26	3.98E-23
GBP5	115362	2.085547676	3.294808265	1.40E-25	4.19E-22
CTSW	1521	1.851880812	1.026431564	3.62E-25	9.26E-22
CXCL9	4283	2.24433199	4.967686261	5.30E-24	1.18E-20
NKG7	4818	1.647858755	1.848161864	1.06E-23	2.10E-20
PAEP	5047	7.913373162	4.961582293	1.25E-23	2.24E-20
NNAT	4826	4.139675717	3.695071305	3.68E-23	5.99E-20
GBP4	115361	1.601934844	4.918236879	5.52E-23	8.23E-20
GBP1	2633	1.334121019	5.435991519	2.37E-22	3.25E-19
HLA-DRA	3122	1.591009472	8.580982135	3.54E-22	4.53E-19
GZMH	2999	1.907261164	0.37594907	5.72E-22	6.82E-19
TIGIT	201633	1.617430153	1.139918916	1.11E-21	1.24E-18
SH2D1A	4068	1.786476405	0.230536201	1.37E-21	1.44E-18
IL2RB	3560	1.310614488	3.4466107	2.39E-21	2.37E-18
CD274	29126	1.886325439	0.526148976	3.95E-21	3.72E-18
CD96	10225	1.551802492	1.599822647	1.20E-20	1.03E-17
IFNG	3458	2.213096494	-1.656664139	1.21E-20	1.03E-17
GZMK	3003	2.233218421	0.496623053	2.87E-20	2.34E-17
SLA2	84174	1.231816802	0.640274033	9.57E-20	7.44E-17
HLA-DPA1	3113	1.489757422	7.004250061	1.16E-19	8.62E-17
CCL4	6351	1.502096406	2.498006222	1.64E-19	1.17E-16
CRTAM	56253	2.000698808	-1.225937053	2.63E-19	1.81E-16
FCRL3	115352	2.365815603	-0.71281875	3.14E-19	2.08E-16
KLRK1	22914	1.570310721	0.410013903	5.37E-19	3.43E-16
THEMIS	387357	1.675497797	-0.040295586	7.15E-19	4.41E-16
IL2RA	3559	1.556067696	1.447625741	1.17E-18	7.00E-16
HLA-DOA	3111	1.658483607	3.647449721	1.76E-18	9.92E-16
HLA-DMB	3109	1.44057221	5.049592128	1.78E-18	9.92E-16
FAM26F	441168	1.581992967	1.939427505	2.11E-18	1.14E-15
ZBED2	79413	2.307680632	-0.018546251	2.29E-18	1.20E-15
SLAMF8	56833	1.437832205	3.750650772	3.80E-18	1.94E-15
PNMA5	114824	6.0990941	2.426039228	4.22E-18	2.09E-15
APOBEC3G	60489	1.324924056	2.788786182	6.60E-18	3.19E-15
TNFSF13B	10673	1.598219952	0.900057739	6.94E-18	3.27E-15
IDO1	3620	2.098340059	3.622034347	7.75E-18	3.55E-15
LAG3	3902	1.417013434	1.507314839	9.85E-18	4.40E-15
CD3E	916	1.232715264	3.033505079	1.92E-17	8.36E-15
CNGA3	1261	4.036868056	0.414606659	2.21E-17	9.41E-15
PDCD1LG2	80380	1.688772545	0.755560655	2.43E-17	1.01E-14
CXCL13	10563	2.20221064	2.094752563	3.13E-17	1.27E-14
SLAMF7	57823	1.664628385	3.644164435	3.20E-17	1.27E-14
CD3G	917	1.500570263	0.197880749	4.98E-17	1.90E-14
C1QA	712	1.293254567	5.867565061	5.00E-17	1.90E-14
PYHIN1	149628	1.626376043	-0.685532898	6.30E-17	2.34E-14
TBX21	30009	1.587331389	-1.065421008	7.20E-17	2.63E-14
UBD	10537	1.828712548	6.96669071	7.56E-17	2.70E-14
CD3D	915	1.348051906	2.117022897	9.73E-17	3.41E-14
HLA-DQA1	3117	1.604066457	5.607057023	1.03E-16	3.54E-14
EPHB6	2051	2.975699937	2.813631398	1.19E-16	4.00E-14
PLA2G2D	26279	2.308558063	0.598167043	2.03E-16	6.62E-14
CD74	972	1.107043449	9.91274106	2.04E-16	6.62E-14
LCP2	3937	1.168259198	3.681964677	2.54E-16	8.10E-14
FLT3	2322	2.470508558	-0.701819994	2.63E-16	8.25E-14
JAKMIP1	152789	1.547989422	-1.028001802	2.94E-16	8.93E-14
CD53	963	1.299713876	4.517195111	2.95E-16	8.93E-14
CCR5	1234	1.264014814	2.242929219	3.03E-16	9.03E-14
PTPRC	5788	1.439413528	4.492738966	3.35E-16	9.82E-14
CXCR6	10663	1.292171265	2.047365207	3.41E-16	9.82E-14
CD2	914	1.281930473	2.940488143	5.09E-16	1.44E-13
TRAF3IP3	80342	1.190613631	1.615827421	5.31E-16	1.48E-13
CD48	962	1.415801669	3.040392372	5.52E-16	1.52E-13
FASLG	356	1.613671665	-0.70333817	8.39E-16	2.27E-13
MMP12	4321	1.728382491	5.958643896	8.61E-16	2.30E-13
PON1	5444	4.428928996	-0.661895327	9.11E-16	2.40E-13
CD80	941	1.453620028	0.101111892	1.08E-15	2.80E-13
PDCD1	5133	1.355964269	0.458072131	1.10E-15	2.81E-13
ITK	3702	1.323384727	1.270168674	1.15E-15	2.91E-13
ITGAL	3683	1.326806199	3.342827345	1.26E-15	3.14E-13
CD86	942	1.368888961	2.596614039	1.29E-15	3.17E-13
TCAP	8557	-3.785316037	1.049809674	1.51E-15	3.65E-13
SLA	6503	1.230667938	3.273716501	1.55E-15	3.66E-13
IGSF6	10261	1.418504084	2.141755931	1.67E-15	3.87E-13
SIRPG	55423	1.338645475	0.569692458	2.11E-15	4.83E-13
HLA-DMA	3108	1.081390492	5.310149263	2.59E-15	5.85E-13
TRY6	154754	5.728587688	4.624211894	2.63E-15	5.88E-13
EVI2A	2123	1.566124009	2.419002525	3.12E-15	6.89E-13
ICOS	29851	1.422089672	0.584549331	3.24E-15	7.07E-13
ARHGAP25	9938	1.075709223	2.489985254	4.66E-15	1.00E-12
HLA-DPB1	3115	1.268110495	6.424190289	5.50E-15	1.17E-12
PRKCB	5579	1.492963274	2.192507776	7.48E-15	1.55E-12
TLR8	51311	1.646409384	1.049384269	7.65E-15	1.57E-12
DOK2	9046	1.21204683	2.552853452	8.10E-15	1.65E-12
GPR171	29909	1.434017213	-0.224713633	8.70E-15	1.75E-12
EOMES	8320	1.693286187	-0.839920367	9.04E-15	1.80E-12
TNFRSF9	3604	1.37494935	0.003544241	1.14E-14	2.24E-12
SAMSN1	64092	1.326245568	2.3010888	1.63E-14	3.17E-12
ARHGAP30	257106	1.144398732	3.674628604	1.78E-14	3.41E-12
RHOH	399	1.225405492	1.793186575	2.20E-14	4.18E-12
IL10RA	3587	1.189910156	3.690809731	2.32E-14	4.37E-12
FPR3	2359	1.412075994	3.827741192	2.41E-14	4.48E-12
DIRAS3	9077	2.333520761	0.299960852	2.71E-14	4.99E-12
UNC13A	23025	2.166265073	0.696684731	2.73E-14	4.99E-12
KIR2DL4	3805	2.095592787	-1.877330936	2.82E-14	5.10E-12
FCRL6	343413	1.712227196	-1.811003883	3.18E-14	5.68E-12
PNLIP	5406	6.986495668	-1.646387742	3.36E-14	5.95E-12
SLFN12L	342615	1.493735092	-1.784384512	3.62E-14	6.34E-12
HCK	3055	1.228098167	3.816234199	3.71E-14	6.44E-12
EVI2B	2124	1.2728434	3.065903913	4.18E-14	7.18E-12
FCGR3A	2214	1.50578841	5.034917351	4.58E-14	7.80E-12
SRGN	5552	1.261263927	5.434095329	5.45E-14	9.17E-12
KLRD1	3824	1.735103138	0.448712275	5.49E-14	9.17E-12
APOBEC3H	164668	1.495750097	-1.744546589	6.39E-14	1.06E-11
IKZF1	10320	1.226778278	2.806875378	7.19E-14	1.18E-11
ACAP1	9744	1.385524259	2.467895205	8.29E-14	1.34E-11
STX11	8676	1.189887356	1.524794506	8.31E-14	1.34E-11
CYBB	1536	1.297855978	4.979825459	8.87E-14	1.42E-11
C1QB	713	1.232207352	6.245849937	9.02E-14	1.43E-11
GIMAP4	55303	1.044676347	3.366763384	9.44E-14	1.48E-11
TARP	445347	1.845305548	-1.014890922	9.69E-14	1.51E-11
TRAT1	50852	1.55424291	-1.063438639	9.80E-14	1.51E-11
GIMAP5	55340	1.012964558	2.987591165	1.09E-13	1.66E-11
CTRB2	440387	5.550697881	-2.026238229	1.25E-13	1.89E-11
HAVCR2	84868	1.292296305	3.012850129	1.26E-13	1.90E-11
CD300LF	146722	1.350689986	1.4117656	1.63E-13	2.43E-11
FCER1G	2207	1.197881977	4.037881604	1.75E-13	2.58E-11
CLEC4E	26253	1.823188541	0.554648127	1.76E-13	2.58E-11
DTHD1	401124	1.975191356	-2.815298431	1.91E-13	2.76E-11
CD4	920	1.095428513	5.007633278	1.92E-13	2.76E-11
PPBP	5473	4.314806743	6.097086493	2.58E-13	3.69E-11
BTBD18	643376	3.268572637	-1.692478973	2.83E-13	4.01E-11
CPA1	1357	5.381528064	-1.539478296	3.22E-13	4.53E-11
FYB	2533	1.269777016	3.065304974	3.55E-13	4.96E-11
FCGR1B	2210	1.421730298	1.293933252	3.85E-13	5.33E-11
HCLS1	3059	1.02562781	4.11860919	4.28E-13	5.86E-11
CD69	969	1.557294668	1.684145444	4.30E-13	5.86E-11
AIF1	199	1.139094195	3.26699605	4.33E-13	5.86E-11
LILRB4	11006	1.492165585	3.333123579	4.77E-13	6.41E-11
DOCK2	1794	1.256864209	3.175287493	5.07E-13	6.77E-11
C17orf87	388325	1.450194655	-0.160488648	5.54E-13	7.31E-11
ARHGAP9	64333	1.117087025	2.507049488	5.56E-13	7.31E-11
TFEC	22797	1.431159824	1.531326178	6.50E-13	8.48E-11
MS4A6A	64231	1.237122065	4.144956662	6.94E-13	8.99E-11
CLEC7A	64581	1.371409762	2.258788458	7.11E-13	9.15E-11
XIRP1	165904	1.970935167	-0.242696495	7.68E-13	9.81E-11
P2RY13	53829	1.392917775	1.311165582	7.81E-13	9.91E-11
TIFAB	497189	1.506778178	-0.937161777	7.96E-13	1.00E-10
FCGR2A	2212	1.12825199	4.853739057	8.09E-13	1.01E-10
CCL18	6362	2.051111234	4.379485788	8.16E-13	1.01E-10
LAX1	54900	1.569886889	0.637435268	8.20E-13	1.01E-10
CD27	939	1.332214908	2.178867443	8.25E-13	1.01E-10
SASH3	54440	1.080411197	3.413410219	8.67E-13	1.05E-10
KIAA0748	9840	1.364222832	-0.416490054	8.80E-13	1.06E-10
KLHL6	89857	1.229957491	2.208988505	9.25E-13	1.11E-10
DOCK8	81704	1.221495497	3.855958296	1.08E-12	1.29E-10
CD247	919	1.065497241	1.719246137	1.18E-12	1.39E-10
SP140	11262	1.090595176	1.285788432	1.18E-12	1.39E-10
LAPTM5	7805	1.062348968	6.73979974	1.21E-12	1.41E-10
TAGAP	117289	1.21795021	2.132164623	1.36E-12	1.58E-10
MAP4K1	11184	1.243721796	1.657758225	1.39E-12	1.60E-10
C3AR1	719	1.279899736	3.092434122	1.40E-12	1.61E-10
MS4A4A	51338	1.458571751	2.546282912	1.42E-12	1.62E-10
PLEK	5341	1.316716024	3.85529101	1.44E-12	1.63E-10
BTK	695	1.338764714	1.687221307	1.68E-12	1.88E-10
GPR174	84636	1.579658318	-1.740206469	1.85E-12	2.05E-10
CXCL11	6373	1.8088031	3.858257349	2.01E-12	2.19E-10
CLEC4A	50856	1.20977784	1.354579613	2.19E-12	2.37E-10
CRISP3	10321	4.883274623	-2.893533334	2.29E-12	2.47E-10
SLAMF1	6504	1.194195518	0.582592807	2.43E-12	2.60E-10
SIGLEC10	89790	1.258168392	2.70126248	2.83E-12	3.01E-10
HCST	10870	1.273477342	1.745892648	3.23E-12	3.41E-10
CIITA	4261	1.31440121	3.152061361	3.32E-12	3.49E-10
KLRC1	3821	1.777859388	-1.718382794	3.39E-12	3.54E-10
C1orf162	128346	1.143330056	1.812019085	3.82E-12	3.95E-10
CD300A	11314	1.109756247	2.852064915	4.10E-12	4.21E-10
ZNF385B	151126	2.66670893	-0.497250501	4.27E-12	4.36E-10
PRSS1	5644	4.618595395	4.877398048	4.63E-12	4.71E-10
KLHDC7B	113730	1.241279736	0.588284944	4.74E-12	4.78E-10
WAS	7454	1.049142555	2.44226391	4.76E-12	4.78E-10
PPP1R16B	26051	1.047813254	2.655545732	4.88E-12	4.88E-10
RASGRP1	10125	1.0758884	1.149340744	4.99E-12	4.96E-10
CD52	1043	1.113688513	3.255722812	5.72E-12	5.65E-10
PRF1	5551	1.292581063	2.770438863	8.55E-12	8.35E-10
P2RY10	27334	1.434675821	-0.106722158	9.07E-12	8.81E-10
LY9	4063	1.390088635	0.087482837	9.26E-12	8.95E-10
ACSS3	79611	1.878420139	0.796099622	9.37E-12	9.01E-10
LOC100233209	100233209	1.387099384	-0.32370161	9.59E-12	9.17E-10
CCR2	729230	1.434860815	0.821686651	9.84E-12	9.36E-10
CYTIP	9595	1.121416846	2.732385163	9.96E-12	9.42E-10
GPR141	353345	1.504577159	-1.86956613	1.12E-11	1.05E-09
MYBPC3	4607	-3.34038861	-0.136406069	1.14E-11	1.07E-09
MNDA	4332	1.350237739	2.299410048	1.15E-11	1.07E-09
ZNF831	128611	1.342763315	-0.532172207	1.20E-11	1.12E-09
PLA2G7	7941	1.136636724	2.964091864	1.22E-11	1.13E-09
IL18RAP	8807	1.275441536	-0.511041555	1.28E-11	1.17E-09
PSCA	8000	-3.030709852	1.301884332	1.31E-11	1.20E-09
C19orf38	255809	1.23193878	-0.393613432	1.37E-11	1.24E-09
MPEG1	219972	1.167436333	4.512289687	1.49E-11	1.35E-09
AMPH	273	1.847472114	0.783084724	1.64E-11	1.47E-09
NCKAP1L	3071	1.132858332	3.559499385	1.72E-11	1.53E-09
CCL8	6355	1.808789118	0.539221258	1.84E-11	1.64E-09
TKTL1	8277	-4.285095792	0.326324025	2.10E-11	1.86E-09
MRC1	4360	1.464245345	4.066206476	2.28E-11	2.01E-09
APOL4	80832	1.141962372	2.995079463	2.29E-11	2.01E-09
TNFAIP8L2	79626	1.026932716	1.251100383	2.65E-11	2.30E-09
KCNQ2	3785	3.862562489	-1.065442915	2.70E-11	2.33E-09
DPYD	1806	1.209445829	2.643415303	2.95E-11	2.52E-09
KMO	8564	1.302689814	0.08572978	3.03E-11	2.58E-09
CD226	10666	1.343594621	-0.782621454	3.07E-11	2.60E-09
CMKLR1	1240	1.126434789	2.914896285	3.08E-11	2.60E-09
SLC1A3	6507	1.497717798	1.91646278	3.18E-11	2.67E-09
FCGR1A	2209	1.441293272	1.774214298	3.35E-11	2.80E-09
HLA-DRB1	3123	1.19194294	7.527058648	3.42E-11	2.85E-09
CXCR2P1	3580	1.719682713	-0.319424686	3.51E-11	2.91E-09
RGS1	5996	1.405392711	4.825050152	3.71E-11	3.06E-09
CLEC6A	93978	2.050352053	-2.564551139	4.19E-11	3.42E-09
ABCD2	225	1.373634048	-1.425731345	4.32E-11	3.51E-09
STAT4	6775	1.025577195	0.592084866	4.37E-11	3.54E-09
HK3	3101	1.518667463	2.431543451	4.56E-11	3.67E-09
NCF2	4688	1.144868439	3.576947406	4.63E-11	3.70E-09
STAP1	26228	1.660801439	-1.752011338	5.17E-11	4.11E-09
LILRA6	79168	1.36432009	1.497517148	5.22E-11	4.13E-09
LOC96610	96610	1.640981346	9.699647994	5.30E-11	4.17E-09
DAZ1	1617	-7.850186249	2.830684835	5.56E-11	4.34E-09
FAM181B	220382	2.569317377	-1.455717038	5.58E-11	4.34E-09
PSTPIP1	9051	1.0457352	1.417886805	5.67E-11	4.39E-09
LILRB2	10288	1.16615296	2.511896654	5.90E-11	4.54E-09
HLA-DQA2	3118	1.505834246	3.666033357	6.08E-11	4.67E-09
FCGR2B	2213	1.503015886	2.285984379	6.29E-11	4.81E-09
LAIR1	3903	1.103652507	3.48487204	6.75E-11	5.13E-09
LRP1B	53353	-4.166938928	-0.47843792	7.47E-11	5.66E-09
CYTH4	27128	1.057088279	3.052340954	7.65E-11	5.77E-09
CTRB1	1504	5.193852532	-2.518159336	8.16E-11	6.13E-09
GLYATL2	219970	-2.92885204	-0.433623448	8.37E-11	6.26E-09
LCP1	3936	1.10065897	6.03895723	8.53E-11	6.35E-09
DNAJC5B	85479	1.495836185	-0.643967859	9.92E-11	7.27E-09
LST1	7940	1.114524282	2.177303799	1.17E-10	8.56E-09
KCNA3	3738	1.450038939	-0.666004898	1.19E-10	8.68E-09
PNOC	5368	1.686846067	-1.110024974	1.21E-10	8.71E-09
CD37	951	1.154449289	3.072690892	1.21E-10	8.71E-09
TRIM69	140691	1.19441545	-1.030527743	1.24E-10	8.88E-09
LILRB3	11025	1.227979321	1.588446424	1.27E-10	9.09E-09
KYNU	8942	1.419379277	1.919175515	1.29E-10	9.17E-09
CACNG6	59285	3.164270448	-2.939523511	1.31E-10	9.28E-09
NRCAM	4897	1.862185857	2.138973018	1.36E-10	9.57E-09
MYO1G	64005	1.055145751	2.760407908	1.41E-10	9.82E-09
CD84	8832	1.368227249	1.490899845	1.49E-10	1.03E-08
LILRB1	10859	1.205832004	2.045879054	1.49E-10	1.03E-08
LCK	3932	1.184844757	3.473015228	1.54E-10	1.06E-08
IL15	3600	1.029530119	1.751205776	1.59E-10	1.09E-08
CDH22	64405	-4.178426377	-0.569438047	1.60E-10	1.10E-08
NCR1	9437	2.108394221	-3.238498983	1.61E-10	1.10E-08
HAPLN3	145864	1.032860235	3.903087905	1.64E-10	1.12E-08
TNFSF8	944	1.303890967	-0.517972033	1.92E-10	1.30E-08
GGTA1	2681	1.195567122	0.987870958	2.04E-10	1.38E-08
CELA2A	63036	5.027415829	-2.513399371	2.21E-10	1.48E-08
FAM49A	81553	1.206846256	0.692163882	2.34E-10	1.56E-08
ELOVL2	54898	2.479860384	0.501109618	2.37E-10	1.58E-08
GPR183	1880	1.149380848	2.701514826	2.97E-10	1.96E-08
ITGB2	3689	1.205775919	5.821885112	3.00E-10	1.97E-08
C20orf152	140894	-3.082128404	-0.708010934	3.13E-10	2.05E-08
CCR1	1230	1.076789445	2.934658979	3.66E-10	2.39E-08
BCL2A1	597	1.302582728	2.170906269	3.83E-10	2.48E-08
IL21R	50615	1.2406978	1.567107869	4.05E-10	2.61E-08
CSF1R	1436	1.093784202	4.912301713	4.69E-10	3.01E-08
CR1	1378	1.453328178	1.013554828	4.82E-10	3.08E-08
IL12RB1	3594	1.110964211	1.745814709	5.15E-10	3.26E-08
KCNK13	56659	1.094019222	-0.230161199	5.62E-10	3.55E-08
CRHR1	1394	3.363009691	-3.215316499	5.98E-10	3.77E-08
LY96	23643	1.326035118	1.069395069	6.18E-10	3.88E-08
KCNQ5	56479	2.342805925	-1.300276775	6.36E-10	3.97E-08
PDE6G	5148	1.201056814	-1.206269613	6.74E-10	4.18E-08
GPR83	10888	2.837192097	0.707791331	6.80E-10	4.19E-08
SYNGR4	23546	2.817474441	0.727181654	8.25E-10	5.07E-08
PDYN	5173	4.242492298	-2.985737937	8.53E-10	5.20E-08
UBASH3A	53347	1.194618317	-0.085010171	8.72E-10	5.30E-08
CTLA4	1493	1.086433063	0.921406149	9.58E-10	5.81E-08
CLIC2	1193	1.04777514	2.390637824	9.77E-10	5.90E-08
ITGB1BP3	27231	-6.117839852	-1.822248141	1.05E-09	6.31E-08
MEI1	150365	1.07966397	1.16774525	1.05E-09	6.31E-08
CRP	1401	-4.248620144	-1.723744463	1.07E-09	6.39E-08
IRF4	3662	1.401909159	2.067017902	1.07E-09	6.40E-08
TRPV6	55503	2.600347635	-1.444313458	1.10E-09	6.52E-08
PIK3R5	23533	1.044694265	2.094986079	1.10E-09	6.54E-08
MYCN	4613	2.155843652	3.084832029	1.12E-09	6.62E-08
SIGLEC9	27180	1.18870116	0.704323105	1.14E-09	6.71E-08
APBB1IP	54518	1.082215227	2.228832135	1.19E-09	6.97E-08
AIM2	9447	1.773648	0.815650674	1.21E-09	7.03E-08
IKZF3	22806	1.197259173	-0.508611959	1.31E-09	7.61E-08
CSF2RB	1439	1.073734174	3.466785758	1.35E-09	7.81E-08
PMAIP1	5366	1.002576512	4.020455493	1.38E-09	7.95E-08
FGR	2268	1.104781752	2.766692426	1.41E-09	8.09E-08
TMEM156	80008	1.247662011	-0.781608625	1.45E-09	8.28E-08
CD163	9332	1.350779575	4.26162246	1.49E-09	8.47E-08
KLRB1	3820	1.213061765	0.963337624	1.53E-09	8.70E-08
DBH	1621	-2.680515593	-0.669365711	1.57E-09	8.87E-08
RGS18	64407	1.198601043	0.121819485	1.62E-09	9.14E-08
XCL2	6846	1.503532159	-1.875748491	1.75E-09	9.84E-08
GAD2	2572	3.946921318	-3.310457223	1.76E-09	9.84E-08
LILRP2	79166	1.860553271	-3.140192254	1.82E-09	1.02E-07
CEACAM4	1089	1.484048034	-1.759299495	1.82E-09	1.02E-07
KLK4	9622	-2.871690365	0.975789367	1.94E-09	1.08E-07
COL11A2	1302	-1.93302717	0.143807137	2.18E-09	1.20E-07
CD209	30835	1.172442801	2.471945306	2.20E-09	1.21E-07
FCRL1	115350	2.104535095	-1.637486495	2.22E-09	1.21E-07
GAGE8	100101629	5.89222186	-0.454303774	2.31E-09	1.26E-07
C8orf80	389643	1.521363793	-0.850415832	2.34E-09	1.27E-07
CD33	945	1.075173106	0.61427503	2.35E-09	1.28E-07
CALCB	797	-3.65862317	-1.500901742	2.39E-09	1.29E-07
NAPSA	9476	-1.998903418	0.726590812	2.66E-09	1.43E-07
LTA	4049	1.008315482	-0.859066681	2.67E-09	1.43E-07
LOC400759	400759	1.558927042	-0.305193207	2.75E-09	1.47E-07
UGT2B4	7363	3.559925824	-1.28628176	2.88E-09	1.53E-07
FCGR1C	100132417	1.400064361	0.684261952	2.94E-09	1.56E-07
BTLA	151888	1.201744481	-0.957886145	3.05E-09	1.61E-07
C5orf20	140947	1.279936904	-0.52313544	3.08E-09	1.62E-07
ITM2A	9452	1.045246191	2.536325772	3.11E-09	1.63E-07
STXBP5L	9515	-2.540251071	-1.242619627	3.30E-09	1.71E-07
CCL13	6357	1.745415178	1.058367495	3.82E-09	1.97E-07
CHRNB2	1141	2.201032266	0.206333129	3.85E-09	1.99E-07
LOC153910	153910	3.571364772	-3.151897286	3.92E-09	2.01E-07
FCRL5	83416	1.793506755	1.741919979	4.11E-09	2.10E-07
AIRE	326	-3.321396848	0.331082044	4.12E-09	2.10E-07
C9orf139	401563	1.35874463	-2.300518965	4.21E-09	2.14E-07
FGL2	10875	1.082862393	4.09890646	4.34E-09	2.21E-07
CD244	51744	1.429983543	0.201793281	4.78E-09	2.41E-07
ENTHD1	150350	1.737484801	-2.113791371	4.90E-09	2.47E-07
CCL4L2	388372	1.254845327	2.594494464	5.03E-09	2.53E-07
CLEC4D	338339	1.726363381	-2.459970217	5.27E-09	2.64E-07
TBC1D10C	374403	1.02871113	1.982385587	5.50E-09	2.74E-07
ARHGAP15	55843	1.032183023	1.20448255	6.13E-09	3.04E-07
ST8SIA4	7903	1.000463614	2.64944964	6.36E-09	3.14E-07
LILRA4	23547	1.710088219	-1.727415671	6.51E-09	3.21E-07
SIGLEC7	27036	1.186461459	0.630269732	7.09E-09	3.47E-07
CD38	952	1.477844095	1.358711096	7.14E-09	3.49E-07
CIB4	130106	4.234280663	-1.940593552	7.52E-09	3.65E-07
FOXP3	50943	1.013934188	1.598820004	9.11E-09	4.38E-07
VSIG4	11326	1.274152588	3.333750626	9.19E-09	4.41E-07
SELL	6402	1.126522434	2.354133017	9.69E-09	4.63E-07
GPR34	2857	1.102573348	1.901392572	9.84E-09	4.68E-07
GVIN1	387751	1.044187275	0.972157873	9.85E-09	4.68E-07
CD180	4064	1.119693065	1.391467386	9.90E-09	4.69E-07
FCRL2	79368	1.699430009	-0.580138248	9.94E-09	4.70E-07
MS4A7	58475	1.062658312	3.078427987	1.02E-08	4.80E-07
CD300C	10871	1.004356608	0.397064729	1.07E-08	5.04E-07
UBASH3B	84959	1.072164079	2.50209544	1.16E-08	5.40E-07
GPNMB	10457	1.233535885	6.261452149	1.17E-08	5.47E-07
ERMN	57471	1.474777274	-0.690450132	1.19E-08	5.53E-07
SIRPB2	284759	1.134270169	0.640600263	1.21E-08	5.60E-07
GPR87	53836	3.173188373	-2.375514746	1.23E-08	5.68E-07
CYP4F22	126410	1.34688614	-2.649761768	1.24E-08	5.70E-07
PILRA	29992	1.04964672	2.322197842	1.33E-08	6.06E-07
ORM2	5005	-3.083036405	0.824101255	1.36E-08	6.21E-07
ENPP2	5168	1.031330483	3.967719172	1.40E-08	6.38E-07
CD79B	974	1.17872979	1.326232602	1.41E-08	6.41E-07
LY86	9450	1.052937248	1.194105163	1.58E-08	7.13E-07
LRMP	4033	1.139557036	1.063231505	1.59E-08	7.14E-07
KLRC4	8302	2.003369189	-3.010316815	1.65E-08	7.41E-07
CXorf21	80231	1.082710969	0.134942815	1.69E-08	7.55E-07
CLPS	1208	3.505283617	-3.177079307	1.72E-08	7.66E-07
KLRG1	10219	1.054859217	-0.81492992	1.91E-08	8.47E-07
CLEC2A	387836	-5.111258155	-1.83260235	1.91E-08	8.47E-07
MMP8	4317	-3.382373195	1.788540716	1.94E-08	8.58E-07
CCL2	6347	1.06117566	3.755342107	2.21E-08	9.69E-07
TCP11	6954	2.997891133	0.096824274	2.29E-08	1.00E-06
NCRNA00230B	401629	3.814261907	-2.53970356	2.33E-08	1.02E-06
CLEC10A	10462	1.340605676	1.367241078	2.39E-08	1.04E-06
FCGR2C	9103	1.359604491	1.877207792	2.40E-08	1.04E-06
HLA-DRB5	3127	1.25425104	6.170153734	2.41E-08	1.04E-06
ZNF80	7634	1.630027694	-2.561471746	2.45E-08	1.05E-06
LRRTM1	347730	2.758247467	1.104003702	2.49E-08	1.07E-06
FCN1	2219	1.465334866	1.028049881	2.65E-08	1.13E-06
SLC6A2	6530	-3.934750616	-1.694157063	2.88E-08	1.23E-06
C10orf128	170371	1.230163762	-0.47823742	3.03E-08	1.29E-06
TTC24	164118	1.720077451	-3.138909522	3.05E-08	1.29E-06
MEGF11	84465	-2.169824563	0.277088799	3.62E-08	1.52E-06
IL10	3586	1.358516222	-1.012781281	4.02E-08	1.68E-06
MAGEA1	4100	4.094591377	-1.03116529	4.05E-08	1.69E-06
TLR10	81793	1.300752895	-0.604303043	4.23E-08	1.75E-06
FCRLA	84824	1.537482638	-0.481303192	4.41E-08	1.82E-06
HSD11B1	3290	1.323488362	1.396058404	4.77E-08	1.95E-06
HRH2	3274	1.15018137	-1.154212304	4.93E-08	2.01E-06
LILRB5	10990	1.173998013	1.416573749	5.05E-08	2.05E-06
ADAM29	11086	2.910654834	-3.378148084	5.08E-08	2.05E-06
PLXNC1	10154	1.164565004	2.240119981	5.74E-08	2.31E-06
NANOS2	339345	-4.597475961	-3.059483947	5.77E-08	2.32E-06
NCR3	259197	1.319881214	-1.658025844	5.82E-08	2.33E-06
MEFV	4210	1.152743128	-0.421173955	6.26E-08	2.50E-06
NCF1	653361	1.121163391	2.30982471	6.30E-08	2.51E-06
IL12B	3593	1.535576771	-2.751542575	6.64E-08	2.63E-06
TNFSF14	8740	1.137491315	-1.590616691	6.71E-08	2.65E-06
CLEC5A	23601	1.248621297	1.452637497	6.78E-08	2.67E-06
LOC100240735	100240735	1.421555296	-2.964115731	6.90E-08	2.71E-06
ITGAX	3687	1.018878793	3.835483424	6.93E-08	2.72E-06
IL5RA	3568	1.885119046	-2.863098412	6.98E-08	2.73E-06
KCNJ9	3765	-2.685213216	-2.498450692	6.99E-08	2.73E-06
SPATA21	374955	2.788218343	-3.016615811	7.19E-08	2.80E-06
LOC126536	126536	4.052869875	-2.775544478	8.09E-08	3.13E-06
BEND4	389206	1.563878938	-2.102822484	8.37E-08	3.23E-06
ITGAM	3684	1.265513709	3.06092254	8.76E-08	3.37E-06
TSPAN32	10077	-2.220113538	0.69242344	9.20E-08	3.53E-06
CXorf61	203413	-4.879574179	-2.22251112	9.44E-08	3.61E-06
C20orf114	92747	-4.640814763	-1.257517728	9.68E-08	3.69E-06
SLC8A3	6547	-2.312904012	-0.878087882	1.02E-07	3.87E-06
SLC13A5	284111	2.117234821	-1.566703918	1.02E-07	3.87E-06
TMEM213	155006	-3.127677786	-1.606514482	1.07E-07	4.05E-06
KCNN3	3782	1.046623339	0.184440153	1.17E-07	4.43E-06
GLT1D1	144423	1.196226335	-1.404122896	1.33E-07	5.00E-06
RARRES3	5920	1.064824599	4.672349625	1.34E-07	5.00E-06
SIGLEC8	27181	1.316245949	-0.414922322	1.34E-07	5.00E-06
APOC1	341	1.255270644	4.403060475	1.34E-07	5.01E-06
CCRL1	51554	1.186674061	0.456080012	1.37E-07	5.09E-06
HRH3	11255	2.698209669	-3.016306295	1.39E-07	5.16E-06
CCL17	6361	1.357870319	-1.124567881	1.42E-07	5.26E-06
CLECL1	160365	1.311836912	-2.074934327	1.51E-07	5.57E-06
CD109	135228	1.348957747	3.578428552	1.52E-07	5.57E-06
FOLR2	2350	1.171848036	2.382780334	1.52E-07	5.58E-06
PTAFR	5724	1.085921031	1.979254543	1.77E-07	6.48E-06
CD200R1	131450	1.056861553	-0.867898132	1.82E-07	6.63E-06
CILP	8483	1.743832036	2.339184311	1.85E-07	6.73E-06
ZNF683	257101	1.496779813	-0.401180583	1.97E-07	7.16E-06
MSR1	4481	1.205810369	3.911615026	1.99E-07	7.19E-06
HLA-DQB1	3119	1.066431395	6.118062226	2.00E-07	7.19E-06
RAB39B	116442	1.067814764	-1.230989168	2.05E-07	7.32E-06
IL7R	3575	1.075597967	1.978222016	2.08E-07	7.42E-06
CLEC17A	388512	2.007679058	-2.105055335	2.14E-07	7.59E-06
CD79A	973	1.328509222	2.894000391	2.15E-07	7.63E-06
GAGE2A	729447	4.547948583	-1.104383513	2.17E-07	7.70E-06
CCR8	1237	1.129851955	-0.999520938	2.18E-07	7.70E-06
CSMD3	114788	2.526338026	-2.769192271	2.23E-07	7.86E-06
POU2AF1	5450	1.292092394	2.714499784	2.34E-07	8.20E-06
APOF	319	2.882041192	-2.698344206	2.43E-07	8.47E-06
OPRM1	4988	2.91817833	-3.480231218	2.43E-07	8.47E-06
AP3B2	8120	2.294799791	0.357744286	2.48E-07	8.61E-06
UGT2B7	7364	1.775446103	2.97170964	2.56E-07	8.88E-06
PLUNC	51297	-4.862499729	-1.389273662	2.70E-07	9.33E-06
HLA-DQB2	3120	1.320366655	2.390687949	2.74E-07	9.45E-06
BTN1A1	696	1.57336258	-0.465495245	3.00E-07	1.03E-05
CCR7	1236	1.022248374	1.310950912	3.05E-07	1.04E-05
HLA-DRB6	3128	1.327932279	4.424933921	3.05E-07	1.04E-05
PIK3CG	5294	1.031532666	1.335690148	3.30E-07	1.12E-05
NCRNA00176	284739	-1.755483418	1.299774711	3.70E-07	1.24E-05
TPRXL	348825	-1.927584063	-0.35065337	3.82E-07	1.28E-05
LOC254559	254559	1.151116421	-1.862229941	3.86E-07	1.29E-05
STAC	6769	1.407867251	-0.769974921	3.92E-07	1.31E-05
CLDN18	51208	3.155431353	3.572297977	4.04E-07	1.34E-05
MUC21	394263	-3.309540685	-1.913767473	4.13E-07	1.37E-05
KIR3DL1	3811	2.290290873	-3.318074295	4.32E-07	1.43E-05
SUCNR1	56670	1.224862144	-1.037451838	4.63E-07	1.52E-05
?	441362	3.500438512	-2.803815882	4.66E-07	1.53E-05
KCNJ15	3772	1.24758708	0.312251845	4.79E-07	1.57E-05
CYSLTR1	10800	1.021333311	-0.244284283	4.85E-07	1.58E-05
KIAA0125	9834	1.590074497	0.526877777	5.00E-07	1.63E-05
RORB	6096	1.4519833	-3.060430061	5.15E-07	1.67E-05
TTR	7276	-2.577369625	0.836926553	5.19E-07	1.68E-05
MS4A1	931	1.644168561	0.878850531	5.32E-07	1.72E-05
SCN2A	6326	1.982309508	-0.710392477	5.51E-07	1.77E-05
CRIPAK	285464	-1.157918091	4.221952511	5.60E-07	1.80E-05
RTBDN	83546	2.306751853	-1.287512659	5.80E-07	1.86E-05
CCR4	1233	1.150053215	-0.030770776	5.88E-07	1.88E-05
XAGE2	9502	-3.640091884	-2.695913201	6.10E-07	1.95E-05
LILRA5	353514	1.048580313	1.140460909	6.59E-07	2.09E-05
UTS2R	2837	-2.608263122	-1.70849512	6.60E-07	2.09E-05
HTRA4	203100	1.240349478	-1.647589065	6.69E-07	2.11E-05
KIR2DS4	3809	2.000522471	-3.293813988	6.73E-07	2.12E-05
SIGLEC14	100049587	1.228330095	0.773284339	6.73E-07	2.12E-05
GSTA1	2938	1.867993933	1.175865918	6.90E-07	2.16E-05
KIR3DL2	3812	1.853702474	-3.24883838	7.20E-07	2.25E-05
C3	718	1.117755081	7.33616532	7.50E-07	2.34E-05
VSTM2L	128434	-1.893855026	3.25901069	7.85E-07	2.44E-05
ESR1	2099	1.086036028	-0.987844008	7.89E-07	2.45E-05
FLJ40330	645784	1.289207944	0.471290162	8.04E-07	2.49E-05
FMO2	2327	1.765986572	0.046286049	8.20E-07	2.54E-05
C11orf21	29125	-2.094915255	0.114906407	8.56E-07	2.64E-05
MAGEA10	4109	-4.293550141	-2.025067163	8.61E-07	2.65E-05
TREM1	54210	1.285585465	1.613138404	8.63E-07	2.65E-05
SIGLEC1	6614	1.107046577	2.741084802	8.76E-07	2.69E-05
GAGE12J	729396	4.033460661	-1.378946588	8.93E-07	2.73E-05
KLK5	25818	3.561785984	-1.290540944	9.16E-07	2.79E-05
TNFRSF13C	115650	1.089962186	-1.591131242	9.23E-07	2.81E-05
MAGEB2	4113	4.011700128	0.559244095	9.70E-07	2.93E-05
DAZ3	57054	-5.522540469	0.343619543	9.87E-07	2.98E-05
HSF5	124535	-2.666623138	-1.810872277	1.00E-06	3.02E-05
GAGE1	2543	4.10756734	-1.352488395	1.01E-06	3.03E-05
GZMM	3004	1.034713164	-0.319176761	1.03E-06	3.09E-05
CD1B	910	1.454076438	-1.347941484	1.06E-06	3.19E-05
CNDP1	84735	2.451526539	-1.718300126	1.23E-06	3.65E-05
TM4SF18	116441	1.025744193	1.403647313	1.24E-06	3.67E-05
NTRK1	4914	1.227573119	-1.932869144	1.33E-06	3.93E-05
TNFRSF17	608	1.432677248	0.459895073	1.38E-06	4.08E-05
MYO3A	53904	2.025871947	-1.474497447	1.39E-06	4.08E-05
CCL19	6363	1.440210242	1.169786563	1.39E-06	4.09E-05
DAZ2	57055	-5.154246184	0.04918724	1.45E-06	4.24E-05
CALB2	794	1.675730245	1.652416702	1.45E-06	4.24E-05
FCGR3B	2215	1.321007634	2.370658938	1.46E-06	4.27E-05
CECR7	100130418	1.586925184	-1.984480409	1.49E-06	4.35E-05
SIGLEC5	8778	1.043816547	0.588914366	1.59E-06	4.63E-05
C1orf61	10485	1.828163634	-2.15705347	1.66E-06	4.79E-05
FPR2	2358	1.302880616	0.393207067	1.74E-06	4.98E-05
CYSLTR2	57105	1.1515654	-1.408744123	1.77E-06	5.06E-05
VNN2	8875	1.077646088	0.545297676	1.92E-06	5.47E-05
MYH7B	57644	-1.465596135	2.128393702	1.96E-06	5.57E-05
ZMAT4	79698	-2.364035527	-2.833882225	2.02E-06	5.71E-05
C1orf173	127254	2.001943715	-3.344371551	2.12E-06	5.95E-05
COX7B2	170712	-3.474182713	-3.424334739	2.13E-06	5.97E-05
RBP3	5949	2.560429064	-2.150061596	2.15E-06	6.00E-05
DPEP3	64180	1.701490137	-3.190516233	2.18E-06	6.09E-05
APOE	348	1.131093811	6.616107602	2.20E-06	6.13E-05
SAMD3	154075	1.197339625	0.811153969	2.22E-06	6.15E-05
REXO1L1	254958	3.564874688	-1.160170363	2.32E-06	6.43E-05
TNFAIP6	7130	1.106387787	2.000522207	2.34E-06	6.47E-05
EMR1	2015	1.124234124	-0.391123252	2.39E-06	6.60E-05
EPB41L3	23136	1.028442592	3.637109216	2.46E-06	6.76E-05
NR0B1	190	-2.707687567	-2.640705516	2.46E-06	6.76E-05
CYTL1	54360	1.240584936	-0.763368513	2.53E-06	6.92E-05
KRTAP1-1	81851	-2.84893042	-2.758037001	2.57E-06	7.00E-05
KLKP1	606293	-2.829691189	-2.935264105	2.74E-06	7.42E-05
CCL3	6348	1.020415601	2.859075537	2.78E-06	7.51E-05
GRM4	2914	-2.028303632	-0.524970548	2.81E-06	7.56E-05
HLA-DOB	3112	1.068680636	0.698325424	2.91E-06	7.77E-05
P2RY4	5030	1.951548371	-2.22676375	2.94E-06	7.82E-05
SLC7A10	56301	-2.267698929	-0.732161513	2.98E-06	7.92E-05
S100A8	6279	1.104526187	2.091976469	3.06E-06	8.10E-05
NTSR1	4923	1.874022545	1.743466545	3.07E-06	8.10E-05
SH2D1B	117157	1.040375002	-1.710332086	3.13E-06	8.24E-05
C8ORFK29	340393	-1.59440989	1.228263497	3.14E-06	8.24E-05
FFAR2	2867	1.070797167	0.914781385	3.19E-06	8.34E-05
PAGE1	8712	3.610774757	-1.403268637	3.33E-06	8.68E-05
CETP	1071	1.026409695	-0.419452191	3.34E-06	8.68E-05
ZFP42	132625	-2.794907976	-2.681037983	3.39E-06	8.80E-05
KCNE1	3753	1.318602174	-2.799353435	3.52E-06	9.12E-05
WNT7B	7477	1.623152623	0.648720122	3.55E-06	9.18E-05
ST6GALNAC5	81849	1.036494955	1.465302331	3.62E-06	9.34E-05
MYH16	84176	1.590845064	-2.029143111	3.95E-06	0.000100894
SLC26A9	115019	2.062723105	-0.908485062	3.95E-06	0.000100894
WNT10B	7480	1.189684126	-0.489230912	3.99E-06	0.000101704
MMP9	4318	1.135979591	6.267546992	4.35E-06	0.000110367
AK5	26289	1.216179669	-1.116423846	4.45E-06	0.000112761
PPFIA2	8499	1.05780141	-1.47354245	4.60E-06	0.000116027
AKAP12	9590	1.134557365	4.824008514	4.75E-06	0.000119506
AQP9	366	1.202821589	2.370030169	4.83E-06	0.000121213
CLEC4G	339390	1.609876808	-2.275486923	4.96E-06	0.000124008
ATP6V0D2	245972	1.014108476	0.3724248	5.02E-06	0.000125295
P2RY12	64805	1.219149866	-1.945361807	5.28E-06	0.000131506
CELA3A	10136	2.787481056	-2.171238375	5.50E-06	0.000136609
DNASE1L3	1776	1.518541848	1.861037826	5.56E-06	0.000137907
HRH4	59340	1.307036706	-2.490851478	5.94E-06	0.000146385
C8G	733	-1.490903818	0.493197926	6.04E-06	0.000148673
WNT1	7471	1.217269171	-3.074142276	6.05E-06	0.000148673
ALDH8A1	64577	-1.283338665	-0.952224505	6.26E-06	0.000153511
GAGE12F	100008586	3.773924389	-2.729317977	6.51E-06	0.000158782
MGC29506	51237	1.276127193	3.505137161	6.56E-06	0.000159686
ENPP7	339221	1.897819473	-3.343277415	6.64E-06	0.000161509
LILRA1	11024	1.114642786	-1.544730621	6.83E-06	0.000165855
GRAMD1B	57476	1.096816694	0.719026163	7.02E-06	0.000170134
IL22RA2	116379	1.358689385	-1.763230864	7.08E-06	0.000171255
SERPINA3	12	-1.868809311	4.402315287	7.33E-06	0.000176859
SFTA1P	207107	1.495576015	-2.917433404	7.38E-06	0.000177528
GAGE4	2576	3.421501213	-1.849422211	7.52E-06	0.00018075
HS3ST4	9951	-3.018160961	0.516251192	7.56E-06	0.000181492
KCNK2	3776	1.559151427	-1.771867676	7.65E-06	0.000183197
POSTN	10631	1.102618732	7.494593916	7.72E-06	0.000184524
GAGE10	643832	3.652737687	-2.750808647	7.75E-06	0.000184704
DCLK1	9201	1.079511681	0.332621098	7.82E-06	0.000186091
RIMS2	9699	2.010359121	-2.942598649	7.94E-06	0.000188241
TSHR	7253	1.392391659	-2.612367751	8.01E-06	0.000189513
OLIG2	10215	1.542337409	-3.099839948	8.52E-06	0.000200736
MUC7	4589	3.243315305	-2.876171765	8.78E-06	0.000206494
MYCNOS	10408	2.10070106	-2.692196975	9.22E-06	0.000216395
CACNA1E	777	1.438342179	-0.074822567	9.29E-06	0.000217461
BFSP2	8419	1.259610787	-2.852066235	9.56E-06	0.000223473
NCF1B	654816	1.079741969	0.722956248	9.85E-06	0.000229892
INHA	3623	1.893739461	-0.954449597	9.97E-06	0.00023214
SFTPB	6439	-2.517145913	0.531377668	1.00E-05	0.000233263
GBP6	163351	1.226050331	-2.740653745	1.04E-05	0.00024122
CPA3	1359	1.152511106	3.010565502	1.04E-05	0.00024122
XAGE1D	9503	-2.880540722	-3.268926933	1.12E-05	0.000257906
TNNC1	7134	-1.41060402	1.945925982	1.15E-05	0.000264434
F13A1	2162	1.008567451	3.498692256	1.18E-05	0.000271007
KCNC2	3747	2.817479901	-1.847722791	1.18E-05	0.000271007
SERPINA11	256394	-2.633467748	-1.582518267	1.20E-05	0.000273716
IL8	3576	1.169645897	6.590567557	1.20E-05	0.000275146
GAPT	202309	1.03068805	-0.371186817	1.26E-05	0.000286947
FMO1	2326	1.213651313	-0.903690637	1.29E-05	0.000292327
RD3	343035	1.94476984	-3.252032922	1.31E-05	0.000295243
LOC100128842	100128842	-1.026722914	1.228903583	1.31E-05	0.000295243
EPHA7	2045	-1.728286036	1.722836091	1.32E-05	0.000296983
LOC284551	284551	-2.329715417	-2.340746964	1.32E-05	0.000297229
C9orf171	389799	-2.836559194	-2.976045361	1.33E-05	0.000299243
IGF1	3479	1.167588084	1.808321244	1.36E-05	0.000304033
HOXC10	3226	1.965386335	-2.426442379	1.45E-05	0.000322657
GAGE2D	729408	3.498600186	-1.338186519	1.46E-05	0.000324702
KIAA0087	9808	-2.140204317	-1.883070018	1.50E-05	0.000333506
CYP1B1	1545	1.295902416	2.448677501	1.50E-05	0.000333506
OR7E91P	79315	-1.69155521	-1.404331306	1.51E-05	0.000333506
FCRL4	83417	1.319749811	-2.854572089	1.57E-05	0.000347217
CD22	933	1.202407004	0.952443164	1.64E-05	0.000361963
BLK	640	1.414694486	-0.768828625	1.69E-05	0.000370754
LCN10	414332	1.389967974	-1.114923807	1.72E-05	0.000378042
PRDM8	56978	1.008839415	1.14390595	1.74E-05	0.000381234
AFF2	2334	1.055848841	-2.16238077	1.85E-05	0.000403952
ALOX15B	247	1.232113375	0.592607282	1.85E-05	0.000403952
C9orf66	157983	1.240456499	-1.309623037	1.86E-05	0.000404832
BCORL2	286554	1.579307078	-3.321689873	1.95E-05	0.000421008
SHISA3	152573	1.257159837	0.805432056	1.99E-05	0.000427869
ZNF536	9745	1.393037512	-1.174764515	2.10E-05	0.000448544
ODZ2	57451	-1.467622739	-0.252501748	2.12E-05	0.000450695
SLC5A8	160728	-3.327491497	0.535508525	2.38E-05	0.000501557
AMBN	258	2.726862425	-3.027519263	2.46E-05	0.00051672
CD300E	342510	1.346895437	-2.213221594	2.49E-05	0.00052024
ANKRD1	27063	1.615705717	-2.41499894	2.50E-05	0.000522314
BAAT	570	-1.96188929	1.291307692	2.64E-05	0.000547598
IGJ	3512	1.392846064	8.387372581	2.67E-05	0.000552423
TRPM8	79054	1.89732527	-1.365533903	2.70E-05	0.000556382
UGT2B10	7365	1.77004128	0.674883205	3.13E-05	0.000634646
L1CAM	3897	1.410408829	3.723165663	3.13E-05	0.000634646
CHRNA2	1135	2.394558259	-2.358843393	3.15E-05	0.00063784
HLA-DPB2	3116	1.285019362	-1.156711943	3.19E-05	0.000643665
REG1B	5968	-2.904318399	7.637655776	3.24E-05	0.000652917
HSPB3	8988	-1.879842934	-0.024858843	3.32E-05	0.000667569
SAGE1	55511	2.834533248	-2.749710033	3.54E-05	0.000709323
GAS1	2619	1.179436111	2.486474541	3.61E-05	0.000722023
KRTAP3-3	85293	-1.950821792	-2.691293301	3.65E-05	0.000727377
SERPINA12	145264	2.351619856	-3.595110499	3.67E-05	0.000730018
MGAT5B	146664	1.213702595	-2.055887771	3.74E-05	0.000743828
HOTAIR	100124700	-2.850263448	-1.006960374	3.83E-05	0.00075642
MATK	4145	1.103444899	1.233460975	3.83E-05	0.00075642
CGB	1082	2.105260207	-1.839106658	3.98E-05	0.000784475
TBX4	9496	-2.081826714	0.387439252	4.02E-05	0.00078774
C14orf64	388011	1.24297147	-1.258978785	4.03E-05	0.000788543
MMP1	4312	1.099394755	6.794997546	4.12E-05	0.00080209
C13orf30	144809	1.18037661	-2.939241694	4.12E-05	0.00080209
TPH1	7166	1.570040337	-1.227155507	4.34E-05	0.000838866
NCRNA00189	193629	1.172921823	-3.241961785	4.39E-05	0.000846946
LOC283392	283392	2.082035673	-3.048995082	4.43E-05	0.000852909
PRKCG	5582	1.494064752	0.628477798	4.49E-05	0.000864903
A2ML1	144568	2.415859677	-0.834944398	4.65E-05	0.000889351
CYP4B1	1580	-1.171815224	-1.680632746	4.66E-05	0.000889942
FCAR	2204	1.132805501	-1.340357165	4.70E-05	0.000895865
ADAM6	8755	1.221328284	11.06140797	4.71E-05	0.000895865
C1orf168	199920	1.854929346	-1.123863054	4.84E-05	0.000916187
CGB5	93659	2.29593954	-1.581558043	4.85E-05	0.0009184
DAZL	1618	1.369580262	-2.726862083	4.89E-05	0.00092475
SLC5A12	159963	-1.616285379	-1.067315417	4.91E-05	0.000927505
TM7SF4	81501	1.246886182	-0.928693543	5.11E-05	0.000959883
C7orf52	375607	-1.336437256	-1.98032749	5.12E-05	0.000959969
NTS	4922	-2.391910682	1.592729656	5.45E-05	0.001014434
TREML4	285852	1.634196089	-3.32877639	5.49E-05	0.001019024
EPHA8	2046	2.346327664	-0.638154656	5.58E-05	0.00103394
CTSG	1511	1.387292183	-0.532543364	5.75E-05	0.001059559
GLYAT	10249	2.445344493	-3.199651087	5.76E-05	0.001061178
C1orf186	440712	1.036106963	-1.890223662	5.82E-05	0.001070682
SNORA71D	677840	-3.058908601	-2.643854622	5.84E-05	0.001072232
CACNA1S	779	-1.997085181	-2.838955242	6.13E-05	0.001117946
ZNF804A	91752	1.028378916	-1.802053007	6.18E-05	0.001124267
TNFRSF13B	23495	1.29276163	-1.619471692	6.20E-05	0.00112633
KLHL13	90293	-1.317557388	2.687687164	6.23E-05	0.001131283
GBP7	388646	1.295148405	-3.113922875	6.25E-05	0.001133426
BHMT	635	-1.768320584	-1.978203557	6.26E-05	0.001134593
CHI3L2	1117	1.246071446	-0.089923462	6.39E-05	0.001153662
GAGE2B	645037	3.374554247	-2.075641654	6.45E-05	0.001163032
PALM3	342979	-1.21334533	2.473458751	6.64E-05	0.001195021
MUC6	4588	-1.990151259	2.240368864	7.10E-05	0.001267601
GUCA1A	2978	1.188865436	-2.500143954	7.31E-05	0.001299691
RBM20	282996	-1.144798748	-0.836583149	7.51E-05	0.00133154
KLRC3	3823	1.024931034	-2.059791161	7.54E-05	0.001332554
ABCA17P	650655	1.341997282	-1.467836266	7.57E-05	0.001336081
SNORD22	9304	-2.060592771	-2.635100466	7.66E-05	0.001346648
DDX53	168400	2.685501806	-3.092165211	7.74E-05	0.001356326
DGKB	1607	-1.689283043	-1.273547071	7.78E-05	0.001361408
SDK2	54549	-1.052732096	1.255366994	7.88E-05	0.001374997
RSPO1	284654	1.090109815	-2.091654031	7.90E-05	0.00137683
RXFP1	59350	1.014114595	-2.43591276	7.91E-05	0.001377427
CGB2	114336	2.555921437	-2.376742935	8.17E-05	0.001411257
CLDN9	9080	-1.044068011	1.712119749	8.30E-05	0.001431597
CT45A1	541466	2.348319752	-3.252339369	8.41E-05	0.001448079
RPL29P2	118432	1.674547228	-1.979664078	8.46E-05	0.001454918
CLEC12A	160364	1.135961242	-0.053089412	8.68E-05	0.001487195
GIF	2694	1.501495205	1.337174633	9.05E-05	0.001543969
UNC45B	146862	1.058714027	-3.353807377	9.22E-05	0.001567177
SPRR2F	6705	-3.292259695	-1.13543576	9.31E-05	0.001578992
SNORA63	6043	-2.152059875	-0.226260458	9.68E-05	0.001633899
C11orf41	25758	1.255189002	1.822424133	9.72E-05	0.001639379
XCL1	6375	1.183239501	-1.460991411	9.93E-05	0.001665976
NCF1C	654817	1.090533321	1.547887957	9.95E-05	0.001666748
KRT5	3852	-1.750389901	0.897340097	0.000100458	0.001677641
HOXC13	3229	2.485004414	-2.23864065	0.000101001	0.001684423
CR1L	1379	1.348888487	-3.08062027	0.000101879	0.001695895
CCL7	6354	1.265822714	-1.65305086	0.000102692	0.001707846
TSKS	60385	1.33568439	-3.116699749	0.00010744	0.001778537
SNORA23	677808	-2.062672273	-2.855937034	0.000111422	0.00183088
TXNDC2	84203	1.631003255	-3.327167753	0.000112911	0.001851955
SERPINA5	5104	1.107740026	0.500138763	0.000116388	0.001889131
SERPINA4	5267	-1.415893131	0.455367914	0.000120251	0.001947331
CXCR5	643	1.153387278	-0.343749199	0.000120878	0.001953933
CGB8	94115	2.422537459	-2.056254671	0.000126908	0.002040721
RETN	56729	1.784558984	-1.943418942	0.000126932	0.002040721
SPRR1B	6699	1.805456714	-1.451971664	0.000133158	0.002119857
SLC4A10	57282	-1.679182467	-0.088963131	0.000142147	0.002244628
KCNH6	81033	1.262395116	-0.864666256	0.000144266	0.002268421
FAM92B	339145	1.277593287	-2.601358308	0.000154455	0.00239909
FOLR1	2348	-1.526177942	3.440317575	0.000155673	0.002411717
FAM5C	339479	-2.1656436	1.133073961	0.000156868	0.002428128
FOXC2	2303	1.167690027	-0.500856694	0.000158972	0.002452196
ASTN1	460	1.613878516	-2.484886506	0.00016024	0.002469626
FLJ44054	643365	1.961998579	-3.408315638	0.000164086	0.002515888
PGC	5225	-1.380083991	0.632602287	0.000164651	0.002518074
BEX1	55859	1.359458171	-0.942357706	0.000174454	0.002645658
HEPHL1	341208	-1.68333164	0.526739924	0.000180053	0.00271645
EMX1	2016	1.727422588	-1.196695416	0.000183605	0.002760715
MCHR1	2847	1.023219363	-1.879932637	0.000188222	0.002808876
DUX4	22947	2.527586404	-2.203667052	0.000188423	0.002809527
RAB3C	115827	1.242134024	-2.236727411	0.000203133	0.002996378
KRTAP3-1	83896	-2.392300096	-1.946121364	0.000217987	0.003179146
MT4	84560	-3.00699999	-1.50705818	0.000218013	0.003179146
IGF2	3481	-1.989832896	10.684388	0.000221565	0.003220438
LOC653545	653545	2.301950247	-3.042627482	0.000222199	0.003227032
PLK5P	126520	-1.547308209	-2.496817316	0.000230417	0.003332842
LOC642587	642587	2.641455319	-3.229074678	0.000236731	0.00341864
CDH9	1007	-2.551166355	-3.333176982	0.00024348	0.00350196
PROK1	84432	1.995676053	-2.437096821	0.000249407	0.003576159
SYN3	8224	-1.229399658	2.584895509	0.000255705	0.003642619
AMPD1	270	1.181131032	-1.722413419	0.0002568	0.00365531
ESPNP	284729	-1.102257169	-2.037466668	0.000260772	0.003705954
C19orf59	199675	1.161458535	0.654546585	0.00027739	0.003898726
PROM2	150696	-1.066368416	4.826570683	0.000279437	0.003915276
PAPPA2	60676	1.435921279	-1.652632631	0.000285386	0.003986043
CR2	1380	1.216894714	1.122448822	0.000287757	0.004016012
ATP6V0A4	50617	-1.996916951	-1.618389682	0.000301102	0.004182677
CALB1	793	-2.309480166	2.532224261	0.000309176	0.004278205
PRSS45	377047	-1.756693872	-2.909561295	0.000313108	0.004329266
C19orf18	147685	-1.01640092	-1.466322592	0.000321004	0.004414544
GRIN2C	2905	1.060045559	0.333394454	0.000321722	0.004421024
IL1F8	27177	-2.503531637	-2.230089352	0.000325011	0.00445936
SSTR3	6753	1.251112704	-3.28862689	0.000329523	0.004503986
CAMP	820	1.410530264	-2.952507857	0.000339571	0.004627167
CCDC83	220047	1.809726754	-3.536347608	0.000343317	0.004667551
KRTAP5-5	439915	-1.032710189	-0.982672146	0.000349315	0.00473828
DEFB103B	414325	2.344680868	-3.004520034	0.000351238	0.004753545
MSMB	4477	2.735141402	-0.7108834	0.000356137	0.00481256
FAM129C	199786	1.231111405	-0.799114452	0.000365722	0.004908697
CLC	1178	1.548425664	1.14788175	0.000374002	0.005000166
DLX3	1747	-1.428446996	1.559502216	0.00037578	0.00500984
KCND2	3751	1.121993572	-0.903599304	0.00037734	0.005023143
COL20A1	57642	-2.333704052	-3.040578899	0.000387361	0.005141227
CCR3	1232	1.018439277	-1.080660364	0.000390047	0.005169201
FAM157B	100132403	1.218760341	-1.653592912	0.000394477	0.005212457
RNF165	494470	1.091155067	-2.094786154	0.00039866	0.005252208
SFTA3	253970	-3.122638683	-0.012727564	0.000406444	0.005331184
CGB1	114335	2.518875552	-2.484627964	0.000428667	0.005573602
ACADL	33	-1.900138642	-2.910589085	0.000431845	0.005596021
CHRFAM7A	89832	1.034154083	0.641458195	0.000435006	0.005627381
RFPL4B	442247	-1.818458191	-3.392419161	0.000441544	0.005699586
?	388795	-1.387778898	-1.907000145	0.000443441	0.005715814
OLFM3	118427	-1.718930788	-2.659921511	0.000445095	0.005733007
CLNK	116449	1.211052752	-3.280294171	0.000448796	0.005768208
CGB7	94027	1.560349508	-2.404738923	0.000451346	0.005796812
C5orf46	389336	1.260789152	-0.962063332	0.000452162	0.005803125
OTOP2	92736	1.853527877	-1.326271005	0.000465099	0.005939309
KRT31	3881	-2.365968456	-1.077481992	0.000468988	0.005976171
DLGAP1	9229	1.05679348	-1.624075729	0.000472642	0.006009883
MARCO	8685	1.394215814	2.225113208	0.000475985	0.006041603
DKK4	27121	-1.735125278	1.777038132	0.000476536	0.006041603
MIXL1	83881	1.211659788	-3.33035128	0.000476649	0.006041603
IL31RA	133396	1.162305408	-2.457876626	0.000476826	0.006041603
REG3A	5068	-2.25747298	8.280239431	0.000485031	0.006123863
FCER2	2208	1.417901444	-1.146740258	0.000501938	0.006301717
COL29A1	256076	1.104805715	-2.912973282	0.000506339	0.006334725
MS4A6E	245802	1.572282206	-2.793155166	0.000510461	0.006381838
TMPRSS5	80975	-1.218502237	0.865659049	0.000515571	0.006419843
SLC1A7	6512	-1.055322261	3.421012878	0.000515642	0.006419843
ODZ1	10178	1.147830266	-2.104089905	0.000520351	0.006468526
SOX2	6657	1.694785076	0.527689709	0.000520652	0.006468526
BRS3	680	-2.328736442	-3.40193066	0.000528824	0.006551846
SLC38A3	10991	-1.305204888	0.914879794	0.000532289	0.006585654
OTC	5009	1.314127678	1.525594975	0.000542561	0.006689595
TMEM132B	114795	-1.061039369	-0.811919067	0.0005492	0.00675282
ANXA8L2	244	1.000081508	-1.918393232	0.00055783	0.006836917
WISP2	8839	1.271578093	-0.315695576	0.000559492	0.006846409
WFDC10B	280664	-1.05831812	-1.526823679	0.000560534	0.006850286
UMODL1	89766	-1.068138907	0.956260279	0.000561601	0.006858131
CDH4	1002	1.623495837	-1.988361546	0.000566696	0.006910902
STMN2	11075	1.011616928	1.515637252	0.000577421	0.007032106
HOXC4	3221	1.068179749	-1.256440375	0.000579583	0.007048837
NELL1	4745	1.347989424	-1.398320074	0.000584467	0.007088943
SNORD15B	114599	-1.932476694	-2.148236562	0.000586501	0.007103976
TCL1A	8115	1.49676812	-1.057303096	0.000617223	0.007405847
VGLL1	51442	-1.708515707	-1.320616528	0.000630096	0.007536297
S100A12	6283	1.025470689	-1.888355618	0.000638125	0.007615752
IL13	3596	1.220274218	-2.754658296	0.000641214	0.007647511
TEX101	83639	1.347445696	-2.963227328	0.000644249	0.007672027
NHLH2	4808	-2.100469638	-2.564441521	0.000657918	0.00779991
EEF1A2	1917	-1.018331517	0.518118706	0.000661663	0.007825607
ACTL8	81569	1.350517033	1.993504374	0.000720106	0.008354356
NPY2R	4887	1.407710014	-2.760458488	0.000746751	0.008596532
SLITRK4	139065	1.172374798	-2.090039659	0.000759457	0.008720343
CA7	766	1.018254393	0.926022642	0.000770058	0.008830727
CACNA1I	8911	1.124740123	-0.538944849	0.000783707	0.008947072
LY6D	8581	-1.58533155	0.212752459	0.000786296	0.008970896
CYP1A1	1543	1.771826087	-2.381203289	0.000794754	0.009041891
SNORA71A	26777	-1.810776105	-2.010880204	0.000794804	0.009041891
PLAC4	191585	-1.162336675	1.660110903	0.000797954	0.009065778
KCTD4	386618	-1.215727729	-2.514044243	0.000805453	0.009136982
RGR	5995	-1.842495526	-1.42446583	0.000811616	0.00919022
SCARNA2	677766	-1.028914937	0.493228542	0.000815646	0.009229187
VCX3A	51481	-1.470435645	-2.881840334	0.00083339	0.009370657
NLRP4	147945	-2.052313845	-2.351186113	0.00083533	0.009386568
SLC6A15	55117	1.408297167	-2.342842043	0.000858105	0.009588253
GPR15	2838	1.170333442	-0.248323552	0.000894526	0.0099208
LOC653544	653544	2.320807514	-1.618205775	0.000919616	0.010147289
GPRC6A	222545	-1.894529513	-2.032622173	0.00092252	0.010168198
GALNT8	26290	1.013590591	3.157478132	0.000925612	0.010189713
RXRG	6258	-1.015958729	-2.648460693	0.00099513	0.010796364
CNNM1	26507	1.014759811	0.009223557	0.000999856	0.010840162
COL9A3	1299	-1.045396784	4.863533801	0.001009157	0.010911158
SLITRK2	84631	1.093546386	-3.044793897	0.00102168	0.011029952
GLDC	2731	-1.28523058	1.5011555	0.001030696	0.011107163
GDF6	392255	1.02038443	-1.468186451	0.001084893	0.011607255
EMR3	84658	1.045721702	-0.981997855	0.001124261	0.011935593
C9orf70	84850	-1.414277625	-2.32331019	0.001127275	0.011960487
C7orf57	136288	-1.076181531	-2.865182283	0.001138011	0.012017337
FAM25A	643161	1.908890923	-2.782799495	0.001151761	0.012112466
SNORD15A	6079	-2.150361427	-2.954481312	0.00115995	0.012171097
SNORA71B	26776	-1.890194594	-2.091442913	0.001176258	0.01229056
SLC6A14	11254	1.067309044	3.815229182	0.001203765	0.012512154
BNC1	646	1.182229593	-3.128908224	0.001205906	0.01251259
UTF1	8433	-1.729393455	-3.296940202	0.001207834	0.012525318
PLA2G1B	5319	1.366177867	-2.790066162	0.001229356	0.012711641
KLK6	5653	1.227410202	4.996252142	0.001253798	0.012897235
TMEM84	283673	-1.138888614	-2.635700947	0.001258451	0.012930222
T	6862	1.981069758	-1.594616372	0.001260816	0.012947086
SEZ6L	23544	-1.557546088	-1.969036733	0.001270611	0.013032695
XKR7	343702	1.760835174	-3.028834784	0.00128503	0.013150411
FOXL2	668	-1.630113943	-2.499236953	0.001286617	0.013151599
VSTM1	284415	1.209969326	-2.577977167	0.001304624	0.01329007
LOC100240726	100240726	-1.759422245	-3.166915623	0.001321125	0.013419926
IL1F5	26525	-1.542925886	-2.270281966	0.001334918	0.013523736
SYNPR	132204	-1.710780724	-0.488787205	0.001356493	0.013662748
ORM1	5004	-2.14740108	4.267054744	0.001421671	0.01419924
CTRC	11330	1.703752996	-3.096067323	0.001425069	0.014210309
DSCR8	84677	2.055395147	-3.302870503	0.001451684	0.014426461
TDRD1	56165	1.718996338	0.706775623	0.001475952	0.014618872
KRT38	8687	1.722280057	-2.638231984	0.001509886	0.014880782
MEOX2	4223	1.001754217	0.406964555	0.001587962	0.015479603
SVOP	55530	1.081142657	-2.236294691	0.001595773	0.015537873
UPK2	7379	-1.683308637	-0.258152709	0.001619969	0.015689134
NRAP	4892	1.305407256	-1.553853692	0.001623861	0.01571813
CHRM4	1132	1.009475998	-1.926699342	0.001721704	0.016495511
C22orf34	348645	1.123858439	-2.556228712	0.00172879	0.016540557
C1orf114	57821	-1.0912253	-2.096384029	0.001733905	0.016559162
LMX1B	4010	1.234351829	-2.32808758	0.001763656	0.016771615
SFTA2	389376	-1.129541908	1.8499135	0.001792309	0.016980871
KIF1A	547	1.21276864	0.335206537	0.001904265	0.017749975
HTR3C	170572	1.546580901	-3.111277468	0.001936581	0.017938964
CLCA1	1179	1.353313135	7.908906038	0.001979386	0.018249465
DLX5	1749	1.196883422	-0.401940941	0.002021385	0.018504007
GAGE2C	2574	2.39854416	-2.709738642	0.002151505	0.019416761
ZFP57	346171	1.223036699	-2.559216305	0.00216983	0.019562393
GAGE12D	100132399	2.636617258	-0.210795298	0.002283074	0.020299444
SFRP1	6422	1.021416095	1.699131555	0.00236906	0.020826412
KCNJ12	3768	-1.093298911	1.965583027	0.002390414	0.020983886
AQP8	343	-1.332301504	3.821506897	0.002526257	0.021903215
GLP1R	2740	-1.632879345	-2.661923772	0.002531765	0.021929696
TMEM90A	646658	1.042879387	-2.743996921	0.002552941	0.022070348
NKX6-1	4825	-2.181858912	-3.286270678	0.002637428	0.022625692
CCNA1	8900	-1.45980426	-2.616726967	0.002676632	0.022907046
SPRR1A	6698	1.793159124	0.030530404	0.002722705	0.023179298
PAH	5053	-1.077276803	2.421307218	0.002744292	0.023323135
DLX1	1745	-1.375244472	-1.806244593	0.002829962	0.02384759
HOMER2	9455	-1.017488331	-0.629813558	0.002847231	0.023942986
GSTA2	2939	1.132507756	-1.748342613	0.002888943	0.024191349
C1orf105	92346	-1.015323395	-0.99956231	0.002990308	0.024686034
KRT40	125115	-1.380010889	1.661821008	0.003033788	0.024971482
EPYC	1833	1.182918619	0.618893624	0.00309971	0.025339098
SVOPL	136306	-1.493591232	-0.966735979	0.003109539	0.025384632
CDH16	1014	1.288549179	0.995432458	0.00321458	0.026016416
NXPH1	30010	-1.175024075	-2.613844551	0.003222289	0.02604344
RGS20	8601	1.018408964	-1.950319808	0.00322515	0.026046177
BPIL1	80341	-2.316898002	-1.27671989	0.003258308	0.026263312
CEBPE	1053	1.055690463	-1.451595559	0.003404304	0.027134261
CD19	930	1.005946278	-0.171630388	0.003553187	0.027969998
INS-IGF2	723961	-1.845540242	1.164849634	0.003608458	0.028271661
SLITRK6	84189	-1.221677413	2.954477132	0.003608677	0.028271661
RP1	6101	-1.191043661	-1.115181245	0.003627625	0.028407658
PCDHAC2	56134	-1.010821433	0.229725604	0.003655486	0.028550874
C4orf7	260436	1.138149487	-0.468747602	0.003781883	0.029150528
HMX3	340784	1.436439925	-3.180400758	0.003831635	0.029447271
KCTD16	57528	1.026199165	-0.182814652	0.003832856	0.029447271
HCRT	3060	-1.123575082	-2.470491982	0.003842538	0.029472497
PNCK	139728	-1.094832925	0.808077814	0.00388742	0.029662522
FLJ26850	400710	-1.274204792	-3.25692753	0.003966664	0.030134172
LOC157381	157381	-1.047246078	-3.103542297	0.00397341	0.030164173
SPRR2D	6703	1.369735335	-0.519429942	0.003979976	0.030201192
CPB2	1361	-1.01055191	-3.39769897	0.004046807	0.030574447
SNORA68	26780	-1.989009613	-2.313467928	0.004121734	0.030907659
RPRML	388394	-1.386012255	-1.822882853	0.00449729	0.032938367
RNU11	26824	-1.6314253	-3.106876188	0.004538009	0.033115672
TGM5	9333	1.555250274	-3.346779208	0.004611775	0.033529608
FLJ42393	401105	-1.207650288	-3.102424008	0.004698861	0.034051983
FSTL5	56884	-1.326695101	-2.645196184	0.004966969	0.035708266
NCRNA00162	378825	1.201272131	-2.651912128	0.005008344	0.03593065
TNNT1	7138	1.234293979	1.190819852	0.00531331	0.03751633
CT45A5	441521	1.931473389	-2.777401894	0.005383495	0.037761994
TUBB2B	347733	-1.119438546	2.707083224	0.005387486	0.037764405
TCAM1P	146771	1.128314603	-1.848957755	0.005476161	0.038273184
KRT16	3868	1.019901683	0.280690389	0.005495312	0.038377027
C3orf72	401089	-1.528379588	-3.097208488	0.005689247	0.039305015
SFRP2	6423	1.014597474	5.983789491	0.005699111	0.039324083
SNAR-A4	100169956	-2.199162669	-2.368890226	0.005735046	0.039452674
ASCL1	429	1.268928018	-3.247237814	0.005763116	0.039525697
CXorf49B	100132994	-1.96612143	-2.788953618	0.005765108	0.039525697
CD300LG	146894	1.118642466	-2.517398534	0.005919593	0.040237074
FGF3	2248	-1.588806144	-1.599867421	0.006021164	0.040681186
UPK1B	7348	1.442307276	-2.930755388	0.006022759	0.040681186
HCN1	348980	-1.013090257	-0.190409643	0.006024265	0.040681186
HIST1H4D	8360	-1.005084205	-2.410107799	0.006368589	0.042553595
LOC729467	729467	-1.176117501	-1.939755723	0.006425658	0.042816964
LGI3	203190	-1.02040316	-1.901314389	0.006647017	0.043834512
CPNE6	9362	-1.081738459	-0.141824463	0.006725753	0.044174511
SNAR-A2	100126799	-2.160515208	-2.796874234	0.006740623	0.04423971
LPO	4025	-1.07088004	0.230577407	0.006856605	0.044819886
TSIX	9383	-1.642989258	3.778879284	0.006964353	0.045358359
ZG16	653808	1.228338956	6.710108245	0.007065392	0.045766333
GJB5	2709	1.090995978	1.250932038	0.007086129	0.045884035
FZD10	11211	-1.147868527	3.581663769	0.007171122	0.046259952
ROPN1	54763	-1.081502779	-2.723007803	0.007181572	0.046284118
RSPO2	340419	-1.001731714	-0.482264964	0.007300935	0.046908456
CHRNA7	1139	1.086505963	0.108577659	0.007439728	0.047603632
DMRT3	58524	-1.188643217	-1.064306249	0.007509154	0.04788429
LOC100144604	100144604	1.040427631	-2.89078518	0.007512516	0.04788429
FADS6	283985	-1.11846088	0.351589829	0.007551853	0.048046983
ITLN1	55600	1.153374755	6.798224938	0.0077803	0.049202761
