# Supplementary material for: Immunogenomic pathways associated with cytotoxic lymphocyte infiltration and survival in colorectal cancer
Source: BMC Cancer. 2020 Feb 14;20:124. doi: 10.1186/s12885-020-6513-4 (PMC7023815; doi:10.1186/s12885-020-6513-4)
Supplement: Supplementary file 2 — Additional file 2. This data file includes the results of all differentially expressed genes when comparing each tumor location and stage. This file also includes all results from the pathway enrichment analysis that are included in the visualization (Figure 2). Additionally, the survival analysis from all genes with a significant impact on survival is included in this file. [file 12885_2020_6513_MOESM2_ESM.zip › 2.rectum.loca.low.vs.high.diffSigR4.csv]

gene_symbol	gene_id	logFC	logCPM	PValue	FDR
CCL5	6352	1.864674631	4.010516484	7.42E-34	1.33E-29
CD8A	925	1.981782896	2.496293551	5.27E-33	4.73E-29
GBP5	115362	2.065919308	3.389460097	5.16E-29	3.09E-25
CTSW	1521	2.001445399	1.14255944	2.49E-28	1.12E-24
IDO1	3620	3.106884292	4.441757901	7.76E-28	2.78E-24
NKG7	4818	1.895220361	2.145177428	2.12E-27	6.34E-24
TIGIT	201633	1.804860988	1.172014428	4.28E-26	1.10E-22
SLAMF8	56833	1.595835522	3.776449014	1.18E-24	2.64E-21
GBP4	115361	1.653206154	4.831082057	1.80E-24	3.59E-21
KLRD1	3824	2.074814903	0.236399357	3.77E-24	6.15E-21
CD96	10225	1.458541777	1.723616829	3.82E-24	6.15E-21
PLEK	5341	1.972019087	4.015764563	4.35E-24	6.15E-21
CXCL9	4283	2.120005471	4.805932673	4.46E-24	6.15E-21
ITGAL	3683	1.502929461	3.397563471	9.79E-24	1.25E-20
ANXA8	653145	6.192986035	3.168722894	1.12E-23	1.34E-20
ANXA8L2	244	5.846442008	2.326661845	1.23E-23	1.38E-20
ALOX15B	247	3.041355338	1.395758268	2.23E-23	2.35E-20
ZNF683	257101	2.497733435	-0.255235614	7.97E-23	7.94E-20
RARRES3	5920	1.90329841	4.814623422	8.77E-23	8.28E-20
SLA	6503	1.324337458	3.313722796	1.24E-22	1.11E-19
GRM1	2911	6.093487398	0.8917376	1.39E-22	1.19E-19
LCP2	3937	1.505578306	3.814636096	2.62E-22	2.14E-19
HCLS1	3059	1.236865354	4.129570084	6.39E-22	4.98E-19
HLA-DPA1	3113	1.558456181	7.012127836	6.76E-22	5.05E-19
PLA2G2D	26279	2.729803945	0.8874638	7.77E-22	5.58E-19
SLA2	84174	1.32146466	0.695231643	1.02E-21	7.01E-19
ARHGAP30	257106	1.243776545	3.745574942	1.28E-21	8.53E-19
CRTAM	56253	2.058710432	-1.177618791	1.44E-21	9.22E-19
STAT4	6775	1.322227955	0.687675065	2.20E-21	1.36E-18
JAKMIP1	152789	1.648604592	-0.89336248	1.01E-20	6.05E-18
CD53	963	1.468136077	4.543141415	1.05E-20	6.08E-18
CST6	1474	5.159819292	3.233256507	1.17E-20	6.56E-18
C3orf45	132228	5.439303378	0.776307793	1.26E-20	6.86E-18
TRAF3IP3	80342	1.230140392	1.595640681	1.41E-20	7.36E-18
DOCK2	1794	1.488160486	3.208445422	1.44E-20	7.36E-18
RHOH	399	1.658871916	2.017380671	1.65E-20	8.24E-18
CD163	9332	1.868054736	4.296656935	2.02E-20	9.55E-18
HLA-DRA	3122	1.596063452	8.623646614	2.02E-20	9.55E-18
HLA-DOA	3111	1.614605581	3.476049642	2.51E-20	1.15E-17
ZBED2	79413	3.292816751	1.280623895	2.55E-20	1.15E-17
GZMK	3003	2.213279388	0.648615521	2.71E-20	1.19E-17
IL10RA	3587	1.327204557	3.723426155	3.34E-20	1.43E-17
GNLY	10578	1.742830643	2.088996488	4.19E-20	1.75E-17
CMKLR1	1240	1.348914588	2.956130225	4.43E-20	1.80E-17
C1QA	712	1.315289509	5.931881998	5.04E-20	2.01E-17
LILRB4	11006	1.751814479	3.299660741	5.21E-20	2.03E-17
ARHGAP25	9938	1.179315063	2.503403252	5.91E-20	2.26E-17
APBB1IP	54518	1.503271117	2.302823783	6.06E-20	2.26E-17
ARHGAP9	64333	1.368904125	2.607965331	9.38E-20	3.42E-17
GZMH	2999	1.940309963	0.587708213	9.54E-20	3.42E-17
BTK	695	1.513196871	1.543659127	1.21E-19	4.25E-17
CCR5	1234	1.408889105	2.262479493	1.25E-19	4.33E-17
BCL2A1	597	2.046049476	2.417207331	1.31E-19	4.42E-17
SPOCK2	9806	1.175282175	4.325452305	1.41E-19	4.67E-17
HLA-DMB	3109	1.488598692	5.088223328	1.48E-19	4.84E-17
PDCD1LG2	80380	1.754037986	0.833820982	1.54E-19	4.92E-17
KLHL6	89857	1.406981887	2.174921961	1.59E-19	4.99E-17
NCKAP1L	3071	1.323044534	3.493853188	2.61E-19	8.06E-17
HAVCR2	84868	1.41236739	2.948721504	2.66E-19	8.08E-17
TAGAP	117289	1.531287235	2.116909715	3.21E-19	9.58E-17
PIK3R5	23533	1.409011976	2.189782114	3.27E-19	9.61E-17
IL2RB	3560	1.323691502	3.63908084	3.35E-19	9.68E-17
PTPRC	5788	1.492532046	4.486055578	3.84E-19	1.09E-16
HLA-DPB1	3115	1.468810871	6.483396988	6.20E-19	1.74E-16
C3	718	1.852712969	7.44320742	8.68E-19	2.38E-16
CR1	1378	1.943203087	1.113825958	8.74E-19	2.38E-16
LAG3	3902	1.467953698	1.720697536	1.13E-18	3.02E-16
APOBEC3G	60489	1.385548365	2.806262452	1.34E-18	3.53E-16
TBX21	30009	1.627394002	-0.878302907	1.75E-18	4.55E-16
CYBB	1536	1.390749031	4.85691896	2.14E-18	5.47E-16
PIK3CD	5293	1.138489825	3.112686635	2.55E-18	6.44E-16
FYB	2533	1.419940059	3.023500783	3.95E-18	9.84E-16
CCL4	6351	1.584171884	2.574893917	4.13E-18	1.02E-15
SRGN	5552	1.583295259	5.509739407	4.31E-18	1.04E-15
IL2RA	3559	1.525415245	1.597647213	4.79E-18	1.15E-15
SLAMF7	57823	1.570520285	3.622194236	5.89E-18	1.39E-15
PRKCB	5579	1.436186189	2.211631727	6.09E-18	1.42E-15
CLEC4G	339390	3.171548837	-1.76649311	7.33E-18	1.69E-15
IKZF1	10320	1.280374293	2.851278639	8.58E-18	1.93E-15
CXCL10	3627	1.951582696	4.401586684	8.61E-18	1.93E-15
HCST	10870	1.523335924	1.882581065	1.08E-17	2.40E-15
TNFRSF9	3604	1.493082222	-0.049466995	1.24E-17	2.71E-15
WAS	7454	1.286896717	2.61240967	1.25E-17	2.71E-15
PI16	221476	3.127318994	0.891660375	1.52E-17	3.25E-15
STX11	8676	1.35232329	1.623705985	1.57E-17	3.31E-15
CYTH4	27128	1.335700514	3.135018886	1.84E-17	3.83E-15
CD69	969	1.990337239	1.994039723	1.89E-17	3.90E-15
CLEC7A	64581	1.449303748	2.149573928	2.15E-17	4.38E-15
SIGLEC10	89790	1.390144562	2.656981361	2.44E-17	4.91E-15
IL21R	50615	1.518511266	1.684373109	2.86E-17	5.66E-15
CD84	8832	1.679035607	1.350746708	2.87E-17	5.66E-15
SP140	11262	1.300299863	1.415800488	3.11E-17	6.07E-15
C17orf87	388325	1.562499033	-0.304587709	3.20E-17	6.16E-15
CXCL11	6373	2.27149067	3.698844066	3.71E-17	7.09E-15
CD74	972	1.229862446	10.03612283	4.69E-17	8.86E-15
GIMAP5	55340	1.078597259	3.039966237	5.26E-17	9.84E-15
TLR8	51311	1.754425346	0.891124956	6.02E-17	1.11E-14
SELL	6402	1.691339417	2.535785138	6.80E-17	1.24E-14
CD86	942	1.427149876	2.589341881	7.50E-17	1.36E-14
FCER1G	2207	1.311959788	4.026520934	7.58E-17	1.36E-14
DPYD	1806	1.445270118	2.712271024	8.98E-17	1.59E-14
LAPTM5	7805	1.271213545	6.829885023	1.10E-16	1.93E-14
GPR87	53836	6.329585169	-0.322394502	1.24E-16	2.16E-14
HLA-DMA	3108	1.18593055	5.368123599	1.33E-16	2.30E-14
TFEC	22797	1.513290533	1.334880317	1.35E-16	2.31E-14
EVI2A	2123	1.574527055	2.316919337	1.38E-16	2.34E-14
CCR2	729230	1.633229648	0.703416526	1.42E-16	2.38E-14
ITGAX	3687	1.530859001	3.876896099	1.59E-16	2.64E-14
LSP1	4046	1.196414958	4.888266542	1.69E-16	2.78E-14
CD37	951	1.406156392	3.130542388	1.76E-16	2.87E-14
FCN1	2219	2.118523407	1.206277927	1.79E-16	2.90E-14
LAIR1	3903	1.23388087	3.439091524	1.82E-16	2.91E-14
IL16	3603	1.03383233	3.331005655	1.88E-16	2.98E-14
HLA-DQA1	3117	1.653112981	5.621440624	2.27E-16	3.54E-14
CXCL13	10563	2.142337244	2.071829837	2.27E-16	3.54E-14
CD2	914	1.206075336	3.002564711	2.43E-16	3.75E-14
TNFSF13B	10673	1.516206716	0.815844717	2.71E-16	4.15E-14
CCL3	6348	1.852102957	2.966012309	2.95E-16	4.48E-14
MAP4K1	11184	1.382499543	1.791409148	3.87E-16	5.83E-14
PLIN1	5346	2.632817437	0.934976925	4.17E-16	6.23E-14
LCP1	3936	1.327895814	6.091605361	5.46E-16	8.09E-14
AIF1	199	1.176613854	3.257658824	5.55E-16	8.16E-14
DOCK10	55619	1.218821362	2.587054075	5.77E-16	8.42E-14
CIITA	4261	1.515075675	3.263887725	6.53E-16	9.45E-14
CLEC4E	26253	2.088782727	0.512398618	7.33E-16	1.05E-13
PPP1R16B	26051	1.1762787	2.740938219	7.75E-16	1.10E-13
RASGRP1	10125	1.377651155	1.260948127	8.22E-16	1.15E-13
SLC1A3	6507	1.849676507	1.658548868	8.24E-16	1.15E-13
HCK	3055	1.269587226	3.779858549	8.60E-16	1.20E-13
CD247	919	1.213155827	1.876087589	9.44E-16	1.30E-13
FMNL1	752	1.165287284	4.003520415	1.02E-15	1.39E-13
KIAA0748	9840	1.331264952	-0.375950368	1.16E-15	1.57E-13
GPR109A	338442	2.490806129	2.081497207	1.28E-15	1.73E-13
CTSL1	1514	1.19483115	5.847635407	1.41E-15	1.88E-13
LTA	4049	1.553143979	-0.716554199	1.49E-15	1.98E-13
CD4	920	1.110559555	5.032105673	1.60E-15	2.11E-13
GBP1	2633	1.158501747	5.443230673	1.77E-15	2.32E-13
CD300LF	146722	1.401536014	1.417500174	1.92E-15	2.50E-13
FAM49A	81553	1.379438865	0.695046179	1.98E-15	2.54E-13
CLEC4A	50856	1.452805685	1.32093845	1.98E-15	2.54E-13
DOCK8	81704	1.297361841	3.907777698	2.19E-15	2.78E-13
FCRL3	115352	2.060915696	-0.817610985	2.38E-15	3.01E-13
ITK	3702	1.348130103	1.318905049	2.56E-15	3.21E-13
CCL19	6363	2.502492741	1.827537697	2.65E-15	3.30E-13
UBASH3A	53347	1.391362489	0.120831328	2.70E-15	3.34E-13
SH2D1A	4068	1.495731189	0.252704112	2.82E-15	3.47E-13
PDCD1	5133	1.381404796	0.681617614	2.89E-15	3.53E-13
DNAJC5B	85479	1.725172778	-0.840782317	3.00E-15	3.63E-13
CALB1	793	4.699429791	2.658157063	3.20E-15	3.86E-13
DOK2	9046	1.239624409	2.651645938	3.51E-15	4.19E-13
SFRP1	6422	2.520491613	1.969445225	3.63E-15	4.31E-13
EVI2B	2124	1.341184845	3.033500037	3.73E-15	4.40E-13
LILRB1	10859	1.456378165	2.121639332	3.91E-15	4.59E-13
ITGB2	3689	1.370818622	5.762709143	4.13E-15	4.81E-13
CD27	939	1.473799557	2.301230224	4.17E-15	4.83E-13
IL18RAP	8807	1.481870574	-0.273044147	4.72E-15	5.43E-13
NLRP3	114548	1.35850328	1.242970891	5.08E-15	5.81E-13
FCGR3A	2214	1.578911555	5.022117921	5.50E-15	6.24E-13
LYVE1	10894	2.067309534	1.508242521	5.98E-15	6.71E-13
CSF2RB	1439	1.324258473	3.499555238	6.30E-15	7.02E-13
GPR174	84636	1.741464131	-1.601348808	6.47E-15	7.16E-13
ANKRD1	27063	3.744646867	-1.301843026	7.55E-15	8.31E-13
CCL8	6355	2.269216283	0.634934734	7.82E-15	8.55E-13
HK3	3101	1.646119884	2.282997599	9.52E-15	1.04E-12
MS4A6A	64231	1.233397136	4.074331881	1.01E-14	1.09E-12
FCGR2A	2212	1.307127316	4.963929069	1.04E-14	1.12E-12
CD3E	916	1.231012373	3.289424574	1.09E-14	1.17E-12
P2RY13	53829	1.478617842	1.127159032	1.18E-14	1.26E-12
SASH3	54440	1.171253239	3.568849447	1.30E-14	1.37E-12
FPR3	2359	1.376930311	3.72924125	1.39E-14	1.45E-12
FASLG	356	1.534397807	-0.493052519	1.45E-14	1.51E-12
TREM1	54210	2.196965743	1.955285256	1.55E-14	1.60E-12
SFMBT2	57713	1.334637197	0.09533624	1.57E-14	1.62E-12
SIRPG	55423	1.354848012	0.794455841	1.70E-14	1.75E-12
CYP1B1	1545	2.185058074	2.422398612	1.79E-14	1.82E-12
MS4A4A	51338	1.462185808	2.443825776	2.28E-14	2.31E-12
C3AR1	719	1.322955203	3.045118096	2.37E-14	2.39E-12
SAMSN1	64092	1.373728838	2.317987577	2.42E-14	2.42E-12
1-Mar	55016	1.112440563	0.875844677	2.74E-14	2.73E-12
HLA-DQA2	3118	1.68288145	3.783815954	2.97E-14	2.93E-12
GPR171	29909	1.372203225	-0.233633497	2.99E-14	2.93E-12
CD48	962	1.271893485	2.96871042	2.99E-14	2.93E-12
CIDEA	1149	5.066301285	-2.280255115	3.08E-14	3.00E-12
SIGLEC7	27036	1.456591619	0.620988969	3.16E-14	3.06E-12
SLC37A2	219855	1.4522642	2.876406588	3.69E-14	3.56E-12
FCGR2B	2213	1.818189695	2.479233839	3.80E-14	3.64E-12
ICOS	29851	1.337473955	0.525821257	4.82E-14	4.59E-12
C1QB	713	1.297739782	6.364373007	4.86E-14	4.61E-12
P2RX7	5027	1.434030812	0.055879154	5.00E-14	4.72E-12
IGSF6	10261	1.320903517	2.139143099	5.04E-14	4.74E-12
CD79B	974	1.418337396	1.375190042	5.10E-14	4.77E-12
GZMM	3004	1.754568889	0.005395276	5.68E-14	5.28E-12
ADAD2	161931	4.303299721	-1.082648581	5.90E-14	5.46E-12
FCRL6	343413	1.668581742	-1.500695126	6.36E-14	5.85E-12
GIMAP4	55303	1.024467584	3.449193658	6.45E-14	5.91E-12
MYO1F	4542	1.058135838	3.860467756	6.58E-14	5.97E-12
CYTIP	9595	1.242605304	2.836412483	6.59E-14	5.97E-12
TLR6	10333	1.320625012	-0.411192657	7.23E-14	6.52E-12
TLR1	7096	1.339925977	1.632211131	7.64E-14	6.85E-12
FPR2	2358	2.417300959	1.059833221	7.78E-14	6.94E-12
CHI3L2	1117	1.910405753	-0.107604017	7.89E-14	7.01E-12
HLA-DRB6	3128	1.798608093	4.435418568	8.06E-14	7.12E-12
CHST11	50515	1.184911317	2.267822185	1.01E-13	8.90E-12
ITGAM	3684	1.568644472	2.913780644	1.02E-13	8.90E-12
LY9	4063	1.531352085	0.200722119	1.06E-13	9.26E-12
FAM20A	54757	1.39201971	1.658790021	1.09E-13	9.43E-12
CCL3L1	6349	2.322425723	1.953724644	1.11E-13	9.61E-12
KLRK1	22914	1.466650012	0.621681848	1.23E-13	1.05E-11
FAM26F	441168	1.40125757	2.082348825	1.26E-13	1.07E-11
PYHIN1	149628	1.446540289	-0.565454275	1.34E-13	1.13E-11
CD7	924	1.382783974	2.671404618	1.34E-13	1.13E-11
MPEG1	219972	1.173247704	4.527413374	1.34E-13	1.13E-11
GNGT2	2793	1.124790207	-0.24584493	1.54E-13	1.29E-11
OSM	5008	2.234514646	3.22582438	1.64E-13	1.37E-11
MMP12	4321	1.543064683	5.8308368	1.65E-13	1.37E-11
RASAL3	64926	1.131533385	2.668431833	1.69E-13	1.40E-11
GPR109B	8843	2.46723744	1.824485531	1.72E-13	1.42E-11
PLXNC1	10154	1.529588244	2.182231878	1.73E-13	1.42E-11
AQP9	366	2.013938835	2.451308487	1.75E-13	1.43E-11
CCL18	6362	2.07726268	4.140099907	1.81E-13	1.47E-11
MNDA	4332	1.518776833	2.333616758	1.91E-13	1.55E-11
HSD11B1	3290	1.703162378	1.410456745	2.06E-13	1.65E-11
GFPT2	9945	1.787106354	2.755034526	2.06E-13	1.65E-11
MRC1	4360	1.556396247	3.942927138	2.14E-13	1.70E-11
GZMA	3001	1.402740407	2.218529918	2.19E-13	1.73E-11
SLAMF1	6504	1.268303245	0.681124644	2.27E-13	1.79E-11
VSIG4	11326	1.547679751	3.284139466	2.30E-13	1.80E-11
PSTPIP1	9051	1.199428391	1.664056402	2.49E-13	1.92E-11
CEACAM4	1089	1.934891226	-1.595038792	2.61E-13	2.01E-11
HORMAD1	84072	2.92503283	-1.387526755	2.68E-13	2.05E-11
CD300LG	146894	2.925734023	-2.209870675	2.83E-13	2.16E-11
SPI1	6688	1.248294889	4.048202125	3.02E-13	2.30E-11
KLK5	25818	6.008084521	1.628141533	3.13E-13	2.37E-11
FCGR1B	2210	1.391212898	1.284473039	3.20E-13	2.41E-11
SIRPB2	284759	1.412545528	0.671018392	3.30E-13	2.48E-11
GMFG	9535	1.068299636	3.170729606	3.45E-13	2.58E-11
BAAT	570	2.833971351	0.403597925	3.57E-13	2.65E-11
MYO1G	64005	1.300707975	2.964964924	3.98E-13	2.93E-11
SECTM1	6398	1.361399343	4.41112917	4.57E-13	3.34E-11
SAMD11	148398	2.289052126	3.173427434	5.84E-13	4.26E-11
GVIN1	387751	1.26056443	1.022004864	5.90E-13	4.28E-11
MS4A7	58475	1.278808529	3.031903656	5.99E-13	4.33E-11
IFI30	10437	1.060264005	7.147271961	6.11E-13	4.40E-11
WISP2	8839	2.532357952	-0.311529735	6.83E-13	4.90E-11
CD33	945	1.295199434	0.627184747	7.00E-13	5.00E-11
LILRB2	10288	1.283222667	2.656434163	7.41E-13	5.28E-11
NFAM1	150372	1.037013916	2.828443308	7.63E-13	5.41E-11
LOC642587	642587	6.467421331	-0.76170288	8.09E-13	5.69E-11
FCGR1A	2209	1.558118484	1.744044083	8.30E-13	5.81E-11
CD300A	11314	1.237298215	3.045614782	1.01E-12	7.05E-11
C1orf186	440712	1.682262441	-2.0265497	1.18E-12	8.22E-11
FCAR	2204	2.442086629	-0.675305306	1.19E-12	8.25E-11
KMO	8564	1.275488378	0.048616917	1.20E-12	8.28E-11
TARP	445347	1.594100371	-0.751946061	1.34E-12	9.24E-11
ESR1	2099	1.42723271	-0.834946211	1.38E-12	9.42E-11
IL8	3576	2.257068621	6.970890892	1.38E-12	9.42E-11
CD180	4064	1.208564968	1.29398614	1.47E-12	9.94E-11
RRAD	6236	1.868761365	2.347893345	1.64E-12	1.11E-10
CHRNB2	1141	2.60195182	0.196810471	1.66E-12	1.11E-10
LST1	7940	1.302051147	2.343707209	1.80E-12	1.21E-10
PLA2G7	7941	1.174149918	2.918741542	1.98E-12	1.32E-10
LTB	4050	1.157024879	2.758465274	2.02E-12	1.34E-10
CSF3R	1441	1.666289335	3.180709945	2.24E-12	1.48E-10
GGTA1	2681	1.279068892	1.009517829	2.40E-12	1.57E-10
GPR65	8477	1.188181605	1.097972076	2.40E-12	1.57E-10
FMO1	2326	2.103681751	-0.814003912	2.42E-12	1.58E-10
FPR1	2357	1.867980796	2.936253511	2.48E-12	1.61E-10
PNMA5	114824	-5.078725328	1.477354833	2.90E-12	1.88E-10
LILRA6	79168	1.549619173	1.585278574	3.03E-12	1.96E-10
ARHGAP20	57569	1.465291102	-0.253050591	3.08E-12	1.98E-10
HLA-DRB1	3123	1.336376369	7.43825113	3.12E-12	1.99E-10
SLIT2	9353	1.801464681	1.438973942	3.12E-12	1.99E-10
FABP4	2167	3.059040419	1.616237299	3.19E-12	2.03E-10
CXCL5	6374	2.798786148	5.427336854	3.32E-12	2.10E-10
DTHD1	401124	2.297865488	-2.429893796	3.33E-12	2.10E-10
FOXP3	50943	1.284314114	1.732023637	3.37E-12	2.12E-10
LOC400759	400759	1.868778964	0.048051989	3.38E-12	2.12E-10
SRPX	8406	1.453623031	2.240488346	3.59E-12	2.23E-10
TUSC5	286753	4.082782972	-1.109339363	3.68E-12	2.28E-10
FGR	2268	1.258470967	2.758697529	3.78E-12	2.34E-10
COL22A1	169044	2.092032033	1.110586423	3.95E-12	2.43E-10
TBC1D10C	374403	1.295311071	2.270690902	4.67E-12	2.85E-10
AIM2	9447	1.961195477	1.067522837	4.72E-12	2.86E-10
CSF1R	1436	1.223727283	4.979810173	4.73E-12	2.86E-10
KLRC1	3821	1.881396989	-1.581458805	5.28E-12	3.17E-10
FMO2	2327	2.262128406	-0.272605306	5.35E-12	3.20E-10
C1orf162	128346	1.117974708	1.786820918	5.89E-12	3.51E-10
FGL2	10875	1.159286434	4.121122649	6.86E-12	4.06E-10
ABCA6	23460	1.620942194	-0.395432018	7.04E-12	4.16E-10
CCR1	1230	1.117943696	2.864882427	7.17E-12	4.22E-10
LOC254559	254559	1.498352916	-1.922090012	7.49E-12	4.39E-10
HTRA4	203100	1.640212838	-1.592073086	7.52E-12	4.39E-10
P2RY10	27334	1.374299038	-0.088265655	7.62E-12	4.44E-10
APOBEC3H	164668	1.350500034	-1.547670769	7.70E-12	4.47E-10
ABI3BP	25890	1.514204926	2.114553919	7.80E-12	4.51E-10
P2RY8	286530	1.048863603	1.909471582	8.05E-12	4.65E-10
CXCR2P1	3580	1.700690304	0.046730508	8.31E-12	4.78E-10
LEP	3952	3.401715495	-1.400728314	8.36E-12	4.79E-10
GBP6	163351	2.25493582	-2.426618374	8.51E-12	4.86E-10
UBD	10537	1.588098905	6.84615037	8.95E-12	5.09E-10
TLR2	7097	1.198829096	2.737025728	9.21E-12	5.23E-10
PDGFRL	5157	1.678464811	0.933611016	9.68E-12	5.44E-10
C10orf10	11067	1.232697244	5.041834599	9.77E-12	5.48E-10
CD1B	910	1.889475141	-1.519425811	1.01E-11	5.62E-10
TNFAIP8L2	79626	1.035094664	1.34485832	1.01E-11	5.64E-10
DHRS2	10202	2.856429616	3.628586418	1.04E-11	5.78E-10
ADIPOQ	9370	5.422400447	1.225018245	1.05E-11	5.82E-10
CCR8	1237	1.435473075	-0.95211484	1.06E-11	5.84E-10
NLRC4	58484	1.022168444	0.225996067	1.07E-11	5.84E-10
KIR2DL4	3805	2.008329925	-1.682009121	1.07E-11	5.88E-10
CILP	8483	2.103415886	2.196338307	1.17E-11	6.38E-10
TCL1A	8115	2.3343291	-1.316046895	1.17E-11	6.38E-10
CLEC5A	23601	1.717270448	1.517784796	1.28E-11	6.87E-10
CD274	29126	1.448832145	0.688693159	1.28E-11	6.87E-10
SLC9A9	285195	1.039465395	1.323025846	1.28E-11	6.87E-10
S100A8	6279	1.815773448	2.539767164	1.47E-11	7.81E-10
CD14	929	1.139662818	5.73411749	1.47E-11	7.81E-10
CXCR6	10663	1.156382251	2.152801237	1.68E-11	8.87E-10
CTSG	1511	2.117512978	-0.484407367	1.69E-11	8.93E-10
BCAR4	400500	4.751418646	-2.473916887	1.82E-11	9.56E-10
NCF1	653361	1.481838844	2.639042206	1.88E-11	9.83E-10
CD80	941	1.26036722	0.146211583	1.93E-11	1.01E-09
CXorf21	80231	1.240397187	0.046566252	1.96E-11	1.02E-09
SHOX2	6474	1.974355907	-1.035849095	2.10E-11	1.09E-09
PARVG	64098	1.012479663	2.659180522	2.12E-11	1.10E-09
ZNF831	128611	1.226009333	-0.442964235	2.18E-11	1.13E-09
DCLK1	9201	1.554527061	0.338318293	2.41E-11	1.24E-09
APOE	348	1.544154322	6.572379777	2.42E-11	1.24E-09
LOC96610	96610	1.731389494	9.869334353	2.50E-11	1.28E-09
MEFV	4210	1.664617618	-0.26923062	2.59E-11	1.32E-09
CLEC2B	9976	1.148508858	1.824254993	2.64E-11	1.34E-09
LOC100233209	100233209	1.349908417	-0.208248289	2.70E-11	1.37E-09
CLEC4D	338339	2.254408738	-2.079387137	2.80E-11	1.41E-09
LILRB3	11025	1.345185687	1.688904806	2.82E-11	1.42E-09
IL1B	3553	1.853722717	4.834772518	3.02E-11	1.52E-09
LRRC25	126364	1.158943323	2.52195367	3.09E-11	1.55E-09
LILRA2	11027	1.639159447	0.030356885	3.11E-11	1.56E-09
CXCR5	643	1.69388336	-0.230143307	3.21E-11	1.60E-09
FLT3	2322	1.652474578	-1.434628595	3.49E-11	1.74E-09
THEMIS	387357	1.31263035	0.000869426	3.54E-11	1.76E-09
EOMES	8320	1.821661377	-0.484110576	3.59E-11	1.78E-09
MAL	4118	1.530363966	-1.20679373	3.64E-11	1.80E-09
FGD2	221472	1.040656381	2.361378773	3.72E-11	1.83E-09
CD209	30835	1.303245929	2.614149731	3.78E-11	1.85E-09
IL12RB1	3594	1.223569769	1.800817119	3.92E-11	1.92E-09
FSTL5	56884	3.369412362	-1.199950262	4.02E-11	1.96E-09
CLIC2	1193	1.117130672	2.35897927	4.04E-11	1.96E-09
LIMD2	80774	1.00295191	3.773389135	4.07E-11	1.97E-09
CD3G	917	1.24653961	0.183935748	4.11E-11	1.98E-09
POU2F2	5452	1.088378141	1.169169901	4.38E-11	2.11E-09
ITM2A	9452	1.103930408	2.537112616	4.41E-11	2.12E-09
HRH2	3274	1.474341489	-1.12282201	4.82E-11	2.30E-09
TMTC1	83857	1.153166006	2.614809444	4.92E-11	2.34E-09
CD300E	342510	2.456838772	-1.828159944	5.02E-11	2.38E-09
FAM65B	9750	1.198374731	1.695772399	5.19E-11	2.45E-09
C3P1	388503	4.023917333	-0.749269768	5.20E-11	2.45E-09
CCL13	6357	2.153012706	1.259099498	5.36E-11	2.52E-09
TNNT3	7140	3.126977476	-3.033126062	5.40E-11	2.54E-09
C1QC	714	1.28793727	6.51642376	6.11E-11	2.86E-09
LOC554202	554202	3.440027577	1.380775273	6.14E-11	2.87E-09
CD3D	915	1.114020931	2.25808265	6.19E-11	2.88E-09
CD22	933	1.575020533	0.904751149	6.25E-11	2.90E-09
ABCD2	225	1.396936662	-1.405882017	6.27E-11	2.90E-09
SIGLEC14	100049587	1.496710667	0.900287002	6.29E-11	2.90E-09
ZPLD1	131368	3.487084005	-2.590873519	7.08E-11	3.26E-09
MEI1	150365	1.290135811	1.227938529	7.12E-11	3.27E-09
PILRA	29992	1.243693294	2.374161209	7.16E-11	3.27E-09
AMICA1	120425	1.00536912	2.871513383	7.57E-11	3.45E-09
GPR84	53831	1.392288337	0.581433969	7.76E-11	3.53E-09
SNCG	6623	1.822987644	1.504530527	7.87E-11	3.58E-09
CMA1	1215	2.931663489	-2.628034544	8.26E-11	3.74E-09
GPR183	1880	1.14114162	2.650879854	8.34E-11	3.77E-09
PIK3CB	5291	-1.80314976	6.739502669	8.53E-11	3.84E-09
GRAP2	9402	1.175665149	0.674569166	8.53E-11	3.84E-09
CD28	940	1.155487381	0.70881565	8.69E-11	3.90E-09
ABCA9	10350	1.729996014	-0.633107613	8.81E-11	3.94E-09
PRG4	10216	2.12335108	-0.125227619	9.00E-11	4.02E-09
MAFB	9935	1.112370142	3.934691735	9.19E-11	4.09E-09
PAX3	5077	3.815770682	-2.50936078	9.51E-11	4.22E-09
FCRLA	84824	1.788697522	-0.554056634	1.03E-10	4.57E-09
BMP6	654	1.269948835	1.357732037	1.03E-10	4.57E-09
TNFSF14	8740	1.482683918	-1.40377127	1.04E-10	4.58E-09
LY96	23643	1.347730659	0.943596373	1.16E-10	5.09E-09
PRAM1	84106	1.29061257	0.223230136	1.19E-10	5.22E-09
KCNJ15	3772	1.807609456	0.658844679	1.20E-10	5.25E-09
TYROBP	7305	1.220318427	4.873721627	1.31E-10	5.70E-09
CCDC80	151887	1.424014313	5.185780885	1.37E-10	5.94E-09
ARHGAP15	55843	1.073155032	1.25470742	1.40E-10	6.05E-09
LHFPL4	375323	3.047360451	0.225668919	1.42E-10	6.12E-09
CYSLTR1	10800	1.174310923	-0.385338147	1.56E-10	6.73E-09
HBG2	3048	3.741653697	-1.59002526	1.59E-10	6.83E-09
LILRA5	353514	1.381419674	1.28011864	1.63E-10	6.97E-09
PIK3CG	5294	1.167449783	1.219484407	1.68E-10	7.16E-09
ALOX5AP	241	1.170747705	3.719857398	1.68E-10	7.16E-09
IRF4	3662	1.393507199	1.962487454	1.69E-10	7.16E-09
IFNG	3458	1.736753667	-1.532089013	1.69E-10	7.16E-09
PPBP	5473	3.513109063	4.357968595	1.81E-10	7.64E-09
SERPINA9	327657	3.373511011	-3.025351779	2.02E-10	8.55E-09
FAM81B	153643	5.549843627	-0.64603163	2.05E-10	8.63E-09
HLA-DRB5	3127	1.5632218	6.161142125	2.10E-10	8.80E-09
CLEC10A	10462	1.509636863	1.369783389	2.15E-10	8.98E-09
C5orf20	140947	1.28969034	-0.456185791	2.18E-10	9.07E-09
CCL4L2	388372	1.563253581	2.846437086	2.29E-10	9.47E-09
SIGLEC9	27180	1.269607737	0.622013472	2.41E-10	9.96E-09
KRT39	390792	-3.778173217	-0.55665556	2.45E-10	1.01E-08
SIGLEC5	8778	1.397370447	0.681381547	2.60E-10	1.07E-08
NNAT	4826	1.817664286	1.535701059	2.65E-10	1.09E-08
CD38	952	1.621327263	1.446512103	2.87E-10	1.17E-08
RTN1	6252	1.138287682	1.137874487	2.94E-10	1.20E-08
FCGR3B	2215	1.852187096	2.670664301	3.35E-10	1.35E-08
ANK2	287	1.336235967	1.904915153	3.47E-10	1.40E-08
CFH	3075	1.040755442	4.644583807	3.73E-10	1.50E-08
TNFAIP6	7130	1.578478996	2.011807526	3.95E-10	1.59E-08
TRAT1	50852	1.361296109	-0.866576886	4.17E-10	1.67E-08
PRTG	283659	1.803520758	-0.378173811	4.17E-10	1.67E-08
APOL4	80832	1.09986776	3.081828961	4.20E-10	1.68E-08
TLR7	51284	1.231393564	0.759689722	4.36E-10	1.73E-08
IL12RB2	3595	1.558221142	-0.229760327	4.43E-10	1.76E-08
GSDMC	56169	1.78426962	-1.3747773	4.53E-10	1.79E-08
C8orf80	389643	1.42390838	-0.922449497	4.60E-10	1.82E-08
XKR7	343702	4.033339943	-2.383725051	4.64E-10	1.83E-08
MYH7B	57644	-2.435553281	3.268611108	5.31E-10	2.09E-08
CASS4	57091	1.437219733	0.220499481	5.38E-10	2.11E-08
NCF2	4688	1.185792551	3.60901179	5.47E-10	2.14E-08
ACAP1	9744	1.042050637	2.564673816	5.70E-10	2.22E-08
SLC11A1	6556	1.449980157	3.050757014	5.72E-10	2.22E-08
CACNA2D1	781	1.476131217	-0.19936933	5.80E-10	2.25E-08
G0S2	50486	1.389613432	4.002481204	6.01E-10	2.33E-08
RGS2	5997	1.090641895	4.118011243	6.26E-10	2.42E-08
STAP1	26228	1.523351434	-1.826308245	6.39E-10	2.46E-08
CR2	1380	2.207934466	1.358252275	6.42E-10	2.47E-08
CD70	970	2.044860953	1.570872032	6.55E-10	2.52E-08
SERPING1	710	1.016320414	6.663816292	6.68E-10	2.56E-08
FCGR2C	9103	1.679106713	2.165020937	6.74E-10	2.58E-08
WDFY4	57705	1.164766529	2.399634092	6.75E-10	2.58E-08
SLC2A3	6515	1.16120775	4.959019013	6.91E-10	2.63E-08
NAPSB	256236	1.21772611	1.862204128	7.35E-10	2.79E-08
CMAH	8418	1.315907197	1.880716178	7.38E-10	2.80E-08
MSR1	4481	1.417386464	3.743097762	7.76E-10	2.93E-08
SIGLEC8	27181	1.491954103	-0.560104257	8.18E-10	3.08E-08
HAS1	3036	2.191374608	-0.397699438	8.42E-10	3.16E-08
PROK2	60675	2.28494972	-0.30825238	8.45E-10	3.17E-08
TNFSF8	944	1.227932295	-0.541343111	8.84E-10	3.30E-08
FBXO47	494188	-5.552543257	-1.628070893	9.07E-10	3.38E-08
CLEC9A	283420	1.623571752	-2.623248052	9.77E-10	3.64E-08
PRKAR2B	5577	1.012660254	2.523401679	1.01E-09	3.77E-08
ANXA1	301	1.286719406	6.428521928	1.02E-09	3.77E-08
GPNMB	10457	1.290296648	6.095930725	1.05E-09	3.88E-08
C19orf59	199675	1.96193271	0.492876861	1.09E-09	4.03E-08
TNFRSF18	8784	1.149252114	1.500098458	1.09E-09	4.03E-08
HLA-DQB1	3119	1.35496915	6.036216853	1.20E-09	4.41E-08
LAX1	54900	1.329398841	0.610188155	1.21E-09	4.42E-08
RIMS2	9699	2.866048083	-2.720388313	1.27E-09	4.63E-08
ADORA3	140	1.185159239	1.192954009	1.35E-09	4.94E-08
C1orf61	10485	2.208416305	-2.196957141	1.38E-09	5.03E-08
CCRL1	51554	1.485715228	0.298045917	1.42E-09	5.17E-08
LILRA4	23547	1.747015081	-1.782946673	1.42E-09	5.17E-08
KIAA0125	9834	1.658274045	0.300312548	1.51E-09	5.48E-08
STAC2	342667	2.214721999	-1.823773854	1.68E-09	6.07E-08
KCNA3	3738	1.40613049	-0.575364783	1.69E-09	6.10E-08
C10orf128	170371	1.290497787	-0.533460115	1.74E-09	6.24E-08
TTC24	164118	1.863323908	-3.122906705	1.76E-09	6.33E-08
CCL2	6347	1.234496179	3.82135152	1.78E-09	6.36E-08
SIGLECP3	284367	1.440024367	-1.604695316	1.84E-09	6.58E-08
HAPLN3	145864	1.000759145	3.913596872	1.86E-09	6.62E-08
DCT	1638	3.370956787	-2.545358003	1.95E-09	6.93E-08
S100B	6285	1.135051041	1.404930735	2.06E-09	7.31E-08
PHF21B	112885	2.714949928	-3.109922645	2.26E-09	7.98E-08
C6orf218	221718	3.129470063	-2.967821274	2.29E-09	8.10E-08
C17orf60	284021	1.461958119	-0.545220922	2.32E-09	8.17E-08
COLEC12	81035	1.450716906	2.480474969	2.33E-09	8.21E-08
TNXB	7148	1.318531056	3.661685805	2.40E-09	8.44E-08
ANGPTL4	51129	1.282077439	3.05387487	2.43E-09	8.52E-08
ABCA8	10351	1.668961048	0.633097462	2.46E-09	8.60E-08
SERPINA3	12	-3.015125255	5.808573615	2.52E-09	8.79E-08
FOLR2	2350	1.389239727	2.597976132	2.53E-09	8.79E-08
FAIM	55179	-1.692415842	4.398186973	2.63E-09	9.15E-08
ITGAD	3681	1.83285205	-2.537399654	2.70E-09	9.37E-08
CCL17	6361	1.632091833	-0.930225917	2.82E-09	9.75E-08
LY86	9450	1.028287239	1.131120166	2.96E-09	1.02E-07
LOC339524	339524	1.130581598	-0.329215081	2.97E-09	1.02E-07
UPK3B	80761	2.169953221	1.675414306	3.00E-09	1.03E-07
NLRP1	22861	1.007456854	2.828111648	3.02E-09	1.04E-07
SIGLEC1	6614	1.290726873	2.822475188	3.03E-09	1.04E-07
ZNF804A	91752	1.288453298	-1.987835543	3.07E-09	1.05E-07
NCR1	9437	1.996206378	-3.24009388	3.11E-09	1.06E-07
ACSM5	54988	1.647695788	-2.387777322	3.16E-09	1.08E-07
ITGB7	3695	1.119955561	3.682908857	3.29E-09	1.12E-07
SAMD9L	219285	1.061445923	3.87430291	3.35E-09	1.14E-07
ZBTB32	27033	1.043634039	-1.090033127	3.43E-09	1.16E-07
CD79A	973	1.512172257	2.902931923	3.52E-09	1.19E-07
C6orf204	387119	1.156769919	-0.77133134	3.90E-09	1.32E-07
XCL2	6846	1.446880188	-1.644642453	3.99E-09	1.34E-07
GPR34	2857	1.053809483	1.825118782	4.49E-09	1.51E-07
KIR3DL1	3811	2.588492036	-3.314768024	4.57E-09	1.53E-07
GPR97	222487	1.481290475	1.130069075	4.57E-09	1.53E-07
KRT40	125115	-3.822581058	4.037280141	4.64E-09	1.55E-07
MATK	4145	1.46810819	1.129882069	4.66E-09	1.55E-07
LILRP2	79166	1.867807706	-3.002957199	4.82E-09	1.60E-07
OSMR	9180	1.000100111	3.461517443	4.82E-09	1.60E-07
FCGR1C	100132417	1.460664686	0.739976126	4.88E-09	1.62E-07
POU2AF1	5450	1.424720112	2.795028537	5.01E-09	1.65E-07
MAMLD1	10046	1.10945736	1.349936135	5.14E-09	1.69E-07
TLR10	81793	1.404578899	-0.689223131	5.20E-09	1.71E-07
RAB39	54734	1.540944257	-1.215436866	5.22E-09	1.71E-07
C4orf7	260436	2.407121843	-0.266593497	5.23E-09	1.71E-07
CD200R1	131450	1.118792475	-0.800133285	5.31E-09	1.73E-07
MMP25	64386	1.071964429	2.054678711	5.72E-09	1.87E-07
CD52	1043	1.060812242	3.442065088	5.85E-09	1.90E-07
CYTL1	54360	1.605015323	-0.625504929	6.33E-09	2.05E-07
SLFN12L	342615	1.200719441	-1.751737163	6.97E-09	2.24E-07
IL23A	51561	1.760806628	2.399990862	7.09E-09	2.28E-07
CEP70	80321	-1.862014901	4.869176282	7.23E-09	2.32E-07
FCRL5	83416	1.471428762	1.486119359	7.42E-09	2.37E-07
CD36	948	1.30078852	2.76714056	8.20E-09	2.60E-07
PIK3R6	146850	1.06889666	0.367562006	8.31E-09	2.63E-07
CGA	1081	2.234847249	-3.286456885	8.35E-09	2.63E-07
PLCL2	23228	1.089160359	2.422246597	8.50E-09	2.67E-07
HBE1	3046	3.868527431	-1.813454886	8.67E-09	2.72E-07
RGS18	64407	1.227587894	0.127447568	9.28E-09	2.91E-07
PTPRCAP	5790	1.277641944	3.628725248	9.31E-09	2.92E-07
C5AR1	728	1.167286726	3.45307559	1.02E-08	3.20E-07
APOC1	341	1.32786057	4.141082806	1.03E-08	3.21E-07
DPY19L2	283417	1.398444059	-1.312022173	1.09E-08	3.39E-07
DPEP2	64174	1.219318114	0.449606754	1.09E-08	3.39E-07
C13orf36	400120	3.026903302	-3.080241126	1.16E-08	3.58E-07
ADH1B	125	1.965660484	2.900233544	1.19E-08	3.66E-07
FCER2	2208	1.924883612	-1.450630443	1.20E-08	3.70E-07
DAPK1	1612	1.21171325	4.090401671	1.20E-08	3.70E-07
ADAM23	8745	1.391170474	0.070368825	1.22E-08	3.74E-07
TYR	7299	3.187898148	-3.215008517	1.23E-08	3.76E-07
ESYT3	83850	-2.524253806	2.485483944	1.23E-08	3.77E-07
HTN1	3346	-5.321231987	-2.037726439	1.28E-08	3.91E-07
F13A1	2162	1.386951954	3.691387059	1.35E-08	4.12E-07
NNMT	4837	1.048355756	5.312593115	1.38E-08	4.20E-07
CD226	10666	1.159530162	-0.650103768	1.42E-08	4.29E-07
MS4A1	931	1.802178398	0.803952656	1.45E-08	4.40E-07
C7	730	1.665049964	2.795710643	1.47E-08	4.43E-07
IGF1	3479	1.322746709	1.736821249	1.50E-08	4.51E-07
IL7R	3575	1.253933766	2.154014313	1.52E-08	4.57E-07
CTNNA2	1496	-2.709548152	1.640292971	1.60E-08	4.79E-07
KIR2DL3	3804	1.949069829	-3.264988131	1.62E-08	4.83E-07
HDC	3067	1.348091344	-0.000575844	1.63E-08	4.85E-07
MGC29506	51237	1.499516051	3.513568744	1.69E-08	5.01E-07
C6orf165	154313	1.903561419	-1.428165686	1.75E-08	5.17E-07
SFTA3	253970	-5.456754129	-2.039138005	1.77E-08	5.24E-07
MS4A14	84689	1.175372368	-0.430365118	1.79E-08	5.27E-07
NCRNA00152	112597	1.039138724	3.85587404	1.80E-08	5.29E-07
TYMP	1890	1.012562548	5.93146505	1.88E-08	5.51E-07
BAALC	79870	1.180760887	-0.932804679	1.88E-08	5.51E-07
ENOX1	55068	1.013824619	0.198757987	1.89E-08	5.54E-07
FAM159A	348378	1.254233962	-1.837413045	1.92E-08	5.60E-07
SPHK1	8877	1.233269862	3.558340752	1.92E-08	5.61E-07
RASGRP4	115727	1.241342572	0.393025841	2.16E-08	6.28E-07
MFAP5	8076	1.566635331	3.023834619	2.18E-08	6.34E-07
LILRA3	11026	1.661725538	0.379773613	2.19E-08	6.34E-07
CCL7	6354	2.015534389	-1.533689206	2.24E-08	6.49E-07
CDH22	64405	3.336854982	-0.031287943	2.30E-08	6.67E-07
RGS1	5996	1.122271997	4.693700518	2.43E-08	7.01E-07
KRT14	3861	2.551234301	-1.436745384	2.44E-08	7.03E-07
IL1RN	3557	1.326155404	4.244410341	2.47E-08	7.12E-07
MS4A2	2206	1.432525574	-0.01609764	2.49E-08	7.12E-07
PAGE2	203569	-5.096790918	-2.36778456	2.79E-08	7.98E-07
KLRG1	10219	1.073540197	-0.819615786	2.81E-08	8.03E-07
DFNA5	1687	1.084948078	1.783516606	2.86E-08	8.16E-07
MYH6	4624	2.950514691	-3.076205004	2.89E-08	8.21E-07
HLA-DOB	3112	1.083572723	0.678978972	2.92E-08	8.30E-07
ROBO3	64221	1.002529003	1.174268323	2.98E-08	8.45E-07
HBG1	3047	3.383951381	-1.835795967	3.05E-08	8.65E-07
COL23A1	91522	1.153100703	-0.316127594	3.07E-08	8.69E-07
RAB42	115273	1.044531528	-0.090130856	3.18E-08	8.99E-07
HBZ	3050	3.959470223	-3.170944103	3.24E-08	9.14E-07
NGFR	4804	1.410369105	1.544721007	3.26E-08	9.17E-07
WDR69	164781	3.197328508	-1.778656968	3.34E-08	9.39E-07
TIAM1	7074	1.049179103	1.476835658	3.40E-08	9.55E-07
VMO1	284013	1.301470021	0.828362213	3.53E-08	9.90E-07
CXorf27	25763	3.772345852	-1.437971249	3.71E-08	1.04E-06
C8G	733	1.753108534	0.616020355	3.75E-08	1.05E-06
ALK	238	2.272773026	-2.453688084	3.77E-08	1.05E-06
CLIP4	79745	1.172313126	1.754008326	3.98E-08	1.11E-06
AFP	174	2.834222953	-1.99671255	3.98E-08	1.11E-06
NCF1B	654816	1.416522884	1.057542126	4.08E-08	1.13E-06
ADAM28	10863	1.081096549	1.903295184	4.47E-08	1.24E-06
LILRB5	10990	1.23879033	1.50780174	4.62E-08	1.28E-06
CD19	930	1.506033844	-0.330205428	4.65E-08	1.28E-06
CCR4	1233	1.159819899	0.026224309	4.72E-08	1.30E-06
RBP5	83758	1.056827431	0.956664842	4.79E-08	1.32E-06
EFEMP1	2202	1.143564756	5.034718457	4.88E-08	1.34E-06
DCDC1	341019	2.622904282	-3.185363853	5.03E-08	1.38E-06
PROK1	84432	2.799322287	-2.703243217	5.18E-08	1.41E-06
MGP	4256	1.292626749	5.795686964	5.47E-08	1.49E-06
CHST8	64377	1.747375587	-3.194209362	5.52E-08	1.50E-06
PCDH10	57575	2.052773564	-2.017734114	5.59E-08	1.52E-06
PHYHD1	254295	1.240971929	1.128677017	5.90E-08	1.60E-06
GPR141	353345	1.350512462	-1.993379155	5.90E-08	1.60E-06
KLHDC7B	113730	1.066973965	0.597728557	6.04E-08	1.62E-06
GAPT	202309	1.163941347	-0.505202038	6.08E-08	1.63E-06
ANGPTL7	10218	2.183194328	-2.390043006	6.16E-08	1.65E-06
COL2A1	1280	2.221945103	1.174398617	6.23E-08	1.67E-06
KCNK13	56659	1.047006479	-0.314331329	6.32E-08	1.69E-06
CPA3	1359	1.272592215	2.727394327	6.44E-08	1.71E-06
DAZL	1618	1.840475381	-2.862135616	6.49E-08	1.73E-06
HLA-DQB2	3120	1.360175081	2.380728001	6.73E-08	1.78E-06
TIFAB	497189	1.264496106	-0.847931566	7.00E-08	1.85E-06
KIR3DL2	3812	2.009035318	-3.083031603	7.08E-08	1.87E-06
CYSLTR2	57105	1.249724069	-1.389953728	8.25E-08	2.17E-06
ZNF385B	151126	1.688331873	-1.651539484	8.45E-08	2.22E-06
CYP11A1	1583	1.711116601	-2.333802347	8.76E-08	2.29E-06
S1PR4	8698	1.048756242	1.482675606	9.25E-08	2.41E-06
CLECL1	160365	1.26777484	-2.12701556	9.48E-08	2.47E-06
EMR3	84658	1.720055762	-0.675977	9.57E-08	2.49E-06
CDK14	5218	1.08671337	2.586934252	9.62E-08	2.50E-06
UNC13A	23025	1.242990835	0.214181287	9.74E-08	2.52E-06
CD244	51744	1.055073921	-0.068602981	9.79E-08	2.53E-06
SERPINB2	5055	2.464773151	-0.069957449	1.01E-07	2.61E-06
SLC12A3	6559	1.632545425	-3.03294745	1.01E-07	2.61E-06
CBLN1	869	-1.819966283	1.127657918	1.02E-07	2.63E-06
AP3B2	8120	1.962090809	-0.495117528	1.05E-07	2.71E-06
PTAFR	5724	1.044852162	1.926218583	1.06E-07	2.74E-06
VWA3A	146177	2.674757055	-2.230613281	1.12E-07	2.88E-06
RGS20	8601	2.004241259	-1.867472831	1.13E-07	2.88E-06
PTX3	5806	1.229218932	-0.240486489	1.15E-07	2.94E-06
BACH2	60468	1.093850206	0.319752727	1.16E-07	2.96E-06
THBS4	7060	2.199789365	3.526665249	1.19E-07	3.02E-06
SDS	10993	1.102588373	2.678878184	1.19E-07	3.02E-06
COX8C	341947	-4.008003883	-3.126319116	1.23E-07	3.13E-06
UCHL1	7345	1.417009944	2.373267138	1.26E-07	3.18E-06
SIGLEC6	946	1.406141667	-1.869408931	1.29E-07	3.25E-06
CCBE1	147372	1.832691177	-0.989541698	1.41E-07	3.54E-06
FLJ40330	645784	1.251896765	0.168807312	1.43E-07	3.59E-06
BLK	640	1.560554476	-0.717398427	1.44E-07	3.60E-06
CFP	5199	1.083574876	1.043368766	1.44E-07	3.60E-06
ODZ4	26011	1.116107456	2.058396241	1.44E-07	3.60E-06
IL6	3569	1.669616102	2.622143982	1.48E-07	3.70E-06
ZNF385D	79750	1.349257587	-1.733157092	1.50E-07	3.75E-06
SUCNR1	56670	1.366354476	-0.97694718	1.51E-07	3.75E-06
ZMYND10	51364	2.010644133	0.184893923	1.54E-07	3.82E-06
VPREB3	29802	1.556500027	-0.549281678	1.60E-07	3.96E-06
LOC283392	283392	3.147467532	-2.222424634	1.82E-07	4.47E-06
TLL2	7093	1.273748839	-0.141418798	1.89E-07	4.65E-06
KCNN3	3782	1.078001254	0.312073566	1.93E-07	4.72E-06
IGFBP6	3489	1.039410511	3.264238683	1.96E-07	4.78E-06
CYP17A1	1586	2.827387368	-1.495762526	1.96E-07	4.78E-06
PYGO1	26108	1.503875441	-1.641401039	1.99E-07	4.83E-06
NRK	203447	1.65010281	-0.420940904	2.03E-07	4.93E-06
MRAP	56246	3.136205209	-3.269027106	2.11E-07	5.12E-06
TPO	7173	1.533020647	-2.160900806	2.13E-07	5.14E-06
LRRK2	120892	1.106641849	1.27914948	2.14E-07	5.16E-06
C13orf33	84935	1.258232465	2.228496909	2.20E-07	5.32E-06
NCR3	259197	1.221121822	-1.306863416	2.26E-07	5.46E-06
C2orf65	130951	1.164284886	-2.440826598	2.27E-07	5.46E-06
MARCO	8685	2.059340443	1.731874272	2.32E-07	5.57E-06
PRRX1	5396	1.189133109	4.058949108	2.47E-07	5.94E-06
CCL3L3	414062	2.567486797	-1.457044791	2.52E-07	6.05E-06
EMR1	2015	1.220141155	-0.445602441	2.57E-07	6.15E-06
RERGL	79785	1.975858652	-2.522141232	2.59E-07	6.18E-06
AACSL	729522	2.640487096	-3.063928471	2.59E-07	6.18E-06
FAM124A	220108	1.134084693	0.206475642	2.68E-07	6.40E-06
AADACL4	343066	-4.076800679	-3.038991874	2.76E-07	6.59E-06
RNF175	285533	1.376772212	-2.545606447	2.78E-07	6.63E-06
ELOVL4	6785	1.137502193	-0.304773656	2.83E-07	6.70E-06
MMP1	4312	1.599688651	6.863196275	2.84E-07	6.71E-06
LIN28A	79727	3.587548275	-3.153388343	2.96E-07	6.99E-06
C19orf38	255809	1.06414707	-0.311772375	2.99E-07	7.05E-06
SLC9A4	389015	-2.821756473	-0.663643244	3.17E-07	7.45E-06
FNDC1	84624	1.310415425	5.043109687	3.21E-07	7.54E-06
PNMA3	29944	1.690379926	-1.173877344	3.25E-07	7.62E-06
ALPK2	115701	1.094483057	0.817356633	3.45E-07	8.08E-06
ATP6V0D2	245972	1.089260085	0.165149966	3.48E-07	8.14E-06
CD300LB	124599	1.054007948	-0.478300422	3.49E-07	8.14E-06
TSHR	7253	1.582897959	-2.526224247	3.54E-07	8.26E-06
ODF3B	440836	1.040244523	2.550777625	3.95E-07	9.14E-06
UNC5A	90249	2.03038463	0.350704987	3.96E-07	9.16E-06
LOC153910	153910	-4.177612078	-2.024743646	3.99E-07	9.20E-06
C11orf70	85016	1.599434338	0.02550094	4.10E-07	9.43E-06
HRASLS5	117245	1.62560069	-0.935677087	4.28E-07	9.79E-06
SLC18A2	6571	1.038694589	-1.177077271	4.28E-07	9.79E-06
NEFL	4747	2.142304244	0.338622337	4.28E-07	9.79E-06
CLDN11	5010	1.165054431	0.657230399	4.38E-07	9.97E-06
CNR2	1269	1.440472113	-2.42665701	4.54E-07	1.03E-05
SULF1	23213	1.120781629	7.471067689	4.58E-07	1.04E-05
CGB	1082	3.333586474	1.00850271	4.67E-07	1.06E-05
GAS1	2619	1.464194167	2.549537185	4.89E-07	1.11E-05
DIRC3	729582	1.415891354	-2.737559583	4.96E-07	1.12E-05
XAGE1D	9503	-4.314732177	-1.334925394	5.00E-07	1.13E-05
BICC1	80114	1.00391137	1.85696389	5.02E-07	1.13E-05
CADM3	57863	1.617733591	0.336244147	5.27E-07	1.18E-05
CSF2RA	1438	1.049724061	2.328559966	5.29E-07	1.19E-05
CLEC6A	93978	1.660454642	-2.660528669	5.46E-07	1.22E-05
EBI3	10148	1.022738261	0.73189414	5.62E-07	1.25E-05
CCR7	1236	1.003007161	1.532240619	5.75E-07	1.28E-05
CFD	1675	1.411356967	4.703876508	5.78E-07	1.28E-05
RGR	5995	-2.683857189	-1.777198195	5.92E-07	1.31E-05
CMTM2	146225	1.326383259	-1.280181636	6.14E-07	1.35E-05
MUC7	4589	-4.032595408	-2.398964164	6.37E-07	1.40E-05
SLC2A5	6518	1.153998625	2.130635259	6.48E-07	1.43E-05
RXFP1	59350	1.306317452	-2.256286107	6.71E-07	1.47E-05
TNFRSF13B	23495	1.430056136	-1.521325947	6.74E-07	1.48E-05
SMEK3P	139420	-4.786253052	-2.073213084	6.81E-07	1.49E-05
IL1A	3552	1.45183853	1.315958448	7.07E-07	1.54E-05
NCRNA00189	193629	1.468954049	-3.230905681	7.33E-07	1.59E-05
CYP7B1	9420	1.104739713	-0.092261388	7.38E-07	1.60E-05
SLIT3	6586	1.058072183	3.397665195	7.38E-07	1.60E-05
S100A9	6280	1.322053584	5.527036385	7.40E-07	1.60E-05
S100A12	6283	1.814105589	-1.280303723	7.57E-07	1.64E-05
CXCR1	3577	1.62449136	0.905431933	7.58E-07	1.64E-05
SERPINE3	647174	-2.995945165	-2.109274852	8.21E-07	1.77E-05
BCAT1	586	1.047101831	3.315116018	8.48E-07	1.82E-05
PLAC9	219348	1.212806844	0.371372086	8.79E-07	1.88E-05
C9orf139	401563	1.083432314	-2.27923645	8.90E-07	1.90E-05
COL4A4	1286	1.304629571	0.948697673	9.18E-07	1.96E-05
WDR38	401551	2.980361318	-2.00720559	9.21E-07	1.96E-05
PADI4	23569	1.806966459	-1.658833571	9.34E-07	1.98E-05
OGN	4969	1.719470686	1.333197788	9.81E-07	2.08E-05
CDO1	1036	1.381087714	-1.018652451	9.89E-07	2.10E-05
DCN	1634	1.029233473	7.653662614	1.00E-06	2.11E-05
CXCL17	284340	2.540771905	0.795298805	1.02E-06	2.15E-05
TNFRSF4	7293	1.001959071	2.212316163	1.06E-06	2.24E-05
LOC100216001	100216001	1.657161541	-0.558349628	1.07E-06	2.25E-05
SEMA3D	223117	1.635186623	0.216486716	1.10E-06	2.31E-05
WNK3	65267	1.12385529	-2.77687733	1.17E-06	2.43E-05
C6orf138	442213	-1.830439142	0.051319557	1.18E-06	2.46E-05
RBP7	116362	1.014302029	0.15318364	1.19E-06	2.47E-05
SLITRK2	84631	1.590689569	-3.073728049	1.25E-06	2.59E-05
SPSB4	92369	1.508056895	-1.348162537	1.26E-06	2.60E-05
IQCA1	79781	1.177449881	-1.215741696	1.27E-06	2.62E-05
JSRP1	126306	1.500034051	1.491092396	1.28E-06	2.65E-05
NTNG1	22854	1.585378703	-2.293274513	1.34E-06	2.76E-05
SLC16A7	9194	1.406872778	-0.498555557	1.34E-06	2.76E-05
C1orf192	257177	1.315932385	0.531072253	1.35E-06	2.77E-05
HOXC4	3221	1.425053412	-1.558258957	1.36E-06	2.78E-05
WDR49	151790	2.896054257	-2.713980542	1.42E-06	2.90E-05
IFITM5	387733	-2.314345945	-2.591550731	1.45E-06	2.95E-05
UGT3A2	167127	1.930002555	-2.88108581	1.50E-06	3.04E-05
SPTA1	6708	1.885923017	-3.404644939	1.52E-06	3.07E-05
CYP4F22	126410	1.250172539	-2.625651074	1.52E-06	3.08E-05
RHOXF2B	727940	3.286408561	-2.995110608	1.59E-06	3.19E-05
OBSCN	84033	1.044801644	4.267187821	1.60E-06	3.21E-05
GRHL3	57822	-1.171174257	2.832171895	1.62E-06	3.25E-05
SDK1	221935	1.00265789	2.326791045	1.62E-06	3.26E-05
INSM1	3642	1.874079061	0.645931371	1.63E-06	3.28E-05
KRT12	3859	-1.901680306	-0.055274394	1.73E-06	3.46E-05
A2BP1	54715	-2.067597244	-0.761976761	1.73E-06	3.46E-05
KRT6C	286887	2.333089462	2.558928193	1.76E-06	3.50E-05
BNC1	646	2.078448912	-2.771820365	1.80E-06	3.58E-05
LOC84740	84740	1.856226754	1.146348567	1.82E-06	3.61E-05
COX7B2	170712	-4.623838427	-2.753593753	1.83E-06	3.64E-05
TKTL1	8277	-3.330807385	1.025815387	1.89E-06	3.73E-05
STEAP4	79689	1.020712051	2.070253362	1.90E-06	3.76E-05
TREM2	54209	1.205505481	2.504443737	1.92E-06	3.78E-05
VNN2	8875	1.334091815	1.103679716	1.93E-06	3.80E-05
ANKRD45	339416	1.670001898	-1.539801201	1.93E-06	3.80E-05
PLA1A	51365	1.050170961	2.363443064	2.10E-06	4.10E-05
PCDHGA9	56107	1.041773119	0.28825146	2.14E-06	4.17E-05
FOXL2	668	2.456916046	-2.775091136	2.14E-06	4.18E-05
CLEC17A	388512	1.531119281	-2.422870674	2.15E-06	4.19E-05
ST6GALNAC5	81849	1.105968196	1.40375268	2.22E-06	4.30E-05
GC	2638	-3.269334968	-3.32315145	2.30E-06	4.45E-05
C3orf72	401089	2.889179785	-2.872690138	2.34E-06	4.52E-05
DOK5	55816	1.110391445	0.141653273	2.34E-06	4.52E-05
GRIA1	2890	1.630837311	-2.890525908	2.35E-06	4.53E-05
STAC	6769	1.340565426	-0.634115013	2.36E-06	4.53E-05
MAPT	4137	1.337981119	0.641438288	2.48E-06	4.76E-05
ENKUR	219670	1.44864393	-0.335817453	2.53E-06	4.84E-05
CSF3	1440	1.535236408	1.921969502	2.56E-06	4.89E-05
SNX31	169166	2.236926923	-3.233765304	2.57E-06	4.92E-05
NTF4	4909	2.50965783	-2.837115038	2.61E-06	4.98E-05
KRT5	3852	2.49600036	2.995570935	2.69E-06	5.12E-05
GFI1	2672	1.092021794	1.820088358	2.70E-06	5.13E-05
P2RY12	64805	1.326668641	-1.989927395	2.70E-06	5.13E-05
THRSP	7069	1.671977022	-2.310821695	2.81E-06	5.31E-05
CGB7	94027	2.742325383	-0.097392715	2.84E-06	5.37E-05
LRMP	4033	1.015748616	1.216741661	2.99E-06	5.63E-05
UST	10090	1.029351206	1.002737779	3.01E-06	5.66E-05
DARC	2532	1.160196035	2.823414026	3.05E-06	5.71E-05
CRP	1401	-3.236722304	-2.38163083	3.06E-06	5.72E-05
FCRL2	79368	1.293949086	-1.015395327	3.08E-06	5.74E-05
RFPL1S	10740	1.139511656	-2.58557528	3.11E-06	5.79E-05
GLT1D1	144423	1.156163046	-1.311265521	3.15E-06	5.84E-05
MAGEB16	139604	-3.739262654	-3.231433362	3.28E-06	6.07E-05
LIPN	643418	2.224876382	-3.266246677	3.28E-06	6.07E-05
RNASE2	6036	1.079097859	-0.871021305	3.36E-06	6.21E-05
FGF7	2252	1.041279251	2.49940337	3.37E-06	6.22E-05
EMILIN3	90187	1.306613179	-0.039114615	3.40E-06	6.25E-05
GALNTL2	117248	1.094710161	1.132459178	3.47E-06	6.39E-05
ANKRD30B	374860	2.379224936	-1.116587549	3.48E-06	6.39E-05
SLC17A7	57030	1.238434991	-1.619264139	3.50E-06	6.43E-05
HPCAL4	51440	1.635727672	-2.364312548	3.51E-06	6.45E-05
KCNJ5	3762	1.20623737	-0.881760959	3.59E-06	6.57E-05
SELE	6401	1.212118725	2.240434226	3.71E-06	6.78E-05
ADAM6	8755	1.352689754	11.22832908	3.72E-06	6.78E-05
C9orf24	84688	1.637655106	1.710784748	3.84E-06	6.94E-05
IL12B	3593	1.252953785	-2.873912216	3.89E-06	7.02E-05
CHRNA6	8973	1.368718592	-3.251475432	3.97E-06	7.15E-05
AMZ1	155185	1.002349396	-1.849798234	4.11E-06	7.40E-05
BFSP2	8419	1.40841887	-2.824249022	4.21E-06	7.56E-05
DDR2	4921	1.011861199	2.31975063	4.29E-06	7.70E-05
NOX4	50507	1.125699617	1.215340882	4.44E-06	7.95E-05
IL1R2	7850	1.200022665	3.268180368	4.47E-06	7.98E-05
PPP2R2B	5521	1.081930444	-0.899020029	4.47E-06	7.98E-05
CCL21	6366	1.238066649	3.840180237	4.51E-06	8.04E-05
PVALB	5816	1.659900433	-3.41586251	4.54E-06	8.09E-05
TREML3	340206	1.710933042	-2.934491951	4.83E-06	8.59E-05
NCF1C	654817	1.408888128	2.079814254	4.89E-06	8.68E-05
CLDN18	51208	2.993354812	3.168820906	4.91E-06	8.71E-05
CD1E	913	1.172785944	-0.51716164	5.00E-06	8.86E-05
HOPX	84525	1.104355672	3.611908201	5.39E-06	9.49E-05
PCOLCE2	26577	1.557602405	0.253666733	5.45E-06	9.57E-05
SERPINE1	5054	1.133305336	5.643710075	5.47E-06	9.58E-05
PTGIS	5740	1.363612389	3.448083916	5.98E-06	0.000104325
FCRL1	115350	1.523117452	-2.005459101	6.18E-06	0.000107694
GPR133	283383	1.129689289	1.598621112	6.23E-06	0.00010845
ERBB4	2066	1.979558543	-3.047441978	6.31E-06	0.000109587
VGF	7425	1.460691806	2.262194132	6.36E-06	0.000110251
FAM198A	729085	1.075707131	0.35682064	6.71E-06	0.000116115
NLGN1	22871	1.533339867	-2.561312449	6.98E-06	0.000120416
ADAM12	8038	1.130228754	4.214540454	7.04E-06	0.000121129
FUT9	10690	-3.363145196	-2.932048952	7.16E-06	0.000123127
MRAS	22808	-1.574258286	4.581057697	7.31E-06	0.000125544
GPR64	10149	1.793839403	1.126342636	7.32E-06	0.000125563
TACR1	6869	1.12354087	-1.689737812	7.40E-06	0.000126846
TM7SF4	81501	1.500560907	-1.260614997	7.48E-06	0.000128048
SSX4	6759	-2.580435983	-0.878530662	7.78E-06	0.000132948
KIF5C	3800	1.150972468	1.070858351	7.95E-06	0.000135644
ADD2	119	1.242035942	-1.752097151	8.06E-06	0.000137245
LRRC4	64101	1.046090467	0.612272964	8.07E-06	0.000137245
UPK1B	7348	2.731625635	-1.650321605	8.60E-06	0.00014577
CRABP2	1382	1.450568649	3.528167399	8.61E-06	0.000145771
PNOC	5368	1.209241107	-1.054443651	9.03E-06	0.000152312
C20orf103	24141	1.152727984	0.463481929	9.15E-06	0.000154273
NTRK1	4914	1.236388768	-1.595157516	9.24E-06	0.000155436
APOC3	345	-3.331336631	-2.194685805	9.70E-06	0.000162559
SFRP4	6424	1.384622336	5.606127787	9.73E-06	0.000162886
C5orf58	133874	1.266967557	-2.163017455	9.90E-06	0.000165443
SPAG6	9576	2.095706303	-3.295976789	1.01E-05	0.000167638
MUC16	94025	2.004826875	-1.004482161	1.01E-05	0.000168541
SLITRK4	139065	1.548302177	-2.317207379	1.02E-05	0.000170067
VTCN1	79679	2.097583109	-0.62355646	1.05E-05	0.00017355
GRIN2A	2903	1.420406206	-2.352894637	1.06E-05	0.000175958
HTR7	3363	1.026836134	-1.683373857	1.07E-05	0.00017692
GRIA3	2892	1.160526467	-2.086452008	1.09E-05	0.00017962
C6	729	1.524973772	-1.341872995	1.12E-05	0.000183897
SMTNL1	219537	1.045506254	-2.088788473	1.12E-05	0.000184996
ENTHD1	150350	1.520928308	-2.222028435	1.12E-05	0.000185114
ABCB5	340273	1.612971347	-3.015053205	1.14E-05	0.000186835
POSTN	10631	1.107457971	7.313812794	1.15E-05	0.000188338
PTH2R	5746	2.464279944	-2.124493	1.19E-05	0.000194763
CSF2	1437	1.514591177	-0.00167362	1.20E-05	0.000195545
SLC35F3	148641	1.458798043	-3.068352587	1.24E-05	0.000201043
SLAMF9	89886	1.315162962	-1.02703898	1.24E-05	0.000201043
VGLL1	51442	2.576873941	0.160038113	1.27E-05	0.000205703
PTGS2	5743	1.203493603	3.984610951	1.27E-05	0.000205981
C4orf47	441054	1.651249516	-2.156613419	1.28E-05	0.000207216
KLF17	128209	1.456415491	-2.466239104	1.28E-05	0.000207216
MAK	4117	1.110958078	-1.159636423	1.32E-05	0.000213435
GUCA1A	2978	1.438113476	-2.141615904	1.37E-05	0.000219924
RUNDC3A	10900	1.633417527	0.964776469	1.38E-05	0.000221199
PEG10	23089	1.689089471	3.242502329	1.40E-05	0.000224557
CSMD1	64478	1.794832354	-2.8880467	1.42E-05	0.00022659
ZNF80	7634	1.169429993	-2.492311802	1.45E-05	0.000231561
SPEF1	25876	1.644023653	-1.567097764	1.48E-05	0.000236053
SFRP2	6423	1.637108595	5.926533339	1.53E-05	0.000242435
IGFL1	374918	2.233713714	0.115306553	1.56E-05	0.000246499
TGFB3	7043	1.033447534	3.370981507	1.59E-05	0.000251258
EMR4P	326342	1.257445568	-1.54233381	1.60E-05	0.000253057
HRH4	59340	1.404200674	-2.470357159	1.61E-05	0.000254362
IGSF11	152404	1.426266981	-2.348219541	1.62E-05	0.000255633
HOXC10	3226	1.95410799	-1.90421484	1.62E-05	0.000255824
CHRNE	1145	1.104470393	-0.47015615	1.68E-05	0.000263375
C1orf150	148823	1.258642467	-2.546456677	1.69E-05	0.000265096
OMD	4958	1.60608126	-0.155264269	1.71E-05	0.000268134
PRMT8	56341	-2.835409897	-2.471738966	1.72E-05	0.000268201
S100A2	6273	1.574916585	4.588056497	1.72E-05	0.00026862
NKX2-8	26257	2.72843836	-2.895629436	1.76E-05	0.000273932
ENTPD8	377841	1.312840736	4.636078516	1.77E-05	0.000275582
RANBP3L	202151	1.613602646	-2.874941071	1.77E-05	0.000275582
C20orf85	128602	-2.834450246	-2.532830245	1.80E-05	0.000279722
FFAR3	2865	1.236853447	-1.031568951	1.87E-05	0.000290936
HSF5	124535	-2.0801748	-2.207679993	1.88E-05	0.000291644
SH2D1B	117157	1.036725925	-1.514599383	1.93E-05	0.000299559
CHRDL2	25884	1.476935629	3.110603745	2.01E-05	0.000309459
DKK1	22943	1.922716529	2.237106108	2.03E-05	0.000312503
LRFN5	145581	1.057953714	-1.448757753	2.04E-05	0.000313355
PTGDR	5729	1.869236151	2.337567936	2.05E-05	0.000314816
REG3G	130120	2.712375937	-1.492635331	2.12E-05	0.000326075
LOC151174	151174	1.338232293	-1.923415232	2.14E-05	0.000328712
SYT5	6861	1.272987015	-1.705066434	2.15E-05	0.00032949
BEND4	389206	1.124531355	-2.337565099	2.20E-05	0.000335829
SLC2A14	144195	1.029703707	0.810862095	2.23E-05	0.000338041
CLC	1178	1.912989115	1.448441508	2.23E-05	0.00033888
SPP1	6696	1.456933456	7.258561633	2.30E-05	0.000349007
CARD9	64170	1.172032233	2.04915005	2.32E-05	0.000351098
HAMP	57817	1.430040056	-1.290984445	2.33E-05	0.000351746
PAGE2B	389860	-2.54841367	-2.630177992	2.34E-05	0.000352905
LOC399959	399959	1.03011993	2.068235559	2.40E-05	0.000359985
NOV	4856	1.043810003	2.374785394	2.41E-05	0.000361538
SLC38A4	55089	-1.427341348	2.378024513	2.42E-05	0.000362161
JAKMIP2	9832	1.176029279	-0.996475238	2.45E-05	0.00036634
CATSPER1	117144	1.272760371	-1.503275049	2.47E-05	0.000368529
NTS	4922	2.35202641	2.35300768	2.47E-05	0.000368529
OLR1	4973	1.190434892	1.945523244	2.48E-05	0.000368866
PAGE5	90737	-2.499441443	-3.043635245	2.57E-05	0.000381476
C2CD4B	388125	1.156603587	3.268746814	2.61E-05	0.000386251
COL29A1	256076	1.456857231	-2.783198114	2.62E-05	0.000387118
CLEC3A	10143	-2.707769222	-2.677048352	2.62E-05	0.000387118
LOC729467	729467	-1.766640308	-2.237145	2.74E-05	0.00040229
DPYS	1807	1.725387407	-3.312047228	2.75E-05	0.000402938
C1QL4	338761	1.646343985	-2.341031103	2.75E-05	0.000403554
RYR1	6261	1.091715267	-0.499109629	2.75E-05	0.000403554
NAV3	89795	1.050457553	0.169386127	2.79E-05	0.000408444
STAB2	55576	1.058709575	-1.322661607	2.91E-05	0.000425266
AICDA	57379	1.699056363	-3.372808214	2.91E-05	0.000425266
IL22RA2	116379	1.162190095	-1.746963879	2.92E-05	0.000425266
SV2B	9899	1.067248729	-0.391887049	2.93E-05	0.000426068
PPP1R1C	151242	1.324507126	-0.960736916	2.94E-05	0.000428089
ITGBL1	9358	1.215046308	3.4259143	3.15E-05	0.000454584
CXCR2	3579	1.174593668	1.318705885	3.16E-05	0.000455111
FAM5C	339479	1.757180404	-0.502353472	3.16E-05	0.000455111
CXCL6	6372	1.186374579	2.035573066	3.17E-05	0.000455792
TNFRSF17	608	1.238188181	0.349452536	3.18E-05	0.000457267
VHLL	391104	-3.041844531	-3.137204123	3.26E-05	0.000466016
DPYSL4	10570	1.110789632	-0.704894748	3.29E-05	0.000469346
HLA-DPB2	3116	1.294418252	-1.085689294	3.34E-05	0.00047559
CGB5	93659	2.803410838	0.814158461	3.36E-05	0.000478235
C5orf46	389336	1.541219714	-0.9630722	3.42E-05	0.000487298
FAM83A	84985	1.43414626	0.759575657	3.46E-05	0.000491731
KRT7	3855	1.196415148	3.167339994	3.48E-05	0.000493818
PKHD1L1	93035	1.088616322	-2.065397068	3.57E-05	0.000505663
TEX15	56154	2.460219489	-2.88025563	3.61E-05	0.000509935
SYT4	6860	1.770700864	-1.429896178	3.65E-05	0.000515215
CCDC141	285025	1.000119126	-2.187702465	3.69E-05	0.000520447
C2orf62	375307	1.637180203	-2.51035292	3.89E-05	0.000546178
DBH	1621	1.325355392	-1.848470111	3.90E-05	0.000547507
NUDT10	170685	1.023734203	-1.123562029	3.90E-05	0.000547642
CAMP	820	1.465482671	-3.164792629	3.91E-05	0.000547917
ODZ1	10178	1.556873926	-1.665851525	3.91E-05	0.000547917
RELN	5649	1.129801765	-0.138554966	3.96E-05	0.000554162
NBPF7	343505	1.465003861	-1.485162287	3.97E-05	0.000554162
NKX2-1	7080	-3.092619425	0.138597812	4.00E-05	0.00055745
PLCXD3	345557	1.422722512	-2.164749079	4.04E-05	0.00056255
GABRP	2568	1.753343576	2.839549169	4.09E-05	0.00056847
OLIG2	10215	1.563702334	-3.110614765	4.29E-05	0.000594167
SFTPB	6439	-2.203343002	-0.686719755	4.44E-05	0.000612818
LRRN3	54674	-1.491434735	0.08362223	4.50E-05	0.000620306
HSD3B2	3284	-1.750484458	-2.077179458	4.54E-05	0.000624836
SLC13A5	284111	-2.043630002	-1.149239737	4.55E-05	0.000625322
BCHE	590	1.491626457	-0.095085982	4.65E-05	0.000638798
SCEL	8796	1.728311525	1.643183496	4.80E-05	0.000657778
CGB8	94115	3.037233147	0.799188537	4.82E-05	0.000661009
SOX10	6663	1.379156848	-0.98850078	4.86E-05	0.000665113
IL10	3586	1.061244104	-1.127738565	5.08E-05	0.000692916
NTRK3	4916	1.171447554	-1.703219731	5.18E-05	0.000705222
CRIP1	1396	1.0882998	6.711764478	5.23E-05	0.000710903
LGALS12	85329	1.551930955	-1.801048037	5.30E-05	0.00071825
CYP19A1	1588	1.025688374	-1.358709456	5.39E-05	0.000728731
DGKB	1607	1.773342001	-0.077731427	5.45E-05	0.000734651
GUCY2D	3000	1.505942563	-2.433320666	5.46E-05	0.000734804
CRHBP	1393	1.094892665	-2.622197466	5.46E-05	0.000734804
CTRB2	440387	-3.007590169	-3.065829364	5.58E-05	0.000749214
CLNK	116449	1.221561097	-3.312804317	5.58E-05	0.000749278
KLRC4	8302	1.622079465	-3.072925419	5.68E-05	0.000759747
KCNN2	3781	1.037335656	-0.490382209	5.72E-05	0.000764041
FAM92B	339145	1.358191969	-2.563731409	5.85E-05	0.000780871
PRRT4	401399	1.337132248	-1.892774452	6.03E-05	0.000803598
DPT	1805	1.08652129	2.741660727	6.08E-05	0.000808473
RSPO1	284654	1.126001202	-2.171676991	6.15E-05	0.000815594
ASIP	434	-2.23581699	-2.076009033	6.31E-05	0.00083449
CGB2	114336	3.019956075	0.239896529	6.45E-05	0.000850891
RAB3C	115827	1.297953493	-2.437408325	6.55E-05	0.000862175
FIGF	2277	1.181628867	-2.017356753	6.68E-05	0.0008768
SEZ6	124925	1.712511592	-2.447705248	6.69E-05	0.000877881
MC3R	4159	-2.310529202	-3.08798236	6.73E-05	0.000880059
CLEC12A	160364	1.188689655	-0.130950741	6.73E-05	0.000880257
LOC284276	284276	1.109247335	-3.029821399	6.82E-05	0.000890052
HMSD	284293	1.577681111	-2.725993131	7.20E-05	0.00093186
ERMN	57471	1.124028524	-0.613375035	7.22E-05	0.000933897
FRAS1	80144	1.005619664	2.933242708	7.24E-05	0.000935405
SCARA5	286133	1.244310657	2.005180323	7.33E-05	0.000944965
HOTAIR	100124700	2.153454174	-1.530752308	7.51E-05	0.000966723
CASC1	55259	1.657127672	-1.830396036	7.54E-05	0.000969402
ANGPTL1	9068	1.244658368	0.169095248	7.71E-05	0.000988125
CDH16	1014	2.021804034	1.835170161	7.95E-05	0.001016874
FFAR2	2867	1.250157864	1.537632993	8.05E-05	0.001027413
CALCB	797	2.103303424	-0.666747305	8.34E-05	0.001061125
LHB	3972	1.60057348	-2.950978294	8.54E-05	0.001081548
ITGA2B	3674	1.118276556	-1.702992557	8.75E-05	0.001105732
MORN5	254956	2.045210856	-2.051036512	8.76E-05	0.001106308
C8orf46	254778	1.394137291	-2.427963596	9.08E-05	0.001141368
ASB4	51666	-1.858092226	-1.52814292	9.25E-05	0.001161823
SEC14L4	284904	-1.669833392	0.028439041	9.27E-05	0.001163823
CA6	765	-2.438837216	-1.696338931	9.33E-05	0.001168178
CCKBR	887	-2.328402647	-2.53527312	9.39E-05	0.001174137
LOC152225	152225	1.444328257	-2.877509726	9.77E-05	0.00121721
CT45A6	541465	3.395347766	-1.769906069	9.83E-05	0.00122329
TPSB2	64499	1.043433828	4.821446178	9.93E-05	0.001233974
LOC257358	257358	1.246428639	-3.099253009	0.000100161	0.001242456
C4orf26	152816	1.593904099	-3.327028624	0.00010089	0.001248905
C20orf114	92747	-2.889055155	-2.701582027	0.000102521	0.001267347
ROPN1L	83853	1.606365571	-1.508601052	0.000103691	0.001280928
NLRP7	199713	1.326150237	-0.769120902	0.000105766	0.001302077
LOC148824	148824	1.234329064	-3.386027932	0.000109799	0.001348025
GBP7	388646	1.504546329	-3.179103186	0.000112247	0.001375255
C10orf93	255352	1.645575421	-3.005568695	0.000113871	0.001391358
PNLDC1	154197	1.710192098	-2.51073554	0.000115122	0.001402812
PAK7	57144	1.856144261	-3.40307655	0.000115203	0.001402843
CGB1	114335	3.141068604	0.382239093	0.000115789	0.001409031
TNFSF18	8995	1.236923724	-2.346194201	0.000116114	0.001411786
LILRA1	11024	1.113119504	-1.271663025	0.000116173	0.001411786
KRT1	3848	1.358525043	-2.343747539	0.00012986	0.001556426
SPTBN4	57731	1.095821803	-0.767330956	0.000129897	0.001556426
NKAIN4	128414	1.121582523	-0.989071459	0.000130378	0.001561148
INHBB	3625	-1.163907521	3.859156325	0.000130513	0.001561718
ASPA	443	1.076556367	-2.403421695	0.000132553	0.0015819
KIAA0408	9729	2.196206088	-2.117253047	0.000136021	0.001617627
EPHB6	2051	-1.389918675	2.235115927	0.000137191	0.001628589
KCNK2	3776	1.343043958	-1.845246633	0.000138224	0.001634363
ZFP57	346171	1.662074594	-1.697795712	0.000139648	0.001647939
C17orf78	284099	-2.276899582	-0.429548415	0.000140238	0.001652729
HBB	3043	1.098814658	4.423805342	0.00014104	0.001660001
BMPR1B	658	1.495163855	0.804917436	0.000145613	0.001708213
RTBDN	83546	1.351576953	-2.416451811	0.000151086	0.001764344
SOHLH1	402381	-2.118266741	-2.774785882	0.000153072	0.001785214
NAP1L2	4674	1.023393313	-1.156012746	0.000153876	0.001790917
TFAP2A	7020	1.068062652	1.976811906	0.000153961	0.001790917
QRFPR	84109	-2.037312104	-1.379067663	0.000155528	0.001804266
PRSS1	5644	2.168196678	3.017508192	0.000156631	0.00181191
PCSK1N	27344	1.676514353	3.978938423	0.000159266	0.001839989
MED12L	116931	1.287693535	-2.086995186	0.00015941	0.001839989
RPSAP52	204010	1.157783077	-1.796463523	0.000160712	0.001851437
DCAF8L2	347442	-2.455145755	-3.341547311	0.000161999	0.001863867
RNF165	494470	1.193966944	-2.239837408	0.000169042	0.001936812
KCNE1	3753	1.286621956	-2.422414838	0.000172752	0.00197366
ITLN2	142683	2.252304673	3.455846311	0.000173908	0.001985601
TIMD4	91937	1.319110954	-1.38618414	0.000174849	0.00199255
LRRTM1	347730	-1.789246484	0.464401591	0.000176562	0.002007073
YSK4	80122	2.212018326	-2.71889372	0.000177863	0.002019195
KRT16	3868	1.500435722	1.079782953	0.000193236	0.002175519
PRKCG	5582	1.410409385	1.350084434	0.000193331	0.002175519
NRXN1	9378	1.286961744	-1.960222733	0.000194111	0.002182927
EBF2	64641	1.22750534	-2.26866763	0.000199351	0.002231599
KRT81	3887	1.341562465	0.240079662	0.000199434	0.002231599
PTPRZ1	5803	-1.969304745	-0.089846163	0.000201376	0.002249122
KCND2	3751	1.159468554	-1.15800833	0.000204175	0.002277545
ORM1	5004	-1.949705019	1.540993562	0.000207804	0.00231371
FAM19A3	284467	1.310796829	-2.979805164	0.000214533	0.002378296
COL9A3	1299	-1.118352492	4.709126267	0.000215861	0.00239154
C7orf57	136288	1.462211375	-2.484850449	0.00021715	0.002404331
PTCRA	171558	1.217961761	-2.80189754	0.000219161	0.002422109
C8orf31	286122	1.00083517	-1.588345247	0.00021953	0.002424695
C14orf70	283601	2.552436019	-2.930519844	0.000220205	0.00242916
FER1L6	654463	1.512648447	2.342262838	0.0002208	0.002432734
SLAIN1	122060	1.202368368	1.596330903	0.00022139	0.002436239
C1orf105	92346	-1.272251865	-1.770330221	0.000223262	0.002453828
HS3ST2	9956	1.056202133	-0.252991148	0.000223792	0.002455141
CYP4F8	11283	1.560126874	-0.915134672	0.000228617	0.0024989
TGM5	9333	2.124320879	-3.253233575	0.000241791	0.002626899
VAX1	11023	2.35581787	-0.919390998	0.000246315	0.002666533
HOMER2	9455	-1.598959328	0.723402341	0.000246331	0.002666533
MAPK8IP2	23542	1.090950708	2.333200731	0.000250832	0.002710347
ERBB2	2064	-1.085454746	9.345969233	0.000257152	0.002768627
SFTA1P	207107	1.312482296	-2.715639942	0.000259357	0.002787941
COL4A3	1285	1.321822729	-0.836422675	0.00026009	0.002793552
KRT6A	3853	1.751719074	3.205043883	0.000261871	0.002807642
C2orf40	84417	1.362845248	-1.302066882	0.000269559	0.002884893
KIAA1045	23349	1.265524906	-2.03616856	0.00027006	0.002885088
C1orf110	339512	-2.873968875	-0.370286777	0.000270505	0.002888119
PGLYRP1	8993	1.444790942	-2.461688731	0.000278448	0.002964103
NOTUM	147111	-1.55554623	6.916154699	0.000279491	0.002973444
PAX2	5076	1.671973816	-2.81045317	0.000282204	0.003000532
CTAG1B	1485	-3.102716169	0.202711048	0.000283688	0.003012732
MEOX2	4223	1.102390788	0.103127694	0.000284957	0.003024428
GPR25	2848	1.479076101	-1.01675476	0.000289642	0.003066491
NKD1	85407	-1.021844365	6.087344846	0.000289743	0.003066491
CLVS1	157807	1.420954552	-0.413453672	0.000289775	0.003066491
LOC400696	400696	1.239902471	-1.230553073	0.000291086	0.003077997
OTC	5009	-1.614522093	1.553202733	0.000291206	0.003077997
ARRDC5	645432	1.053355206	-2.904516493	0.000294567	0.003104374
DCAF4L2	138009	-2.591062217	-3.424276491	0.000297838	0.003131492
NEFM	4741	1.038450335	-2.41233847	0.000304123	0.003195697
ADAMTS20	80070	2.349091916	-2.614149163	0.000304675	0.003199622
RSPH10B2	728194	1.091045328	-1.395836159	0.000305147	0.003202703
LOC100302640	100302640	1.334329839	-3.034422367	0.000307348	0.00322015
FMN2	56776	1.428436718	-0.586083466	0.000314767	0.003282544
GRIP2	80852	1.016301583	0.353638384	0.000319216	0.003325073
NCRNA00162	378825	-1.83917714	-2.585692923	0.000324483	0.003375564
ACADL	33	1.624972496	-3.239559963	0.000325461	0.003382271
HS3ST4	9951	-2.237466651	-0.578597302	0.000328423	0.003411072
CPEB1	64506	1.078688887	-1.91426844	0.000328968	0.003414761
RGS22	26166	1.256934424	-3.099348505	0.000338997	0.003512757
DNAI2	64446	-2.347423238	-2.929849061	0.000342372	0.003541593
DIO3	1735	-1.438607403	4.292906308	0.000351672	0.003625255
PALM3	342979	-1.118702249	2.195466315	0.000357819	0.003675947
MYH1	4619	2.033634	-2.932148571	0.000368399	0.003767378
DPF1	8193	1.007707904	-1.11367317	0.000389997	0.003958898
KRT23	25984	-1.23824542	7.005323439	0.000391004	0.003966874
UGT2B7	7364	1.262936889	2.818557391	0.000393652	0.003986976
NAT8	9027	-1.773272204	-0.978405677	0.000401198	0.004051967
SH3GL2	6456	1.613871886	-0.769826086	0.000407613	0.004105193
CT45A3	441519	3.098115342	-1.46381513	0.000411549	0.004135549
ZFHX4	79776	1.009289702	0.867108795	0.000413915	0.00415467
IFI44L	10964	1.041118508	3.354355523	0.000421604	0.004217683
NPHS1	4868	1.112612719	-1.62086056	0.00042946	0.004286714
SOX21	11166	2.311291674	-1.985864998	0.000430505	0.004289981
MUSK	4593	1.137958767	-2.932213154	0.000439167	0.004361757
OR7E91P	79315	1.24064589	-1.609652503	0.000440973	0.004377275
LRRC7	57554	1.582486872	-2.942441893	0.000441441	0.004379491
SFTPD	6441	1.222193505	-2.718660433	0.00045001	0.004459571
CDH19	28513	1.360402484	-1.859869987	0.000457913	0.004518805
C20orf26	26074	1.118011296	-2.404646995	0.000458002	0.004518805
ANKRD55	79722	1.057235468	-2.792405144	0.000464123	0.004569142
ELMOD1	55531	1.081492879	-2.966476814	0.000464884	0.004574122
SERPINB7	8710	1.552568763	0.145823478	0.000466391	0.004586431
TGFB2	7042	-1.077727028	3.027397795	0.000478114	0.004696563
NETO1	81832	1.406873752	-3.198576321	0.000485667	0.004757737
XCR1	2829	1.177715853	-2.144698381	0.000495342	0.004839298
RAMP1	10267	1.007734933	3.741739776	0.000497898	0.004856336
CECR7	100130418	1.070935617	-2.255671397	0.000499973	0.004871146
LOC440905	440905	1.445852751	0.792255956	0.000500023	0.004871146
C20orf152	140894	1.246471399	-2.312464263	0.000505707	0.004913795
CHRDL1	91851	1.185751157	3.12925342	0.000522592	0.005064144
SSX6	280657	-1.638550131	-2.732818846	0.000526313	0.00509521
FAM7A3	89837	1.089170346	-1.949889593	0.000529862	0.005115247
KLRC3	3823	1.073960086	-1.760383197	0.000535024	0.005159533
FGF14	2259	1.00093273	0.312621164	0.000539591	0.00519519
UMODL1	89766	-1.054145849	0.574221529	0.000555339	0.005304107
KRT17	3872	1.225210245	5.30150999	0.000561356	0.005353023
VAX2	25806	1.201927899	-1.660648067	0.000565382	0.005385688
NR0B1	190	1.377542569	-3.321539847	0.00056996	0.005420664
AKAP14	158798	1.529827049	-2.738910451	0.000570892	0.005426653
CAPSL	133690	2.246700898	-2.398614624	0.000576036	0.005459252
IL24	11009	1.475191382	2.200960766	0.000576984	0.00546429
VSTM1	284415	1.556591037	-2.432412382	0.000579035	0.005475044
COL25A1	84570	1.104827173	-2.966833563	0.000590612	0.005575686
CHIT1	1118	1.333138434	1.872967859	0.00060932	0.005722186
BAI3	577	1.073108666	-2.48119692	0.000611749	0.005741991
SULT1C4	27233	1.285739591	0.99430501	0.000617368	0.005791699
AMPD1	270	1.140014272	-1.798258963	0.000640275	0.005953657
PRELP	5549	1.027890956	4.170599177	0.000653807	0.006059938
TXNDC3	51314	1.052382758	-3.171619097	0.000663994	0.006139211
ABCA4	24	1.313802726	-0.896574602	0.000672222	0.006196119
SBSN	374897	1.222124183	-1.996672423	0.00067867	0.006249125
MMP8	4317	1.300546737	-1.082002573	0.000686505	0.006314788
GLT25D2	23127	-1.52616567	2.079876983	0.000696092	0.006393137
CYP1A1	1543	1.57746861	-2.749248885	0.000697784	0.006404236
GALNT9	50614	-1.604357042	0.088070544	0.000699051	0.006410472
OR2B6	26212	1.30793169	-2.918534296	0.000718553	0.006559124
KRT74	121391	-2.036427346	-2.924184399	0.000719226	0.006561935
NALCN	259232	1.073244657	-0.636374361	0.000725757	0.006601371
GDF1	2657	1.366917417	-2.177247086	0.000736002	0.00668439
PTPRN	5798	1.002687639	0.609964379	0.000744393	0.006740119
PLP1	5354	1.204619624	-0.758442414	0.000747575	0.006756523
KRT6B	3854	1.41335081	4.806226735	0.000761544	0.006847024
TPH1	7166	1.151457265	-1.673762112	0.00077851	0.006985561
LRP2	4036	-2.247701174	0.100048975	0.000785484	0.007034064
ZNF474	133923	1.050408834	-1.826701028	0.000787877	0.007037919
STXBP5L	9515	-1.333714172	-1.197547348	0.000815248	0.007239142
GABRR1	2569	1.684183226	-0.407113258	0.000823292	0.007288935
LOC440896	440896	1.114881835	-3.090217233	0.000842792	0.007443214
KCNA1	3736	1.386798357	-3.190850886	0.000850401	0.007506714
IL1F8	27177	1.76937497	-2.82578446	0.000861854	0.007589141
GPR179	440435	-1.257293079	-1.887732699	0.000868795	0.007633114
LOC100133469	100133469	-2.339308394	-3.172096239	0.000897879	0.007848561
GPAT2	150763	1.048429309	1.609459017	0.000899835	0.007861835
KCNK12	56660	1.009469379	-1.955420549	0.000918686	0.007999261
CCDC135	84229	1.659251972	-2.637847647	0.000932329	0.008102315
T	6862	-2.462210022	-1.598716218	0.000944644	0.008189503
C2orf39	92749	1.397528089	-2.35076183	0.000949224	0.00822065
PLIN4	729359	1.256665768	2.791120419	0.000954293	0.008257069
GATA1	2623	1.192793615	-2.828901845	0.000969268	0.008362557
DNASE1L3	1776	1.053591957	1.927846766	0.001006077	0.008634449
C21orf29	54084	-1.191078146	0.772349997	0.001016911	0.00871492
HSD3B1	3283	-1.167602257	-0.667048842	0.001026809	0.00877878
SPRR1A	6698	1.626075559	-0.651593443	0.001041593	0.008867137
LRRC14B	389257	1.324138424	-3.340130154	0.001074649	0.009109633
C12orf63	374467	1.036824658	-3.312350998	0.001099416	0.009294478
EVX1	2128	-1.2918208	2.10053181	0.00110263	0.009316001
UCA1	652995	1.128172183	5.681154281	0.001120888	0.009448015
LST-3TM12	338821	1.439398717	-1.482576186	0.001128132	0.009504607
RIPPLY1	92129	-1.041014352	-2.52035623	0.00114165	0.009591464
KCNQ5	56479	1.001720959	-2.183606564	0.001181716	0.009882814
GDF6	392255	1.027622375	-1.488325552	0.001197541	0.009998918
ANKRD33	341405	1.042823886	-2.433809456	0.001200584	0.010016222
PPP1R1A	5502	1.289086663	-0.075089378	0.001204641	0.010043178
PMP2	5375	1.164634866	-3.147306832	0.001204935	0.010043178
SLC30A3	7781	1.097271158	-1.80865176	0.00134759	0.01107271
CST5	1473	1.817849579	-0.784670276	0.001370149	0.011227208
SERPINC1	462	-1.306165659	-2.584452048	0.001379641	0.011284368
LOC255167	255167	1.144434661	-2.112718853	0.001405172	0.011467049
DIRC1	116093	1.176722868	-3.110966718	0.00141854	0.011560363
IL5RA	3568	1.132373233	-2.903883168	0.001422316	0.011582043
FCRL4	83417	1.122420198	-2.786464222	0.001423278	0.011583181
DPEP3	64180	1.387712754	-2.913904769	0.00146277	0.011872261
APOC1P1	342	1.68997332	-1.89525653	0.00147055	0.011924617
TNFRSF19	55504	-1.067278784	2.912943067	0.001492883	0.012067528
PAGE1	8712	-2.594167287	-1.699177108	0.001511403	0.012191823
FGF19	9965	-1.374979386	2.647849247	0.001536473	0.012358616
TRY6	154754	1.964530977	2.31260158	0.00154264	0.012397107
HIST1H1B	3009	1.002621878	-0.999579326	0.001549547	0.012441459
SLC7A9	11136	-1.440789828	0.049855364	0.001587127	0.012692062
DEFA1B	728358	1.441963214	-1.910202554	0.001615214	0.01289942
SSX2	6757	-1.962076847	-2.936461886	0.001627209	0.012977549
CDC20B	166979	-1.943262482	-2.38716581	0.001661667	0.013205722
KRTAP3-3	85293	-1.638248101	-2.427630489	0.00168725	0.01338771
FGF3	2248	-1.953962755	-0.943376818	0.00174975	0.013771506
NEUROD1	4760	1.741322523	-0.41112649	0.001756696	0.013806586
NPTX1	4884	1.000334506	0.10066123	0.001761191	0.013825153
SCRG1	11341	1.393407541	-1.443034996	0.001776686	0.013922422
IL1F7	27178	1.282150898	-1.226632662	0.001858806	0.014402333
ANKRD34B	340120	1.666135106	-2.413358536	0.001873238	0.014476632
PRB1	5542	1.713587622	-3.071878372	0.001916054	0.014763002
SP7	121340	-1.547970173	-2.765572941	0.001931445	0.01485606
GALNTL6	442117	1.448384136	-1.518165979	0.00194294	0.014925275
P2RX3	5024	-1.31067675	-3.270524279	0.001971769	0.015101458
C17orf54	283982	2.020182496	-2.882578178	0.002031274	0.01545164
TMEM215	401498	-1.006047775	-2.688271502	0.002036293	0.015476688
FAM66D	100132923	1.043406057	0.334729859	0.002076991	0.015726037
KERA	11081	1.03641977	-2.401761681	0.002082447	0.015760695
HESRG	790952	1.655580273	0.309504363	0.002085884	0.015780052
FAM196B	100131897	1.032892086	-2.52829093	0.002087676	0.015786952
HOXC9	3225	1.117980428	-2.253651601	0.002095347	0.015824941
NHLH2	4808	-2.04323745	-2.967647313	0.002116782	0.01595324
SLC6A15	55117	1.476321557	-1.701469022	0.002143484	0.016120616
MGC45800	90768	1.114127466	-1.706971077	0.002169101	0.016299609
ZSCAN4	201516	1.604229094	-3.003218115	0.002205786	0.016513017
CRISP3	10321	1.798427516	-3.205022497	0.002246167	0.016738471
TMEM84	283673	-1.106817499	-2.669701259	0.002310538	0.017146928
DKFZp434J0226	93429	1.068498297	-2.219137369	0.002366791	0.017520899
HRG	3273	-1.742184154	-3.049809794	0.002375228	0.017568853
COL10A1	1300	1.047976875	4.524081861	0.002379514	0.017586052
WDR65	149465	1.102819318	-2.949486115	0.002404738	0.017743228
BEAN	146227	-1.046129922	0.289315854	0.002412332	0.017784627
C18orf2	56651	1.57582172	-2.846474514	0.002423243	0.01784307
DKFZp779M0652	374387	1.053919315	-3.188756789	0.002446882	0.017982389
PON1	5444	-1.615348582	-1.623543531	0.002461836	0.018067905
MSLNL	401827	-1.381678303	-2.662292561	0.002484742	0.018228557
MYO3A	53904	1.2088912	-1.454288146	0.002492564	0.018263531
CDK5R2	8941	1.000679421	-0.978384143	0.002608105	0.019040119
CCNA1	8900	1.091279713	-3.236682472	0.002610795	0.019052008
LOC100192378	100192378	1.076893173	-3.131990196	0.00268988	0.019494292
CPS1	1373	1.275679357	2.849141217	0.002705958	0.019563391
MLN	4295	2.266766008	-2.928467857	0.002718885	0.019625208
C1orf194	127003	1.316975042	-2.465082361	0.002762368	0.019891045
?	340602	-2.298649617	-2.656120335	0.002766819	0.019915102
KCNC2	3747	1.741890578	-1.427070593	0.002798212	0.020100732
MYH7	4625	1.122823763	-2.758224284	0.00292168	0.020845731
NKX2-5	1482	2.102589651	-2.140379415	0.002946332	0.020996565
SLC38A3	10991	-1.152577908	0.851370017	0.003038226	0.02151467
KLRC2	3822	1.077507198	-0.126077977	0.003040001	0.021518746
CT45A2	728911	2.41508149	-1.856022558	0.003080831	0.021747687
C9orf71	169693	-1.233922009	0.682163243	0.003090288	0.021805863
IGFL2	147920	1.135891852	0.689690246	0.003117196	0.021935329
CNTN1	1272	1.027094569	-0.89744616	0.003141616	0.022072527
LOC100144604	100144604	1.303950267	-2.481798875	0.00322085	0.022540922
DNAH8	1769	1.327979703	-1.682258355	0.003226058	0.022568566
USH1G	124590	1.303844084	-2.57232364	0.003255877	0.022706321
FAM123C	205147	1.28716101	-1.295166377	0.003272419	0.022803957
LCN15	389812	-1.932451839	6.988752998	0.003304792	0.023011667
LOC572558	572558	1.172533086	-2.931135638	0.003311034	0.023046186
ZP1	22917	1.024911928	-2.646026498	0.003322311	0.023115705
SPINK4	27290	1.402489723	6.87612451	0.003404364	0.023578358
SPOCK3	50859	1.19943406	-2.998280781	0.003436715	0.023750391
LPPR3	79948	-1.363586784	-2.536490594	0.003547736	0.024316295
PRPH	5630	1.009328768	0.280358165	0.003678929	0.025090856
TRPV6	55503	-1.411493126	-1.340879209	0.003704376	0.02522604
CACNA1E	777	-1.149967133	0.469340085	0.003727188	0.025352511
C2orf14	100132708	1.70294938	-2.118266162	0.003787245	0.025674044
ROS1	6098	-1.176249987	-1.357494298	0.003872145	0.02615482
HOXC13	3229	1.779875122	-1.797844471	0.003872844	0.02615482
ALOX12P2	245	-1.591944803	-1.525152735	0.003940426	0.026528895
RGS13	6003	1.003170717	-1.377901675	0.003986398	0.026773359
GAST	2520	1.411118832	-2.719568286	0.004046043	0.027110154
C14orf180	400258	1.559916317	-3.117919461	0.004142626	0.027643704
GPR110	266977	1.053240808	1.293995186	0.004228015	0.028088116
CPLX3	594855	-1.366331578	-2.890245575	0.004266547	0.028260362
PLA2G12B	84647	-1.066749348	2.241120882	0.004341856	0.028674475
KCNB1	3745	1.045681687	-2.570098408	0.00435549	0.028690357
PLUNC	51297	-2.13098197	-3.130763363	0.004364927	0.028731633
MS4A6E	245802	1.353563236	-2.789373722	0.004397764	0.028873605
CLEC4GP1	440508	1.062749716	-3.33802441	0.004439006	0.029080517
CEBPE	1053	1.122885921	-1.339661686	0.004481248	0.029297326
IGFL3	388555	1.253360796	-2.564479867	0.004520794	0.029476364
SI	6476	1.280143369	4.154713641	0.004746276	0.030764361
SCTR	6344	1.055137473	-2.945174204	0.004762481	0.03085035
RETN	56729	1.186682487	-2.650781147	0.004785806	0.030967892
PLA2G4D	283748	-1.101438824	0.903174535	0.004833487	0.031197647
PPP2R2C	5522	-1.01276037	2.768688506	0.004895041	0.031572224
FAM7A2	100288380	1.037923167	-2.760292075	0.004901122	0.031600078
CPA1	1357	-1.743376811	-3.468831727	0.004926387	0.031735573
MYOC	4653	1.602562485	-0.999382314	0.004927444	0.031735573
TGM6	343641	-1.974283905	-2.830181621	0.00504037	0.032265748
IGF2	3481	-1.539970908	11.04369428	0.00510188	0.032543537
C10orf67	256815	-1.042657775	-1.751199205	0.005160313	0.032834527
NDP	4693	1.057462322	0.610670827	0.005256631	0.033329157
KCTD8	386617	1.162899012	-3.27614505	0.005350253	0.03380297
MAGEC1	9947	2.144531186	-0.312363742	0.00543607	0.034224917
LOC100130386	100130386	-1.016827292	-2.481399982	0.005461073	0.034358212
MIXL1	83881	1.002780789	-3.372281825	0.00547544	0.034412395
GPC5	2262	1.099596389	-1.486459138	0.005620174	0.035100648
UGT2B4	7363	-1.788330005	-1.124760636	0.005646561	0.035244777
LECT1	11061	1.140381405	-3.400669246	0.006549083	0.039699525
SPINK6	404203	1.386838064	-1.700983765	0.006596186	0.039931078
SULT1E1	6783	-1.505730812	0.994847001	0.006691965	0.040383965
FOXI2	399823	1.033919364	-3.177621582	0.006790186	0.040898442
TBL1Y	90665	1.627576795	-3.167791535	0.006821201	0.041043903
SLC6A2	6530	-1.53138223	-2.764032046	0.00689808	0.041367726
CTAG2	30848	-2.492542087	1.152548837	0.006980122	0.0417332
NPC1L1	29881	-1.150466968	2.986002039	0.00715664	0.042562553
C21orf129	150135	-1.031067934	-2.671298434	0.007187705	0.042685375
PTCHD1	139411	1.03124351	-1.104423128	0.0073693	0.043538581
RGN	9104	-1.030051828	0.836087847	0.007442688	0.043885435
BCORL2	286554	1.277487038	-3.233456545	0.007510872	0.044237498
SGCG	6445	1.120396038	-3.099119455	0.007556205	0.044437919
LOC100189589	100189589	-1.117340002	-2.814511211	0.007749382	0.045247613
DNAI1	27019	1.554354829	-2.90674808	0.008202394	0.047429512
CDH7	1005	1.107169297	-2.924298123	0.008337451	0.048070995
CAPN6	827	-1.038429687	4.015443031	0.008603259	0.049270964
