# Supplementary material for: Immunogenomic pathways associated with cytotoxic lymphocyte infiltration and survival in colorectal cancer
Source: BMC Cancer. 2020 Feb 14;20:124. doi: 10.1186/s12885-020-6513-4 (PMC7023815; doi:10.1186/s12885-020-6513-4)
Supplement: Supplementary file 2 — Additional file 2. This data file includes the results of all differentially expressed genes when comparing each tumor location and stage. This file also includes all results from the pathway enrichment analysis that are included in the visualization (Figure 2). Additionally, the survival analysis from all genes with a significant impact on survival is included in this file. [file 12885_2020_6513_MOESM2_ESM.zip › 2.Right.loca.low.vs.high.diffSigR4.csv]

gene_symbol	gene_id	logFC	logCPM	PValue	FDR
CD8A	925	2.469299809	3.313221106	7.81E-56	1.40E-51
NKG7	4818	2.510463035	2.882103728	7.09E-49	6.36E-45
CCL5	6352	2.230917929	4.863761836	1.02E-45	6.08E-42
KLRD1	3824	2.619525996	1.142995086	1.80E-45	8.07E-42
GNLY	10578	3.0242569	3.077446685	1.29E-44	4.63E-41
LAG3	3902	2.385547452	2.544579989	5.61E-40	1.68E-36
GBP4	115361	2.572673285	6.002828584	2.42E-39	6.21E-36
GZMH	2999	2.551018006	1.401042599	5.89E-37	1.32E-33
IL2RB	3560	1.793820171	4.129811714	6.74E-37	1.34E-33
KLRK1	22914	2.149115783	1.427548294	5.44E-36	9.75E-33
ZNF683	257101	3.357970873	0.968978092	1.51E-35	2.46E-32
GBP5	115362	2.686272565	4.231747054	2.50E-35	3.54E-32
GZMA	3001	2.226797237	3.090793266	2.56E-35	3.54E-32
APOBEC3G	60489	1.854809793	3.407580189	2.83E-35	3.63E-32
SLA2	84174	1.748109181	1.277160017	3.77E-35	4.51E-32
CTSW	1521	2.576129561	1.945207899	6.15E-35	6.90E-32
CD2	914	1.675509302	3.546004623	1.05E-33	1.11E-30
GIMAP5	55340	1.480088807	3.429118973	2.06E-33	2.05E-30
GBP1	2633	1.6912422	6.003782828	2.42E-33	2.29E-30
IDO1	3620	3.687877539	5.229172157	2.73E-33	2.44E-30
TIGIT	201633	1.894122547	1.809621911	8.03E-33	6.86E-30
CD96	10225	1.814307347	2.332265646	1.01E-32	8.25E-30
TBX21	30009	2.255737552	-0.198799739	1.66E-32	1.29E-29
HLA-DMB	3109	1.868909123	5.603684233	2.35E-32	1.76E-29
JAKMIP1	152789	2.396723191	-0.245648567	2.46E-32	1.77E-29
CD7	924	2.0146952	3.215807935	4.58E-32	3.16E-29
CXCL9	4283	2.536671964	5.716736997	5.18E-32	3.44E-29
TNFSF13B	10673	1.9873589	1.359336515	5.53E-32	3.54E-29
HLA-DPA1	3113	2.03874468	7.728386782	7.26E-32	4.49E-29
HLA-DRA	3122	1.916640573	9.209098002	1.15E-31	6.88E-29
TARP	445347	2.495701393	-0.396076838	1.25E-31	7.23E-29
STX11	8676	1.63756451	2.023198566	2.23E-31	1.25E-28
CRTAM	56253	2.380586701	-0.261440156	4.31E-31	2.34E-28
CXCL13	10563	2.748383496	3.251479675	4.65E-31	2.45E-28
HAVCR2	84868	1.610790813	3.432497178	3.35E-30	1.71E-27
GPR171	29909	1.843378278	0.473404554	4.35E-30	2.17E-27
CXCL10	3627	2.488795718	5.305950688	5.83E-30	2.83E-27
HCST	10870	1.689252186	2.223005969	7.61E-30	3.59E-27
APOL3	80833	1.611572839	4.693182676	1.06E-29	4.90E-27
PPBP	5473	-5.355961393	6.071519022	1.27E-29	5.69E-27
C1QA	712	1.581496883	6.343778188	1.97E-29	8.61E-27
SH2D1A	4068	1.877917007	0.898355901	2.07E-29	8.85E-27
KIR2DL4	3805	2.766373935	-0.931581573	2.76E-29	1.15E-26
HLA-DPB1	3115	1.904394606	7.116478376	4.37E-29	1.78E-26
FASLG	356	2.154650172	0.271287797	4.74E-29	1.89E-26
IL12RB1	3594	1.880318718	2.30741368	8.31E-29	3.24E-26
CD3E	916	1.595423097	3.660545485	1.79E-28	6.82E-26
DOK2	9046	1.51215199	2.932971421	2.06E-28	7.69E-26
TYMP	1890	1.930779996	6.510178862	3.20E-28	1.17E-25
C1QB	713	1.699123921	6.739222659	3.76E-28	1.35E-25
CD74	972	1.63982061	10.61011125	3.83E-28	1.35E-25
ARHGAP9	64333	1.499132302	3.005201122	7.56E-28	2.58E-25
FAM26F	441168	2.063596077	2.511193015	7.61E-28	2.58E-25
ICAM1	3383	1.261129452	6.195841941	1.15E-27	3.83E-25
PDCD1	5133	1.943930704	1.384496822	1.21E-27	3.94E-25
PDCD1LG2	80380	2.002885091	1.195593919	1.28E-27	4.10E-25
CD86	942	1.63881508	3.023239383	1.51E-27	4.75E-25
FAM78A	286336	1.25970868	2.708313706	1.81E-27	5.59E-25
FCRL6	343413	2.284272174	-0.930319133	2.03E-27	6.16E-25
C17orf87	388325	1.916205375	0.2062448	2.07E-27	6.19E-25
CD48	962	1.583538133	3.337945203	2.15E-27	6.31E-25
SIRPG	55423	1.767844174	1.292228311	3.16E-27	9.14E-25
GZMK	3003	2.329522832	1.279163979	3.59E-27	1.02E-24
KLHDC7B	113730	1.974896653	1.10485142	5.74E-27	1.61E-24
HLA-DOA	3111	2.257177262	4.442378701	5.97E-27	1.65E-24
CD247	919	1.521289081	2.279267548	6.09E-27	1.66E-24
SLAMF7	57823	1.852712616	4.168720707	7.86E-27	2.11E-24
CD53	963	1.508965522	4.941689194	8.01E-27	2.11E-24
FCGR3A	2214	1.926574319	5.592122562	8.89E-27	2.31E-24
CD274	29126	1.939091387	1.083072508	9.05E-27	2.32E-24
TNFRSF9	3604	1.738153378	0.385897181	1.12E-26	2.83E-24
CCR5	1234	1.572148335	2.764196639	1.50E-26	3.73E-24
SLC15A3	51296	1.407164776	4.781731511	1.71E-26	4.21E-24
CCL4	6351	1.686288369	3.143028702	2.47E-26	5.99E-24
STAT4	6775	1.490461715	1.149858763	3.14E-26	7.51E-24
GZMM	3004	1.909368151	0.268496841	3.39E-26	8.00E-24
HLA-DQA1	3117	2.073349362	6.227597178	4.07E-26	9.48E-24
PRF1	5551	1.831200621	3.450296399	5.50E-26	1.26E-23
LAPTM5	7805	1.374536932	7.141216993	5.96E-26	1.35E-23
CYTH4	27128	1.426594888	3.486858245	6.04E-26	1.36E-23
ZBED2	79413	2.276142081	0.416662896	7.11E-26	1.57E-23
UBASH3A	53347	1.825652218	0.652358184	8.98E-26	1.96E-23
IL10RA	3587	1.472444487	4.179659425	9.65E-26	2.08E-23
CD3D	915	1.520424771	2.620082954	9.84E-26	2.10E-23
IFNG	3458	2.60906373	-0.842066157	1.11E-25	2.33E-23
APOBEC3H	164668	1.897385841	-1.137038161	1.86E-25	3.87E-23
RASSF5	83593	1.255796746	4.075025475	1.94E-25	4.01E-23
RARRES3	5920	1.985140711	5.605970951	2.30E-25	4.69E-23
MS4A6A	64231	1.454015977	4.37311508	2.49E-25	5.02E-23
FCER1G	2207	1.452809686	4.400742124	2.97E-25	5.91E-23
TRAF3IP3	80342	1.402961304	2.043602479	3.32E-25	6.55E-23
SLA	6503	1.41416665	3.781683085	3.62E-25	6.99E-23
PYHIN1	149628	1.923489081	0.002818178	3.63E-25	6.99E-23
NCR1	9437	3.082030791	-2.695299843	3.73E-25	7.11E-23
THEMIS	387357	1.763418117	0.493686224	4.74E-25	8.94E-23
SP140	11262	1.752534028	2.157196742	4.94E-25	9.22E-23
UBE2L6	9246	1.286200577	6.726768948	6.36E-25	1.18E-22
HAPLN3	145864	1.606494377	4.484658601	6.65E-25	1.22E-22
GNGT2	2793	1.264406334	-0.097657116	7.26E-25	1.32E-22
CD300LF	146722	1.596152771	1.729451166	8.29E-25	1.49E-22
CD3G	917	1.729927326	0.748876433	9.35E-25	1.66E-22
TBC1D10C	374403	1.540600985	2.461969389	9.67E-25	1.70E-22
IRF1	3659	1.168084217	7.164924905	9.96E-25	1.73E-22
CXCR6	10663	1.550264804	2.610206744	1.01E-24	1.74E-22
GIMAP4	55303	1.316063294	3.800808982	1.07E-24	1.83E-22
LCP2	3937	1.354620231	4.118961231	1.20E-24	2.04E-22
TLR8	51311	2.035045638	1.534506262	1.29E-24	2.15E-22
ITGAL	3683	1.633816356	3.953851262	1.30E-24	2.15E-22
WARS	7453	1.410907936	8.185605721	1.56E-24	2.57E-22
FCGR1B	2210	1.790646997	1.77559117	1.85E-24	3.02E-22
EVI2A	2123	1.584822814	2.677563035	2.42E-24	3.90E-22
GMFG	9535	1.064913063	3.210549804	2.62E-24	4.20E-22
PTPRC	5788	1.599623549	5.049406594	2.94E-24	4.67E-22
HLA-DMA	3108	1.667146224	6.114389046	3.32E-24	5.22E-22
IL18BP	10068	1.062407916	4.12357479	3.47E-24	5.42E-22
NFATC1	4772	1.651312187	3.148687875	3.54E-24	5.48E-22
FCGR1A	2209	2.082964408	2.214025321	5.53E-24	8.47E-22
ITK	3702	1.620909795	1.93803274	5.86E-24	8.90E-22
PPP1R16B	26051	1.47262654	3.248288643	6.60E-24	9.95E-22
WAS	7454	1.364642294	2.912321042	6.69E-24	1.00E-21
ARHGAP30	257106	1.387085059	4.190934653	9.17E-24	1.36E-21
APBB1IP	54518	1.511482394	2.668801156	1.13E-23	1.66E-21
AIF1	199	1.282333328	3.57611449	1.72E-23	2.51E-21
IL2RA	3559	1.71372147	2.004089457	1.98E-23	2.86E-21
CELF3	11189	-2.834472608	1.002739325	2.33E-23	3.35E-21
IKZF1	10320	1.513603979	3.365595521	2.36E-23	3.36E-21
DPYD	1806	1.743882397	3.236805165	2.45E-23	3.46E-21
RHOH	399	1.402654026	2.288176254	2.59E-23	3.61E-21
HLA-DRB1	3123	1.896921578	8.185366627	2.61E-23	3.61E-21
SIRPB2	284759	1.69751361	0.931186613	2.62E-23	3.61E-21
SASH3	54440	1.316017184	3.80768988	3.18E-23	4.35E-21
CLEC2B	9976	1.495901812	2.285656586	3.30E-23	4.48E-21
CD300A	11314	1.370672796	3.284729858	3.81E-23	5.13E-21
CD226	10666	1.665926399	-0.206292883	3.91E-23	5.24E-21
MS4A7	58475	1.507347323	3.467689616	4.37E-23	5.81E-21
GIMAP6	474344	1.280069745	3.571573822	4.57E-23	6.02E-21
RASGRP1	10125	1.423044657	1.903518549	5.43E-23	7.08E-21
SLAMF8	56833	1.507966321	4.184803533	5.45E-23	7.08E-21
HCLS1	3059	1.242814447	4.51837277	5.93E-23	7.65E-21
GPR65	8477	1.423061393	1.438686361	6.06E-23	7.76E-21
CMKLR1	1240	1.499626968	3.295755507	6.28E-23	7.99E-21
XCL2	6846	2.104564554	-1.256956943	8.03E-23	1.01E-20
STAT1	6772	1.110152372	8.120485635	1.00E-22	1.26E-20
NCKAP1L	3071	1.431548089	3.932010736	1.19E-22	1.48E-20
VGF	7425	-2.658383669	3.101172217	1.22E-22	1.50E-20
LY96	23643	1.51465936	1.250612619	1.30E-22	1.59E-20
CD200R1	131450	1.63521649	-0.477963394	1.55E-22	1.89E-20
CD52	1043	1.372019121	3.694995162	1.76E-22	2.13E-20
C1orf162	128346	1.412222652	2.203064566	2.42E-22	2.91E-20
IFIT3	3437	1.484176377	5.092745819	2.95E-22	3.53E-20
PIK3CD	5293	1.32030431	3.512432272	3.50E-22	4.14E-20
DOCK2	1794	1.556034296	3.710726672	3.51E-22	4.14E-20
SAMSN1	64092	1.413700859	2.70904317	3.64E-22	4.26E-20
ICOS	29851	1.476083936	0.944619097	3.84E-22	4.47E-20
CSF2RB	1439	1.54528646	3.851311577	4.26E-22	4.93E-20
SPOCK2	9806	1.344032814	4.66200265	4.52E-22	5.19E-20
IL21R	50615	1.643868808	2.102194796	4.71E-22	5.38E-20
EYA1	2138	-3.28288914	0.929894428	5.13E-22	5.82E-20
NLRC3	197358	1.2077881	2.256901096	5.37E-22	6.06E-20
SAMD9L	219285	1.454786149	4.695908655	5.43E-22	6.09E-20
MYO1G	64005	1.439223506	3.271010697	5.65E-22	6.30E-20
SRGN	5552	1.38953377	5.795771927	7.67E-22	8.49E-20
CXCR2P1	3580	2.314632177	0.218452664	9.15E-22	1.01E-19
MS4A4A	51338	1.558629748	2.905292769	1.02E-21	1.12E-19
LILRB1	10859	1.544285952	2.421900036	1.03E-21	1.12E-19
FMNL1	752	1.263585867	4.252091189	1.04E-21	1.12E-19
FYB	2533	1.474748311	3.578759002	1.21E-21	1.29E-19
CD209	30835	1.687787188	2.912602508	1.35E-21	1.44E-19
LAIR1	3903	1.364920632	3.826980457	1.70E-21	1.81E-19
IFI30	10437	1.200708425	7.67919965	1.91E-21	2.01E-19
HLA-DQA2	3118	2.06458274	4.156759793	2.81E-21	2.94E-19
FAM20A	54757	1.719450836	1.960054764	2.92E-21	3.05E-19
CIITA	4261	2.068868534	4.401101417	3.01E-21	3.12E-19
CTSL1	1514	1.132391832	6.139195334	3.08E-21	3.18E-19
TAGAP	117289	1.477157499	2.648673514	3.19E-21	3.27E-19
CD14	929	1.27081601	5.978813456	3.24E-21	3.30E-19
CLEC7A	64581	1.499667967	2.564071515	3.26E-21	3.30E-19
MAFB	9935	1.370369859	4.191898428	3.40E-21	3.42E-19
TRIM22	10346	1.266857988	5.172982053	3.50E-21	3.51E-19
SECTM1	6398	1.75717239	5.082882324	3.53E-21	3.52E-19
LILRB4	11006	1.748423145	3.824391606	4.20E-21	4.16E-19
P2RY10	27334	1.623570605	0.420685968	5.26E-21	5.19E-19
CD244	51744	1.651797386	0.49010136	5.31E-21	5.20E-19
LY9	4063	1.780840838	0.682905343	5.35E-21	5.21E-19
IL18RAP	8807	1.578446529	0.01221233	5.43E-21	5.26E-19
C1QC	714	1.474390981	6.667713619	5.88E-21	5.67E-19
HCK	3055	1.30892022	4.029716422	6.39E-21	6.13E-19
FPR3	2359	1.515870917	4.113805852	7.97E-21	7.60E-19
CYBB	1536	1.473127913	5.405582703	8.40E-21	7.98E-19
FCGR2A	2212	1.358138383	5.351092794	8.97E-21	8.47E-19
LYPD5	284348	1.543619204	2.586916718	9.62E-21	9.03E-19
CEACAM4	1089	1.95613527	-1.451423936	1.01E-20	9.46E-19
SIGLEC10	89790	1.416656823	2.973653248	1.05E-20	9.76E-19
TNFRSF18	8784	1.62364876	1.78757853	1.09E-20	1.01E-18
KLRC1	3821	2.087342891	-1.001810254	1.15E-20	1.06E-18
MPEG1	219972	1.334509413	4.744769912	1.44E-20	1.32E-18
PNMA5	114824	-5.067251435	1.223675066	1.88E-20	1.72E-18
TYROBP	7305	1.324694915	4.943961457	2.16E-20	1.95E-18
ABI3	51225	1.031178383	3.268797741	2.16E-20	1.95E-18
RASAL3	64926	1.294540492	2.969236336	2.20E-20	1.97E-18
ABCD2	225	1.723279979	-0.847692646	2.20E-20	1.97E-18
PIK3R5	23533	1.389539338	2.526650816	2.72E-20	2.42E-18
ARHGAP25	9938	1.150916378	2.934226438	2.87E-20	2.54E-18
FCGR2B	2213	1.998830691	2.824370631	3.17E-20	2.79E-18
RAB42	115273	1.383698002	0.104764891	3.47E-20	3.03E-18
CXorf21	80231	1.40937918	0.402710353	3.53E-20	3.08E-18
KLRG1	10219	1.338301707	-0.624129896	3.66E-20	3.17E-18
GIMAP1	170575	1.234589696	1.72344433	3.89E-20	3.35E-18
FAM49A	81553	1.520648177	1.034878602	5.27E-20	4.52E-18
CD4	920	1.225429229	5.294365154	5.29E-20	4.52E-18
LST1	7940	1.281916626	2.343215596	5.40E-20	4.59E-18
CD72	971	1.332241315	1.522274133	6.48E-20	5.48E-18
FGD2	221472	1.189872627	2.574518106	6.69E-20	5.63E-18
CLIC2	1193	1.282214103	2.691225129	6.89E-20	5.78E-18
PARVG	64098	1.233440846	3.008180257	7.00E-20	5.84E-18
ODF3B	440836	1.437973578	2.7560061	7.04E-20	5.85E-18
CD163	9332	1.820516313	4.851085466	7.60E-20	6.28E-18
HVCN1	84329	1.045937774	2.009119664	8.15E-20	6.69E-18
LILRB2	10288	1.52247326	2.900965971	8.17E-20	6.69E-18
IGSF6	10261	1.434294971	2.403752096	8.49E-20	6.92E-18
TRAT1	50852	1.775760845	-0.39344789	9.50E-20	7.71E-18
ST8SIA4	7903	1.137568154	2.797173456	9.72E-20	7.82E-18
LOC400759	400759	2.253325293	0.363069839	9.73E-20	7.82E-18
CD84	8832	1.692010432	1.956115814	1.02E-19	8.19E-18
PTPRCAP	5790	1.578990042	3.767948332	1.03E-19	8.20E-18
TTC24	164118	2.571812224	-2.321090505	1.23E-19	9.76E-18
HLA-DQB2	3120	2.095026702	2.839580862	1.26E-19	9.92E-18
PLEK	5341	1.561821433	4.361051967	1.37E-19	1.08E-17
C3AR1	719	1.404456344	3.434365133	1.43E-19	1.12E-17
SPINLW1	57119	-4.371344682	-2.365239092	1.49E-19	1.16E-17
EMR1	2015	2.02971389	-0.002224666	1.64E-19	1.27E-17
GBP2	2634	1.141442419	6.425231258	1.71E-19	1.32E-17
IL10	3586	1.581150188	-0.924811315	1.83E-19	1.40E-17
NLRC4	58484	1.23613254	0.522581227	1.88E-19	1.44E-17
BTN3A3	10384	1.010037513	4.809667158	2.04E-19	1.55E-17
MYO1F	4542	1.151218236	4.031944392	2.31E-19	1.75E-17
GIMAP7	168537	1.217368385	2.535868218	2.39E-19	1.80E-17
EOMES	8320	1.934695434	0.140272585	2.40E-19	1.80E-17
ADAD2	161931	-3.917027466	-1.634604701	2.43E-19	1.81E-17
RAB33A	9363	1.199236879	-0.375927916	2.92E-19	2.17E-17
NCF1	653361	1.755170455	2.852713397	3.16E-19	2.34E-17
FCGR1C	100132417	2.021267138	1.158701833	3.19E-19	2.35E-17
ACAP1	9744	1.383489911	2.873759795	4.39E-19	3.22E-17
AIM2	9447	2.390081843	1.853703249	4.68E-19	3.42E-17
LILRB5	10990	1.757776364	1.702563034	5.04E-19	3.68E-17
TNFAIP8L2	79626	1.146838367	1.476820806	5.86E-19	4.26E-17
SIGLEC1	6614	1.698003308	3.179057406	6.95E-19	5.03E-17
CD6	923	1.154189208	3.167146898	7.05E-19	5.07E-17
MMP25	64386	1.488899576	2.188019891	7.07E-19	5.07E-17
GBP6	163351	2.949236677	-1.68134202	7.17E-19	5.12E-17
CD80	941	1.377260119	0.404743493	7.49E-19	5.33E-17
BTK	695	1.419170735	2.053131434	7.92E-19	5.62E-17
CLEC12A	160364	1.931284396	0.178348488	8.07E-19	5.70E-17
NCR3	259197	1.713469107	-1.165492285	8.83E-19	6.21E-17
MAP4K1	11184	1.514713433	2.351419134	1.00E-18	7.01E-17
GPR174	84636	1.846381968	-1.083600879	1.09E-18	7.58E-17
CYSLTR2	57105	1.791019001	-1.227617781	1.11E-18	7.71E-17
WIPF1	7456	1.048345388	5.089406134	1.12E-18	7.76E-17
RUNDC3A	10900	-2.522340462	0.489128423	1.18E-18	8.12E-17
P2RY13	53829	1.600458458	1.535618564	1.65E-18	1.13E-16
VAMP5	10791	1.225192536	4.000449424	1.66E-18	1.13E-16
DTHD1	401124	2.232130081	-2.263968089	1.66E-18	1.13E-16
CCR1	1230	1.310477419	3.125852707	1.87E-18	1.27E-16
PSTPIP1	9051	1.276771271	2.029344661	2.01E-18	1.36E-16
NFAM1	150372	1.187548148	3.196021487	2.27E-18	1.53E-16
KIR3DL1	3811	3.481225046	-2.538140501	2.39E-18	1.61E-16
LTA	4049	1.338906838	-0.538307902	2.73E-18	1.83E-16
CASS4	57091	1.435056103	0.405334098	2.80E-18	1.87E-16
KIR2DL3	3804	2.910199894	-2.619432006	3.04E-18	2.02E-16
ARHGAP15	55843	1.294825349	1.418573994	3.12E-18	2.06E-16
CD69	969	1.398064219	2.105134484	3.16E-18	2.08E-16
LY86	9450	1.23254315	1.397762903	3.17E-18	2.08E-16
PLA2G7	7941	1.270454234	3.160548627	3.30E-18	2.15E-16
SH2D1B	117157	1.76137544	-0.803423773	3.45E-18	2.24E-16
SLC2A5	6518	1.612651566	2.832456284	3.74E-18	2.42E-16
CCR2	729230	1.709378039	1.175949597	3.94E-18	2.54E-16
SIGLEC8	27181	1.781765103	-0.203963787	4.03E-18	2.59E-16
LILRP2	79166	2.227266409	-2.678297541	4.19E-18	2.68E-16
FCGR2C	9103	2.13821155	2.445175301	4.43E-18	2.82E-16
ANXA8	653145	3.55471582	0.425378941	4.54E-18	2.89E-16
LSP1	4046	1.142136044	5.211354923	4.59E-18	2.91E-16
SPI1	6688	1.216060285	4.194104121	5.43E-18	3.43E-16
OAS2	4939	1.47872925	5.80011716	5.93E-18	3.72E-16
CD70	970	2.704446895	1.687269473	6.14E-18	3.83E-16
PTAFR	5724	1.493138446	2.513204133	7.00E-18	4.36E-16
LRRC25	126364	1.229971589	2.710566349	7.47E-18	4.64E-16
TLR1	7096	1.369333577	1.950503984	1.05E-17	6.50E-16
ZNF831	128611	1.673397129	0.193236238	1.26E-17	7.76E-16
CHRNB2	1141	-2.593264991	0.032595488	1.43E-17	8.78E-16
ITGB2	3689	1.443074143	6.263817112	1.54E-17	9.41E-16
CD37	951	1.357222764	3.556404202	1.58E-17	9.63E-16
KLHL6	89857	1.406292935	2.789415246	1.63E-17	9.91E-16
HLA-DQB1	3119	1.79056891	6.760441562	1.72E-17	1.04E-15
IL4I1	259307	1.41284374	3.724498715	1.91E-17	1.16E-15
C1orf38	9473	1.036783142	4.095305362	1.96E-17	1.18E-15
CLEC4A	50856	1.277889653	1.47842196	2.04E-17	1.22E-15
KIR3DL2	3812	2.806876391	-2.29879618	2.20E-17	1.31E-15
JAK3	3718	1.022998691	3.816450221	2.22E-17	1.32E-15
RCSD1	92241	1.096946043	3.104517583	2.28E-17	1.35E-15
DOCK10	55619	1.233780833	2.984501411	2.42E-17	1.43E-15
CCDC109B	55013	1.021461306	4.065960034	2.49E-17	1.46E-15
PRKAR2B	5577	1.59223094	3.163568417	2.53E-17	1.48E-15
BATF3	55509	1.368257611	1.010543555	2.59E-17	1.51E-15
CD40	958	1.290396335	3.723605096	2.62E-17	1.52E-15
SFMBT2	57713	1.493117944	0.532853689	2.68E-17	1.56E-15
CHST11	50515	1.182206102	2.461218652	2.70E-17	1.56E-15
CLEC10A	10462	1.800951903	1.668450629	2.78E-17	1.61E-15
LILRB3	11025	1.429250443	1.961104629	2.80E-17	1.61E-15
HLA-DRB5	3127	1.989263515	6.854395638	3.67E-17	2.10E-15
DNAJC5B	85479	1.771003672	-0.493123028	3.88E-17	2.21E-15
BTLA	151888	1.512857625	-0.456823519	3.93E-17	2.23E-15
PRKCB	5579	1.444481788	2.716169442	3.93E-17	2.23E-15
SIGLEC7	27036	1.420901413	0.920328016	4.49E-17	2.53E-15
FAM115C	285966	1.093404326	2.996931036	4.91E-17	2.76E-15
SFTPB	6439	4.3635243	0.712879962	5.52E-17	3.09E-15
PLA2G2D	26279	2.431150471	1.61584943	5.74E-17	3.21E-15
GIMAP8	155038	1.111874717	2.84833512	5.94E-17	3.31E-15
SIGLEC5	8778	1.597699085	0.988517001	6.31E-17	3.51E-15
NCF2	4688	1.368246755	3.90908292	6.69E-17	3.70E-15
GPNMB	10457	1.530313286	6.569875471	6.77E-17	3.74E-15
LILRA6	79168	1.637457962	1.942541591	6.80E-17	3.74E-15
TGFB1	7040	1.06913085	5.744674189	7.24E-17	3.96E-15
GGTA1	2681	1.467662939	1.327152275	7.58E-17	4.13E-15
PIK3R6	146850	1.218382377	0.496867241	7.66E-17	4.16E-15
SDS	10993	1.278846969	2.936603739	7.69E-17	4.17E-15
PIK3CG	5294	1.467612997	1.731833862	8.01E-17	4.33E-15
SELL	6402	1.589232837	2.888903408	8.20E-17	4.42E-15
GAB3	139716	1.039972691	1.39443775	8.47E-17	4.53E-15
CCL8	6355	2.020317428	1.085610256	1.06E-16	5.66E-15
LILRA5	353514	1.474066289	1.425908444	1.07E-16	5.67E-15
HLA-DRB6	3128	2.069632293	5.050215182	1.16E-16	6.17E-15
TRPV2	51393	1.012680536	3.758950094	1.19E-16	6.29E-15
P2RX7	5027	1.554041539	0.585817702	1.24E-16	6.55E-15
CCL4L2	388372	1.766940634	3.189765736	1.25E-16	6.57E-15
PRG4	10216	2.898752552	0.587027623	1.27E-16	6.64E-15
1-Mar	55016	1.06829835	1.152951814	1.40E-16	7.28E-15
PSMB9	5698	1.174111359	6.649185619	1.45E-16	7.55E-15
EPHB6	2051	2.715545995	3.02363399	1.57E-16	8.12E-15
SUCNR1	56670	1.810919406	-0.67774273	1.61E-16	8.34E-15
RNF165	494470	2.720073014	-1.555548024	1.67E-16	8.61E-15
ETV7	51513	1.169463801	4.094288188	1.72E-16	8.84E-15
PDE6B	5158	1.366450827	-0.92720533	1.76E-16	8.97E-15
MRC1	4360	1.784121753	4.453229043	1.80E-16	9.18E-15
USP18	11274	1.006158613	3.972210139	1.85E-16	9.40E-15
NCF1B	654816	1.81952436	1.186199558	1.91E-16	9.70E-15
ARHGEF6	9459	1.092737662	3.430810783	1.94E-16	9.82E-15
SELPLG	6404	1.075422095	4.154756793	2.01E-16	1.01E-14
TNFAIP2	7127	1.227758067	5.724581274	2.10E-16	1.05E-14
CD27	939	1.419509058	2.669392314	2.19E-16	1.10E-14
MSR1	4481	1.609115839	4.295382844	2.57E-16	1.28E-14
1-Sep	1731	1.073532521	2.837863466	3.84E-16	1.91E-14
CLEC6A	93978	2.218352567	-2.314680738	3.92E-16	1.94E-14
LCP1	3936	1.19398068	6.438916472	3.92E-16	1.94E-14
RASSF2	9770	1.13316591	3.857746493	3.94E-16	1.94E-14
CD33	945	1.278743701	0.860887405	4.06E-16	2.00E-14
EVI2B	2124	1.211602991	3.619086646	4.54E-16	2.23E-14
FABP4	2167	3.427024925	2.589563212	4.58E-16	2.24E-14
APOE	348	1.618337464	7.092260794	5.01E-16	2.44E-14
XAF1	54739	1.204884134	5.2038747	5.55E-16	2.68E-14
KRT13	3860	3.891162466	0.635983697	5.72E-16	2.76E-14
TFEC	22797	1.453921752	1.818541514	5.80E-16	2.79E-14
FLI1	2313	1.003145914	3.120505875	6.71E-16	3.22E-14
CCL13	6357	2.123764712	1.497346404	7.14E-16	3.42E-14
LOC100233209	100233209	1.496062083	0.114987949	7.68E-16	3.65E-14
CHST2	9435	1.015686412	2.712315037	8.59E-16	4.06E-14
TAP1	6890	1.049253235	8.522942015	9.14E-16	4.31E-14
CD38	952	1.602641214	1.57340451	9.17E-16	4.32E-14
C10orf128	170371	1.51139064	-0.342761817	9.84E-16	4.62E-14
LAX1	54900	1.562528036	1.161831654	1.04E-15	4.87E-14
GPR68	8111	1.157195581	3.096637076	1.13E-15	5.24E-14
FPR1	2357	1.680363391	2.971085038	1.23E-15	5.72E-14
AP3B2	8120	-2.807737265	-0.246539106	1.25E-15	5.79E-14
CCL18	6362	2.140258521	4.90506337	1.42E-15	6.55E-14
SLFN12L	342615	1.479220848	-1.278885679	1.53E-15	7.04E-14
ALK	238	3.964027086	-1.490680016	1.71E-15	7.87E-14
PILRA	29992	1.343830749	2.506882616	1.72E-15	7.88E-14
KRT16	3868	3.648736643	3.122641733	1.84E-15	8.39E-14
CMPK2	129607	1.19107346	3.747670629	1.84E-15	8.39E-14
TNFRSF8	943	1.325408307	0.184725262	1.97E-15	8.94E-14
ITGAD	3681	2.859804363	-1.590894593	2.00E-15	9.04E-14
APOBEC3D	140564	1.184161311	2.323188579	2.09E-15	9.43E-14
DPEP2	64174	1.380414043	0.540313169	2.31E-15	1.04E-13
HOMER2	9455	2.78672353	0.885738034	2.61E-15	1.16E-13
SFRP1	6422	2.509637088	1.530001221	2.66E-15	1.18E-13
CR1	1378	1.868002279	1.737194434	2.74E-15	1.21E-13
ITM2A	9452	1.346110891	3.086231117	3.00E-15	1.32E-13
GVIN1	387751	1.292870456	1.621643805	3.17E-15	1.40E-13
IL9R	3581	1.585753708	-0.748637027	3.56E-15	1.56E-13
C19orf38	255809	1.482438009	0.542021519	3.57E-15	1.56E-13
CECR1	51816	1.239453279	4.971853744	3.62E-15	1.58E-13
CYTIP	9595	1.032357172	3.33029543	4.64E-15	2.02E-13
ACP5	54	1.10439203	5.653139252	4.74E-15	2.05E-13
CFH	3075	1.252873135	4.912316791	4.75E-15	2.05E-13
MYO5A	4644	1.017250158	3.44711238	4.77E-15	2.06E-13
RAB39B	116442	1.35871651	-0.817649479	5.06E-15	2.17E-13
RGS18	64407	1.349232787	0.289809727	5.12E-15	2.19E-13
KMO	8564	1.267469469	0.260328213	5.22E-15	2.23E-13
IGDCC3	9543	-3.59676013	-0.504959381	5.30E-15	2.26E-13
VSIG4	11326	1.535303492	3.778339378	5.45E-15	2.31E-13
LOC339524	339524	1.426991885	0.012258987	5.58E-15	2.36E-13
GPR18	2841	1.251526993	-0.587697229	5.80E-15	2.45E-13
IL12RB2	3595	1.463638124	-0.246922894	5.82E-15	2.45E-13
SPN	6693	1.168857898	3.203746308	6.99E-15	2.94E-13
TNFSF8	944	1.393839275	-0.007209102	7.13E-15	2.99E-13
FGR	2268	1.270576008	3.051812714	7.20E-15	3.01E-13
HLA-DOB	3112	1.350711181	1.140964046	7.33E-15	3.06E-13
KRT14	3861	5.718286422	3.555641553	7.46E-15	3.10E-13
CYP1B1	1545	2.029514628	2.906136985	7.53E-15	3.12E-13
SIGLEC9	27180	1.357641566	0.983961331	7.54E-15	3.12E-13
RYR1	6261	2.070531997	-0.119066781	8.13E-15	3.36E-13
GPR141	353345	1.52873678	-1.688739661	8.86E-15	3.65E-13
SLAMF1	6504	1.214262698	0.882049523	8.96E-15	3.69E-13
CSF3R	1441	1.580035981	3.17583403	9.40E-15	3.85E-13
MMRN1	22915	2.246227117	2.177881295	1.02E-14	4.17E-13
C14orf49	161176	1.137217134	0.512000757	1.13E-14	4.61E-13
CYSLTR1	10800	1.28803584	-0.056972109	1.19E-14	4.83E-13
IFI44L	10964	1.726875	3.689098206	1.32E-14	5.33E-13
FAM7A3	89837	1.94706377	-1.714060713	1.36E-14	5.49E-13
GPR34	2857	1.171258057	1.999259844	1.40E-14	5.65E-13
AMICA1	120425	1.081323591	3.013873186	1.46E-14	5.87E-13
NCF1C	654817	1.990738596	2.09051569	1.54E-14	6.18E-13
FBXO6	26270	1.013156765	4.353255883	1.71E-14	6.86E-13
HSD11B1	3290	1.654506778	1.553331294	1.80E-14	7.20E-13
CP	1356	2.731502495	2.73871691	1.92E-14	7.64E-13
KRT6A	3853	3.70872253	4.758354638	2.12E-14	8.45E-13
ITGAX	3687	1.238426314	4.128777498	2.13E-14	8.47E-13
MEFV	4210	1.607308784	0.017107598	2.43E-14	9.58E-13
KIAA0748	9840	1.386763841	0.050496803	2.58E-14	1.01E-12
LILRA2	11027	1.479263484	0.050085846	2.62E-14	1.03E-12
IFI16	3428	1.092757663	6.019706683	2.68E-14	1.04E-12
ALOX5AP	241	1.109600528	3.893231313	2.80E-14	1.09E-12
ZNF804A	91752	1.494705405	-1.53993572	2.93E-14	1.13E-12
CD300C	10871	1.186960974	0.653918306	3.18E-14	1.23E-12
CD28	940	1.209957637	1.078124231	3.52E-14	1.36E-12
CILP	8483	2.44105783	2.555730819	3.58E-14	1.37E-12
MNDA	4332	1.326378693	2.601035454	3.60E-14	1.38E-12
GLT1D1	144423	1.618607722	-0.976759009	3.64E-14	1.39E-12
TBX1	6899	1.743157716	-1.027922708	3.75E-14	1.43E-12
CTLA4	1493	1.202312292	1.451691474	3.87E-14	1.47E-12
SIT1	27240	1.23889349	1.44464031	3.88E-14	1.47E-12
LEP	3952	4.004658257	-0.260800126	4.14E-14	1.56E-12
GPR183	1880	1.129965069	2.929417829	4.32E-14	1.62E-12
PLIN1	5346	2.787884494	1.64146891	4.39E-14	1.65E-12
LYVE1	10894	1.664144709	1.564004526	4.40E-14	1.65E-12
GPR84	53831	1.387213703	0.778637004	4.42E-14	1.65E-12
PDE6G	5148	1.336416923	-1.039854676	4.49E-14	1.67E-12
CD180	4064	1.215972936	1.760968937	4.49E-14	1.67E-12
CACNG6	59285	4.225182375	-2.043116205	4.58E-14	1.70E-12
S1PR4	8698	1.181437148	1.565049901	4.84E-14	1.79E-12
ABCA6	23460	1.779261778	-0.183128584	5.59E-14	2.06E-12
GATA3	2625	1.137354176	0.888160691	6.05E-14	2.23E-12
SFTPC	6440	8.315147496	1.099772462	6.08E-14	2.23E-12
FCGR3B	2215	2.072360888	3.046397609	6.23E-14	2.28E-12
PTGDS	5730	1.512563124	4.07856817	6.79E-14	2.48E-12
NLRP1	22861	1.297592474	3.121766938	7.69E-14	2.80E-12
UBD	10537	1.621897381	7.466771176	7.83E-14	2.84E-12
MCTP1	79772	1.37944684	1.985156304	7.94E-14	2.88E-12
CSF1R	1436	1.177929672	5.194779248	8.01E-14	2.89E-12
FLVCR2	55640	1.008854597	2.994729205	8.35E-14	3.01E-12
KLRB1	3820	1.297329085	1.394659923	8.64E-14	3.11E-12
PSCA	8000	3.591784442	2.789962086	8.71E-14	3.13E-12
KRT78	196374	5.409563973	-1.52252911	9.48E-14	3.39E-12
UBE2E2	7325	1.121787115	2.341116153	9.96E-14	3.56E-12
RASGRP4	115727	1.307580535	0.36615087	1.03E-13	3.66E-12
C17orf60	284021	1.352993369	-0.780889826	1.05E-13	3.72E-12
TLR7	51284	1.286094563	1.180530215	1.05E-13	3.72E-12
PRRX1	5396	1.312471484	4.165334646	1.10E-13	3.88E-12
PRAM1	84106	1.346991977	0.561765829	1.15E-13	4.05E-12
MFSD7	84179	1.144672151	1.620283153	1.19E-13	4.18E-12
TMCO2	127391	-3.442972109	-3.078447171	1.28E-13	4.50E-12
P2RY6	5031	1.107826851	2.1386698	1.37E-13	4.78E-12
KCNJ15	3772	1.668652163	0.47419976	1.37E-13	4.79E-12
TRIM69	140691	1.303794243	-0.324982256	1.38E-13	4.79E-12
MICB	4277	1.045136988	3.179358277	1.44E-13	4.99E-12
SFTPA1	653509	5.145021863	0.114640416	1.50E-13	5.18E-12
MEOX1	4222	1.39867526	0.986800621	1.52E-13	5.25E-12
KRT2	3849	2.47057778	-2.638390759	1.55E-13	5.34E-12
CCDC80	151887	1.643689933	5.440080476	1.57E-13	5.38E-12
PDE1B	5153	1.406492283	1.046905942	1.58E-13	5.42E-12
TUSC5	286753	4.673108857	0.005878017	1.71E-13	5.86E-12
LAT	27040	1.028629342	2.787268036	2.12E-13	7.26E-12
GNB4	59345	1.021391416	4.158391206	2.26E-13	7.71E-12
UBASH3B	84959	1.246614864	3.199384567	2.72E-13	9.25E-12
FOLR2	2350	1.390194565	2.697256125	2.78E-13	9.42E-12
ADORA3	140	1.140607861	1.311074207	2.85E-13	9.64E-12
XIRP1	165904	1.798949357	-0.264752412	3.00E-13	1.01E-11
SIGLEC14	100049587	1.578249841	1.170539587	3.00E-13	1.01E-11
MT2A	4502	1.142255797	6.272239587	3.01E-13	1.01E-11
KIR2DL1	3802	2.944445814	-2.910913761	3.19E-13	1.07E-11
CD36	948	1.684263514	3.303109057	3.23E-13	1.08E-11
GFPT2	9945	1.620389092	2.873156127	3.29E-13	1.10E-11
CFP	5199	1.136931956	0.959295159	3.31E-13	1.11E-11
SLC1A3	6507	1.437426223	2.313959322	3.67E-13	1.22E-11
FOXP3	50943	1.18904416	1.827259031	3.75E-13	1.24E-11
CLEC4E	26253	1.76516601	0.944897023	3.85E-13	1.28E-11
FLT3	2322	1.543659313	-1.278968435	3.98E-13	1.31E-11
MDGA1	266727	1.353050688	1.525684109	4.27E-13	1.41E-11
LOC154761	154761	1.736206117	2.130520447	4.35E-13	1.43E-11
KCNK13	56659	1.118958284	-0.111883226	4.38E-13	1.44E-11
CYP4F22	126410	1.501421367	-2.334531527	4.39E-13	1.44E-11
SERPINB13	5275	6.242355785	-1.296562693	4.50E-13	1.47E-11
SERPING1	710	1.157005901	6.891768443	4.60E-13	1.50E-11
FGL2	10875	1.160806866	4.520845445	4.80E-13	1.56E-11
HTRA4	203100	1.530376458	-1.249476169	4.81E-13	1.56E-11
RGL4	266747	1.164939151	-0.449767197	5.10E-13	1.65E-11
FAM179A	165186	1.44835281	-1.038975782	5.19E-13	1.68E-11
KIAA0125	9834	1.883076334	1.14491497	5.26E-13	1.70E-11
GBP7	388646	2.372013828	-2.79439583	6.38E-13	2.05E-11
ROBO3	64221	1.228190212	1.634438029	6.85E-13	2.20E-11
LCN6	158062	4.207978919	-1.964504349	6.87E-13	2.20E-11
TLR6	10333	1.146111154	0.03306925	7.03E-13	2.25E-11
APOL4	80832	1.105878122	3.722804193	7.20E-13	2.30E-11
LOC100240735	100240735	1.621764365	-2.72504337	7.49E-13	2.39E-11
SDK1	221935	1.419718216	2.546762887	7.79E-13	2.47E-11
HLA-DPB2	3116	2.076198193	-0.712214063	8.10E-13	2.56E-11
HRH2	3274	1.522794166	-0.782875969	8.12E-13	2.56E-11
CLEC4D	338339	1.983712673	-1.983892373	8.48E-13	2.67E-11
SELP	6403	1.711536889	1.898625522	8.62E-13	2.71E-11
EBI3	10148	1.172507553	0.76868704	8.79E-13	2.76E-11
CCR7	1236	1.37590448	1.869161328	9.20E-13	2.89E-11
KCNA3	3738	1.500812631	-0.152127324	1.02E-12	3.18E-11
CLECL1	160365	1.357025498	-1.716610575	1.04E-12	3.25E-11
TNFSF14	8740	1.400246398	-1.11205622	1.05E-12	3.26E-11
LOC96610	96610	1.667039568	10.17502142	1.05E-12	3.27E-11
VCAM1	7412	1.089428244	4.090698824	1.06E-12	3.30E-11
COX8C	341947	-3.553836333	-3.044603054	1.16E-12	3.59E-11
CCL2	6347	1.210675985	3.951988423	1.37E-12	4.23E-11
HSPA7	3311	1.722016945	2.377471015	1.40E-12	4.32E-11
IDO2	169355	1.968123678	-2.275608935	1.40E-12	4.32E-11
TRIB2	28951	1.100321885	5.066755481	1.48E-12	4.55E-11
CPLX2	10814	-2.030266268	2.126112417	1.48E-12	4.55E-11
CCL3	6348	1.312710331	3.222155134	1.50E-12	4.59E-11
IFIT2	3433	1.131556687	3.583736407	1.52E-12	4.64E-11
ZNF80	7634	2.060868992	-1.851653513	1.53E-12	4.68E-11
ELOVL3	83401	1.829131437	-1.308893256	1.64E-12	5.01E-11
CX3CL1	6376	1.276352419	5.298411452	1.66E-12	5.07E-11
IKZF3	22806	1.36379419	0.225039054	1.78E-12	5.41E-11
C5AR1	728	1.10473285	3.621079025	1.82E-12	5.53E-11
DNER	92737	2.120942163	-0.489448435	1.89E-12	5.68E-11
SPHK1	8877	1.288197434	3.860979072	1.90E-12	5.72E-11
KLRC4	8302	2.213739477	-2.524908686	1.91E-12	5.73E-11
SLC5A5	6528	2.824936348	-2.476243915	1.94E-12	5.81E-11
SV2B	9899	1.72683751	-0.023857586	2.06E-12	6.16E-11
LGALS12	85329	2.318869429	-1.71725119	2.07E-12	6.17E-11
ZNF826	664701	1.588705585	-1.171040344	2.13E-12	6.34E-11
FCRL3	115352	1.718842425	-0.154724819	2.17E-12	6.46E-11
CXCL11	6373	1.726005253	4.648596677	2.23E-12	6.63E-11
SLC35F3	148641	2.385880529	-2.622001432	2.29E-12	6.78E-11
HK3	3101	1.441768502	2.705546109	2.33E-12	6.89E-11
WNT1	7471	1.905134777	-2.619961767	2.51E-12	7.40E-11
MRAS	22808	1.034882944	3.235923052	2.56E-12	7.54E-11
GPX3	2878	1.238013536	4.97827124	2.59E-12	7.63E-11
NNMT	4837	1.160715725	5.478102632	2.83E-12	8.31E-11
PPP2R2B	5521	1.377170827	-0.62087946	2.83E-12	8.31E-11
BCL2A1	597	1.304184171	2.588187769	2.90E-12	8.47E-11
MS4A14	84689	1.20703863	-0.204268162	2.90E-12	8.47E-11
MGC45800	90768	2.265162776	-0.685904284	2.95E-12	8.59E-11
HSD17B14	51171	1.016117178	1.371174538	3.06E-12	8.87E-11
IGF1	3479	1.735323113	2.024080597	3.21E-12	9.29E-11
ADD2	119	1.856458265	-1.361207901	3.23E-12	9.33E-11
LILRA3	11026	1.783869424	0.808411925	3.24E-12	9.35E-11
TLR2	7097	1.010959126	3.107694459	3.35E-12	9.65E-11
CCL19	6363	2.056033949	2.068055293	3.57E-12	1.03E-10
ZNF479	90827	-4.149802128	-2.819571392	4.12E-12	1.18E-10
APOC1	341	1.350454555	4.6627649	4.29E-12	1.23E-10
P2RY8	286530	1.013556954	2.222147262	4.29E-12	1.23E-10
RAB31	11031	1.097587355	5.814964242	4.44E-12	1.27E-10
IL22RA2	116379	1.766619735	-1.387942849	4.67E-12	1.33E-10
CYP7B1	9420	1.358524693	0.044205735	4.85E-12	1.38E-10
FCRL5	83416	1.655270733	2.081711848	4.86E-12	1.38E-10
ZBTB32	27033	1.063406054	-0.844754779	4.89E-12	1.38E-10
MUC16	94025	3.500659329	1.169315874	5.15E-12	1.45E-10
FAM7A2	100288380	2.286616581	-2.607863948	5.75E-12	1.62E-10
CEBPE	1053	1.890648432	-1.83758432	5.77E-12	1.63E-10
C13orf33	84935	1.452055491	2.207689177	5.96E-12	1.67E-10
ESR1	2099	1.301957706	-0.498497534	6.14E-12	1.72E-10
CLIP4	79745	1.236860779	1.974478074	6.27E-12	1.76E-10
MYH7B	57644	-1.820176791	2.232551815	6.72E-12	1.87E-10
LILRA1	11024	1.513765815	-1.319939834	7.03E-12	1.96E-10
CCDC88A	55704	1.025014893	3.369193425	7.10E-12	1.97E-10
ALPK2	115701	1.172375677	1.1106354	7.10E-12	1.97E-10
ASPHD2	57168	1.031138771	3.826517911	7.13E-12	1.98E-10
SIRPB1	10326	1.217347336	1.993828516	7.80E-12	2.16E-10
RIMBP3	85376	1.225267005	0.556801851	9.02E-12	2.48E-10
KCND2	3751	1.728850283	-0.703608133	9.20E-12	2.52E-10
SLITRK4	139065	2.670539017	-1.491414288	9.54E-12	2.61E-10
AURKC	6795	1.159035209	-1.393595901	9.94E-12	2.71E-10
PLXNC1	10154	1.309135258	2.583816145	1.02E-11	2.77E-10
SCN2A	6326	2.586789709	0.096526447	1.02E-11	2.77E-10
PRLHR	2834	-3.733036529	-2.528533535	1.02E-11	2.77E-10
CLEC9A	283420	1.640500312	-2.437361551	1.03E-11	2.79E-10
GSDMC	56169	1.536986139	-1.149630777	1.06E-11	2.86E-10
GJD3	125111	1.048200578	2.648614898	1.08E-11	2.91E-10
FAM19A1	407738	1.709975122	-1.202214132	1.13E-11	3.04E-10
C9orf139	401563	1.434635323	-1.890059612	1.14E-11	3.05E-10
ASAM	79827	1.295809956	2.176396201	1.15E-11	3.08E-10
SULT1C4	27233	-2.191874654	1.649730514	1.18E-11	3.15E-10
PAGE1	8712	5.303178308	-2.027614381	1.22E-11	3.25E-10
CADM3	57863	2.08427687	0.723135428	1.23E-11	3.27E-10
F7	2155	-2.449771985	1.15970947	1.26E-11	3.35E-10
S100A8	6279	1.852983537	3.180488075	1.29E-11	3.43E-10
FGFBP2	83888	1.574726539	-1.624889124	1.31E-11	3.47E-10
RGS1	5996	1.017482398	5.06640468	1.31E-11	3.47E-10
FCN1	2219	1.766165683	1.426648996	1.37E-11	3.62E-10
C16orf54	283897	1.397168667	1.752284619	1.39E-11	3.67E-10
NCRNA00200	399706	-4.837462797	-2.291552902	1.47E-11	3.87E-10
PLXDC2	84898	1.085169964	3.634609905	1.50E-11	3.93E-10
VMO1	284013	1.176576571	0.830612835	1.50E-11	3.94E-10
EMID2	136227	2.029470818	-1.614554351	1.53E-11	4.01E-10
TMEM156	80008	1.205985009	-0.328811948	1.54E-11	4.01E-10
SLC34A2	10568	3.110426682	0.308309169	1.59E-11	4.13E-10
OSCAR	126014	1.091044197	2.079316643	1.63E-11	4.24E-10
HS3ST2	9956	1.578091936	0.192447249	1.64E-11	4.26E-10
CAMKV	79012	-2.358100331	0.27459166	1.68E-11	4.34E-10
KCNH6	81033	-2.12365708	-0.221926799	1.78E-11	4.59E-10
CLDN6	9074	3.604633353	-0.507295008	1.96E-11	5.04E-10
VNN2	8875	1.711816601	2.017533748	2.04E-11	5.21E-10
ANXA8L2	244	2.551657195	-0.111588204	2.17E-11	5.55E-10
GPR25	2848	1.90178198	-1.295703808	2.24E-11	5.70E-10
LOC643955	643955	-3.975528981	-3.056162349	2.30E-11	5.85E-10
IRF4	3662	1.332060255	2.524322086	2.35E-11	5.97E-10
WFDC8	90199	-3.272481633	-3.443337866	2.39E-11	6.06E-10
SVOP	55530	-2.191253079	-1.620410092	2.71E-11	6.83E-10
C2orf85	285093	2.113475761	-3.057098239	3.03E-11	7.60E-10
F13A1	2162	1.580482346	3.931122899	3.27E-11	8.18E-10
WISP2	8839	2.318778034	0.053059558	3.46E-11	8.62E-10
LILRA4	23547	1.659325605	-1.447150125	3.59E-11	8.93E-10
GPC6	10082	1.077078586	3.266609496	3.73E-11	9.27E-10
ABCA8	10351	2.108471218	0.681423813	3.97E-11	9.85E-10
TLL1	7092	1.687408969	-0.385349492	4.10E-11	1.01E-09
STK32B	55351	1.098710261	-0.412428824	4.35E-11	1.07E-09
ENPP7	339221	2.491445649	-2.914080777	4.39E-11	1.08E-09
SLC9A9	285195	1.001462379	1.46350029	4.55E-11	1.12E-09
LOX	4015	1.107622281	4.279772276	4.73E-11	1.16E-09
LOC400696	400696	2.07325806	-0.463312669	4.79E-11	1.18E-09
PMFBP1	83449	-1.260626985	1.438702259	4.82E-11	1.18E-09
ENPP2	5168	1.086070584	4.162842469	5.39E-11	1.32E-09
NAPSB	256236	1.190882296	2.029086636	5.64E-11	1.38E-09
SELE	6401	1.439849208	2.117863741	5.77E-11	1.40E-09
TCHH	7062	2.538561501	0.978838581	5.88E-11	1.43E-09
KIAA1045	23349	1.656780307	-2.280799495	5.91E-11	1.43E-09
BAALC	79870	1.349490882	-0.744624824	6.04E-11	1.46E-09
TMTC1	83857	1.111746841	2.827983008	6.14E-11	1.48E-09
ACSM5	54988	1.820553893	-2.075110172	6.32E-11	1.52E-09
SIGLEC11	114132	1.337216551	-1.165116354	6.35E-11	1.52E-09
KCNK2	3776	2.176592682	-1.752394487	6.41E-11	1.53E-09
OLFM1	10439	1.349887266	2.290876801	6.51E-11	1.55E-09
FMO2	2327	1.986815504	0.256098321	6.70E-11	1.60E-09
MEI1	150365	1.08426959	1.544671414	6.72E-11	1.60E-09
ZIK1	284307	1.013765016	-0.721556864	6.74E-11	1.60E-09
SEZ6L	23544	2.875299393	-1.648750327	6.80E-11	1.61E-09
SERPINA10	51156	-2.320246509	0.807123568	6.81E-11	1.61E-09
GALNTL2	117248	1.408990508	1.429116104	6.91E-11	1.63E-09
CD8B	926	1.198610485	2.193935548	7.00E-11	1.65E-09
KCNN3	3782	1.181333298	0.470457596	7.32E-11	1.72E-09
SPRR2F	6705	5.065038986	-0.502423534	7.53E-11	1.77E-09
SOHLH1	402381	5.215616669	-0.220681251	7.68E-11	1.80E-09
KIR2DS4	3809	2.429391979	-2.57546552	8.34E-11	1.94E-09
GPR97	222487	1.37500653	1.025596183	9.36E-11	2.17E-09
OPRL1	4987	1.053603473	0.115023348	9.80E-11	2.26E-09
ODZ3	55714	1.657743247	2.122446089	9.98E-11	2.30E-09
BCAT1	586	1.102065943	3.534185532	1.04E-10	2.39E-09
NKD1	85407	-1.594326654	5.400365938	1.06E-10	2.44E-09
PDGFRL	5157	1.473369257	1.533051126	1.12E-10	2.55E-09
LIPC	3990	-2.37517109	1.123082411	1.14E-10	2.60E-09
WISP1	8840	1.029470105	2.841305967	1.15E-10	2.62E-09
ADAM12	8038	1.41867508	4.618987089	1.17E-10	2.65E-09
CD109	135228	1.664544832	4.552738941	1.18E-10	2.67E-09
LCE3D	84648	4.347447888	-2.785195738	1.20E-10	2.70E-09
A2ML1	144568	4.578667948	0.707486093	1.21E-10	2.72E-09
BST2	684	1.232830534	6.771955464	1.24E-10	2.79E-09
VSTM1	284415	2.108456835	-2.735653125	1.31E-10	2.94E-09
MEOX2	4223	1.68596008	0.128034957	1.33E-10	2.96E-09
OSMR	9180	1.145977807	3.689113464	1.34E-10	2.99E-09
CD79B	974	1.234691666	1.786318084	1.54E-10	3.41E-09
XCR1	2829	1.839249103	-2.033705084	1.58E-10	3.48E-09
TNIP3	79931	1.307075542	0.31128012	1.61E-10	3.54E-09
LOC731789	731789	-2.998716608	-1.837667537	1.64E-10	3.61E-09
CCDC160	347475	2.888861809	-2.323447677	1.65E-10	3.63E-09
GPR83	10888	-1.904509123	-1.194813021	1.67E-10	3.65E-09
TIFAB	497189	1.2576445	-0.783675122	1.69E-10	3.68E-09
ANGPTL2	23452	1.016302439	5.681904056	1.70E-10	3.70E-09
DARC	2532	1.675511336	2.964846215	1.74E-10	3.79E-09
MMP12	4321	1.370112321	6.309703141	1.76E-10	3.84E-09
SRPX	8406	1.17671086	2.459631474	1.88E-10	4.09E-09
PATL2	197135	1.1085758	-0.80039911	1.93E-10	4.20E-09
ZAP70	7535	1.15975348	2.570913395	1.96E-10	4.24E-09
ANKRD55	79722	1.539779982	-2.638494004	2.08E-10	4.48E-09
OC90	729330	-4.853928132	-1.759491535	2.21E-10	4.75E-09
FMO1	2326	1.780298299	-0.904473159	2.22E-10	4.76E-09
ANK1	286	1.330027473	1.128748687	2.22E-10	4.76E-09
YPEL4	219539	1.12360827	-1.307395857	2.28E-10	4.88E-09
RNASE2	6036	1.118131538	-0.822832063	2.30E-10	4.91E-09
GFAP	2670	2.082665556	-1.054297915	2.36E-10	5.02E-09
SLC11A1	6556	1.1759632	3.269516361	2.41E-10	5.12E-09
KIF17	57576	1.042508131	-0.559715938	2.49E-10	5.27E-09
SLC4A10	57282	-1.912837121	-0.462578153	2.50E-10	5.29E-09
IL27	246778	1.551389355	-2.556999713	2.56E-10	5.41E-09
TDRD9	122402	1.910145735	-1.376836927	2.65E-10	5.59E-09
TNXB	7148	1.427117863	4.026727746	2.65E-10	5.59E-09
EMR4P	326342	1.431619123	-1.511662779	2.79E-10	5.88E-09
GAS1	2619	1.557638817	2.805305707	2.88E-10	6.03E-09
TSHR	7253	1.576399337	-2.456012348	2.89E-10	6.05E-09
IL12B	3593	1.646317547	-2.77027514	2.92E-10	6.09E-09
?	441362	7.43421773	1.402474735	2.94E-10	6.12E-09
ACOXL	55289	1.614836012	-1.258044885	2.94E-10	6.12E-09
MAL	4118	1.346372048	-0.868598835	2.98E-10	6.19E-09
ADAMTS2	9509	1.250951811	4.406497229	2.98E-10	6.19E-09
ECEL1	9427	2.005903528	-0.51343296	2.98E-10	6.19E-09
PAK7	57144	4.919573041	-1.175083796	3.10E-10	6.43E-09
PALMD	54873	1.179616246	2.219631806	3.11E-10	6.45E-09
JAM2	58494	1.236202564	1.306693674	3.23E-10	6.68E-09
IL5RA	3568	1.829997901	-2.707462688	3.25E-10	6.70E-09
PTCRA	171558	1.513116528	-2.644318869	3.29E-10	6.77E-09
SPRR2C	6702	4.622412185	-2.310651074	3.46E-10	7.08E-09
CLNK	116449	1.565493909	-3.152833496	3.50E-10	7.17E-09
?	340602	3.799340231	-3.149594857	3.69E-10	7.51E-09
COLEC12	81035	1.309894259	2.645826934	3.88E-10	7.89E-09
RADIL	55698	1.742646371	-0.057161913	4.15E-10	8.39E-09
C2orf65	130951	2.124983505	-0.505742047	4.22E-10	8.53E-09
TRPS1	7227	1.022239637	2.170008509	4.43E-10	8.94E-09
MATK	4145	1.21112758	1.341697276	4.55E-10	9.16E-09
SMTNL1	219537	1.434244312	-1.794880286	4.67E-10	9.39E-09
TP63	8626	2.008957741	-0.106387908	4.75E-10	9.54E-09
PNOC	5368	1.474803548	-0.571671903	4.80E-10	9.61E-09
DAZL	1618	1.609526384	-2.94327441	4.81E-10	9.63E-09
C1orf186	440712	1.449236531	-1.458066169	4.91E-10	9.81E-09
CPVL	54504	1.050044665	4.291178174	5.00E-10	1.00E-08
C5orf20	140947	1.185439184	-0.247087295	5.05E-10	1.01E-08
HMSD	284293	1.95331451	-1.666820383	5.06E-10	1.01E-08
TLR10	81793	1.382251076	-0.127480425	5.55E-10	1.10E-08
CA7	766	2.114669268	1.414630933	5.58E-10	1.11E-08
SLC9A7	84679	1.100208435	1.49033311	5.60E-10	1.11E-08
SYT12	91683	1.720832057	0.51537356	5.73E-10	1.13E-08
TREM2	54209	1.19433447	2.808547885	6.06E-10	1.19E-08
ST6GALNAC5	81849	1.240459678	1.534187384	6.36E-10	1.25E-08
EBF3	253738	1.22205611	-0.104433413	6.51E-10	1.27E-08
P2RY12	64805	1.44635496	-1.594773008	6.54E-10	1.28E-08
NTRK1	4914	1.317420631	-1.496949595	6.64E-10	1.29E-08
LOC441454	441454	1.786437866	0.582005223	6.64E-10	1.29E-08
LRMP	4033	1.261064156	2.011763568	6.99E-10	1.35E-08
GPAT2	150763	1.6551656	1.762007327	6.99E-10	1.35E-08
3-Sep	55964	1.392768183	1.52450629	7.09E-10	1.37E-08
ZPLD1	131368	2.30273797	-3.282862787	7.13E-10	1.38E-08
LRRN2	10446	1.271740485	1.54953563	7.26E-10	1.40E-08
IFI44	10561	1.016725186	3.705377613	7.66E-10	1.47E-08
BCAR4	400500	-3.114565064	-3.062939562	7.87E-10	1.51E-08
GAPT	202309	1.247342767	-0.238530937	7.95E-10	1.53E-08
IGFL1	374918	3.356118231	0.818137608	8.11E-10	1.55E-08
FBXO15	201456	1.409670889	-2.467891163	8.17E-10	1.56E-08
FGF7	2252	1.229579495	2.547536654	8.35E-10	1.59E-08
KCNJ5	3762	1.396147432	-0.211554997	8.37E-10	1.60E-08
IGF2	3481	-2.429862774	10.44105726	8.56E-10	1.63E-08
MGC29506	51237	1.489274993	4.033169053	8.61E-10	1.64E-08
CLEC5A	23601	1.317808094	2.024313709	8.71E-10	1.65E-08
TRIM7	81786	1.63209106	3.734865282	8.74E-10	1.66E-08
SERPINB2	5055	2.666174526	1.356722804	8.90E-10	1.69E-08
KISS1R	84634	2.037815453	-1.025325852	8.98E-10	1.70E-08
FAM107A	11170	1.162785955	1.614230852	9.08E-10	1.72E-08
AVPR1A	552	1.250036091	-0.778848995	9.10E-10	1.72E-08
ASPA	443	1.44998412	-1.892166912	9.10E-10	1.72E-08
THSD7A	221981	1.235263263	-0.106644249	9.12E-10	1.72E-08
HCN1	348980	-1.801296323	0.267748818	9.25E-10	1.74E-08
LMOD3	56203	-1.280841667	-1.157895844	9.37E-10	1.76E-08
SPTA1	6708	1.992247399	-3.241516553	9.52E-10	1.78E-08
SUSD2	56241	1.282735897	2.86720096	9.81E-10	1.84E-08
C1orf230	284485	-2.025010833	-0.486414186	9.82E-10	1.84E-08
C20orf103	24141	1.453078151	0.730292246	9.91E-10	1.85E-08
TNFAIP6	7130	1.259468273	2.232767416	9.93E-10	1.85E-08
IL31RA	133396	1.838059707	-2.653994615	1.03E-09	1.91E-08
CLEC4G	339390	1.803608177	-1.995862117	1.03E-09	1.92E-08
ITGAM	3684	1.232236968	3.4509594	1.04E-09	1.92E-08
ZNF304	57343	1.092969943	1.600767805	1.06E-09	1.96E-08
POSTN	10631	1.255007878	7.454130849	1.10E-09	2.03E-08
CCL21	6366	1.502406956	4.158580164	1.10E-09	2.04E-08
CRNN	49860	3.993712073	-3.144859074	1.12E-09	2.06E-08
LOC653545	653545	6.17477318	-0.484734789	1.15E-09	2.11E-08
PI16	221476	2.141252168	0.614029055	1.23E-09	2.25E-08
CLDN5	7122	1.061201766	3.103908651	1.26E-09	2.29E-08
POU5F1B	5462	-1.173531932	2.573289561	1.36E-09	2.46E-08
CHI3L2	1117	1.529705753	0.297726327	1.39E-09	2.50E-08
CCR8	1237	1.18926195	-0.770080533	1.41E-09	2.55E-08
PNLDC1	154197	2.95770271	-1.448397932	1.49E-09	2.68E-08
CRCT1	54544	4.451155045	-1.462479395	1.50E-09	2.69E-08
CCK	885	3.131350346	0.266825348	1.52E-09	2.73E-08
MAGEA1	4100	5.482106058	0.283678711	1.58E-09	2.81E-08
MX1	4599	1.080273923	6.389957446	1.65E-09	2.94E-08
COL6A6	131873	1.904912263	-1.411988849	1.68E-09	3.00E-08
LOC728410	728410	5.298013917	-1.811691843	1.70E-09	3.03E-08
C12orf59	120939	1.149775996	-1.408129251	1.74E-09	3.09E-08
SBSN	374897	2.29550849	-1.022158713	1.84E-09	3.25E-08
MGP	4256	1.316484272	5.845559905	1.91E-09	3.36E-08
ST8SIA1	6489	1.07879722	0.464351614	1.93E-09	3.39E-08
SOCS1	8651	1.002074897	3.152470591	2.02E-09	3.54E-08
THRSP	7069	2.372013949	-1.571973977	2.11E-09	3.70E-08
CHRND	1144	-3.837676	-2.697016135	2.21E-09	3.86E-08
CARD17	440068	2.361518388	-3.271714879	2.25E-09	3.93E-08
KCNQ5	56479	1.760867681	-1.687662832	2.35E-09	4.09E-08
ZNF385D	79750	1.615671784	-1.48927339	2.35E-09	4.09E-08
ICAM4	3386	1.153729441	-0.432072771	2.40E-09	4.16E-08
MAGEA10	4109	4.416191283	-2.390231815	2.45E-09	4.21E-08
REXO1L1	254958	6.727849139	3.514554165	2.64E-09	4.52E-08
CAMK4	814	1.025207986	-0.674374647	2.82E-09	4.81E-08
IQSEC3	440073	1.152322026	-0.517312949	2.84E-09	4.84E-08
C5orf58	133874	1.325741417	-2.183215609	2.94E-09	5.01E-08
C8G	733	1.80312787	1.079818458	3.17E-09	5.36E-08
CGB7	94027	2.962561898	-1.463718349	3.29E-09	5.53E-08
C3	718	1.335322643	8.029511033	3.56E-09	5.96E-08
ABCC9	10060	1.173852453	2.162948522	3.60E-09	6.01E-08
GDF6	392255	1.58655826	-1.396544102	3.65E-09	6.08E-08
MAMLD1	10046	1.180966416	2.040383531	3.72E-09	6.19E-08
RSAD2	91543	1.17464438	3.584063504	3.78E-09	6.27E-08
FAM70A	55026	1.107179467	-0.124063815	3.84E-09	6.37E-08
RNF175	285533	1.273778068	-2.462093405	3.92E-09	6.49E-08
UCHL1	7345	1.328541203	2.160207091	4.10E-09	6.77E-08
SFTPD	6441	2.153215866	-2.295181999	4.20E-09	6.92E-08
PRRX2	51450	1.289694974	1.224074837	4.20E-09	6.93E-08
BEGAIN	57596	1.193120631	0.724615547	4.36E-09	7.14E-08
GJB6	10804	2.219481964	-0.791203373	4.52E-09	7.39E-08
CTAG1B	1485	4.153121333	-1.798870122	4.55E-09	7.43E-08
S100A3	6274	1.21060429	1.027566155	4.65E-09	7.57E-08
SLC24A4	123041	1.037216409	-2.011134008	4.73E-09	7.69E-08
HOXA2	3199	-1.128670556	1.160493847	4.74E-09	7.69E-08
DDR2	4921	1.211179138	2.409512655	4.78E-09	7.76E-08
UPK1A	11045	-2.287728059	-0.749566908	4.84E-09	7.84E-08
GUCA1A	2978	1.437882961	-2.29306732	5.10E-09	8.25E-08
EMR3	84658	1.633071159	-0.996945243	5.19E-09	8.39E-08
WWTR1	25937	1.001415225	3.262226484	5.44E-09	8.78E-08
ZFR2	23217	2.663548679	-2.540461725	5.48E-09	8.84E-08
SFTPA2	729238	1.813742841	1.893865959	5.50E-09	8.86E-08
CYTL1	54360	1.258205345	-0.70785206	5.93E-09	9.51E-08
DUX4	22947	6.394984078	1.744603051	6.04E-09	9.67E-08
HOPX	84525	1.035704986	3.596248539	6.26E-09	9.98E-08
HP	3240	2.272546716	-0.051929958	6.42E-09	1.02E-07
TNC	3371	1.155379647	6.978700649	6.46E-09	1.02E-07
PNMT	5409	2.20377839	-0.00129882	6.53E-09	1.03E-07
PLAC2	257000	1.743171152	0.630499356	6.59E-09	1.04E-07
KCNA1	3736	2.410636186	-2.764767996	6.82E-09	1.08E-07
ELMOD1	55531	1.720192087	-2.449233651	7.03E-09	1.11E-07
CD300LB	124599	1.012307398	-0.376117357	7.16E-09	1.12E-07
PRRT4	401399	1.990983928	-1.187993736	7.39E-09	1.16E-07
ARSI	340075	1.093803963	1.288684173	7.46E-09	1.17E-07
LOC642597	642597	-2.177587615	-1.727703635	7.58E-09	1.18E-07
HAS1	3036	1.857666377	-0.353701955	7.69E-09	1.20E-07
AMZ1	155185	1.207023899	-1.505752784	7.84E-09	1.22E-07
IGFBP6	3489	1.137224198	3.401079726	7.87E-09	1.22E-07
CTNNA2	1496	-2.123948685	0.73757833	7.96E-09	1.24E-07
PKD2L1	9033	1.170542136	-2.185924792	7.96E-09	1.24E-07
KRT24	192666	3.91284433	-2.143145852	7.98E-09	1.24E-07
SERPINE1	5054	1.043373776	5.668691131	8.01E-09	1.24E-07
PARP15	165631	1.099714045	0.059752523	8.99E-09	1.38E-07
LRRK2	120892	1.204236302	1.596689656	9.52E-09	1.46E-07
GFI1	2672	1.049434604	2.572978068	9.63E-09	1.47E-07
UTS2D	257313	1.706051574	-2.394431782	9.82E-09	1.50E-07
RAET1E	135250	1.269870742	-0.464320891	9.91E-09	1.51E-07
HEATR7B2	133558	3.409977552	-3.076974195	1.01E-08	1.54E-07
UNC13A	23025	-1.521685362	1.441853457	1.01E-08	1.54E-07
CMA1	1215	2.462914668	-1.845922315	1.02E-08	1.55E-07
KCNJ10	3766	1.148629636	0.035422727	1.11E-08	1.67E-07
GBX2	2637	-1.690338555	-1.813772017	1.15E-08	1.73E-07
RPRML	388394	-2.343292785	-1.769815109	1.17E-08	1.76E-07
NOX4	50507	1.166047256	1.279884917	1.19E-08	1.79E-07
LRRC2	79442	-1.091967025	2.199552245	1.19E-08	1.79E-07
MAP3K15	389840	2.111354924	-2.791496949	1.20E-08	1.80E-07
CPA3	1359	1.257596932	3.162943577	1.23E-08	1.84E-07
SERPINA3	12	1.753384001	4.374715135	1.25E-08	1.88E-07
CRLF1	9244	1.611462568	-0.55941564	1.30E-08	1.94E-07
EPHA7	2045	-1.541915556	1.088709177	1.31E-08	1.95E-07
NCCRP1	342897	2.034324549	-0.446495374	1.32E-08	1.96E-07
DCN	1634	1.01593797	7.592969182	1.37E-08	2.03E-07
IVL	3713	4.282935841	-0.487463679	1.39E-08	2.06E-07
IRX6	79190	2.589285103	-3.421714734	1.40E-08	2.07E-07
ADIPOQ	9370	4.450053174	2.325976877	1.43E-08	2.11E-07
SERPINA5	5104	1.507720047	0.598871017	1.50E-08	2.19E-07
C9orf109	286333	1.23271492	0.090540841	1.50E-08	2.19E-07
CCR4	1233	1.0823895	0.154630102	1.51E-08	2.21E-07
KRT6C	286887	2.309035527	2.246518303	1.54E-08	2.25E-07
FLJ40330	645784	1.329459767	0.854868331	1.55E-08	2.26E-07
APOA2	336	-2.698924792	-0.491748033	1.64E-08	2.38E-07
SPRR2E	6704	4.413340679	1.458967755	1.66E-08	2.42E-07
CALB2	794	1.81676668	1.996716465	1.71E-08	2.49E-07
HRG	3273	-2.544857266	-3.144362934	1.74E-08	2.51E-07
OLR1	4973	1.274254583	2.579282907	1.75E-08	2.53E-07
CTSG	1511	1.796985738	0.273027077	1.76E-08	2.54E-07
CD300E	342510	1.640113127	-1.877936874	1.77E-08	2.55E-07
ABCA9	10350	1.340387634	-0.367436232	1.79E-08	2.58E-07
C8orf31	286122	1.340839396	-1.56809225	1.80E-08	2.59E-07
CCL14	6358	1.348188286	1.655378553	1.83E-08	2.62E-07
LOC653544	653544	6.197746756	2.614340574	1.88E-08	2.70E-07
KRT83	3889	-1.927326676	-1.222153779	1.91E-08	2.73E-07
SLC38A3	10991	-1.847912188	-0.798519537	1.92E-08	2.74E-07
SIGLEC6	946	1.327846408	-1.618248067	1.94E-08	2.76E-07
OSM	5008	1.270947077	2.857815532	1.96E-08	2.79E-07
CXCR5	643	1.349869507	0.34853418	2.02E-08	2.87E-07
SFRP2	6423	1.740453113	6.078714366	2.15E-08	3.05E-07
GFRA2	2675	1.182113909	-0.474099413	2.15E-08	3.06E-07
HCG4	54435	1.29599818	-2.032081356	2.19E-08	3.11E-07
CD79A	973	1.323205698	3.421486412	2.28E-08	3.22E-07
PALM	5064	1.141782501	2.761992353	2.30E-08	3.24E-07
PTPRU	10076	1.324353264	4.629048665	2.45E-08	3.43E-07
TNFRSF13B	23495	1.474881071	-1.117147292	2.54E-08	3.55E-07
LY6K	54742	2.030261102	-0.636668433	2.61E-08	3.63E-07
IRX4	50805	3.496686639	-2.942306602	2.64E-08	3.67E-07
FBLN2	2199	1.18245064	5.501899849	2.70E-08	3.75E-07
RD3	343035	1.522654174	-3.334141669	2.71E-08	3.76E-07
MIOX	55586	2.180558516	-1.0706728	2.72E-08	3.77E-07
CAMK1G	57172	1.016162036	-1.430591225	2.74E-08	3.80E-07
MIAT	440823	1.039118261	3.35171237	2.76E-08	3.82E-07
DPYS	1807	1.981293794	-3.409275136	2.80E-08	3.87E-07
CR1L	1379	1.589676141	-2.952534527	2.88E-08	3.97E-07
DRD2	1813	-1.735896114	1.520650062	2.88E-08	3.97E-07
AQP4	361	2.321548622	-3.013477005	2.91E-08	4.00E-07
SEC14L5	9717	-1.184322319	-0.864954641	2.95E-08	4.05E-07
MAPK12	6300	1.025764082	3.038293182	2.95E-08	4.05E-07
KCNK17	89822	-1.237772512	-1.01080835	2.97E-08	4.07E-07
ARRDC5	645432	1.310988125	-2.752650793	2.97E-08	4.08E-07
NLRP12	91662	1.176626007	-1.653556444	3.04E-08	4.16E-07
PTPRZ1	5803	2.065465269	-0.871360191	3.07E-08	4.19E-07
HS3ST3B1	9953	1.035281392	-0.121826301	3.12E-08	4.26E-07
BSN	8927	-1.204160568	0.338916391	3.16E-08	4.31E-07
LIPF	8513	3.708662577	-2.319260049	3.25E-08	4.43E-07
DPY19L2	283417	1.174046166	-1.261388858	3.31E-08	4.51E-07
SLC26A4	5172	1.273002118	-0.82725489	3.43E-08	4.66E-07
P4HA3	283208	1.088084777	1.357014042	3.50E-08	4.74E-07
CLC	1178	2.163455498	0.680455607	3.54E-08	4.78E-07
MS4A2	2206	1.256342425	0.438202989	3.54E-08	4.78E-07
TCEB3C	162699	4.257563348	-2.868675398	3.61E-08	4.87E-07
SIGLEC12	89858	1.25821452	1.08575207	3.69E-08	4.97E-07
PLIN4	729359	2.150813015	3.762283593	3.75E-08	5.05E-07
PRDM8	56978	1.217272575	2.172734466	3.77E-08	5.07E-07
CACNA2D1	781	1.396108824	-0.094526015	3.79E-08	5.10E-07
FAM159A	348378	1.257954382	-1.585483071	3.82E-08	5.12E-07
RMRP	6023	1.704947154	1.825254998	3.87E-08	5.18E-07
FCRL2	79368	1.362418188	-0.329067804	3.96E-08	5.29E-07
FSCN1	6624	1.027164278	6.581757623	4.07E-08	5.42E-07
SLC2A14	144195	1.099699209	0.797278568	4.23E-08	5.62E-07
RORB	6096	1.787235087	-2.973798131	4.24E-08	5.62E-07
LOC153328	153328	1.512052811	-0.229314216	4.24E-08	5.62E-07
GYPE	2996	1.111676541	-2.495164458	4.28E-08	5.67E-07
IL7R	3575	1.081303051	2.412365512	4.30E-08	5.69E-07
KRT86	3892	1.22148224	-0.08526522	4.39E-08	5.80E-07
WDFY4	57705	1.013776687	2.88089197	4.59E-08	6.05E-07
CIB4	130106	-2.302762792	-3.142962986	4.76E-08	6.27E-07
RXFP4	339403	-1.050557823	1.024355542	4.77E-08	6.27E-07
TNFRSF13C	115650	1.087266963	-0.895742626	4.88E-08	6.40E-07
TPSB2	64499	1.145224625	4.733980771	4.89E-08	6.41E-07
CHRNA6	8973	1.401233102	-2.983331219	4.94E-08	6.47E-07
PALM3	342979	-1.232974447	1.393416958	5.04E-08	6.60E-07
HTR7	3363	1.15005391	-1.665679792	5.12E-08	6.69E-07
MMP1	4312	1.43060518	7.238254383	5.50E-08	7.13E-07
FAP	2191	1.053871126	4.160073237	5.51E-08	7.14E-07
C19orf59	199675	1.528143158	0.676806114	5.57E-08	7.21E-07
ADH1B	125	1.869825113	3.360126484	5.57E-08	7.21E-07
NCRNA00189	193629	1.451301096	-3.132210705	5.97E-08	7.68E-07
CNTN1	1272	1.862528234	-0.544740055	6.54E-08	8.36E-07
CT45A1	541466	4.497942377	-1.681894227	6.69E-08	8.51E-07
CTHRC1	115908	1.000685252	5.151683514	6.73E-08	8.56E-07
CIDEA	1149	3.643545166	-1.939785185	7.11E-08	9.00E-07
MSH4	4438	1.85852456	-1.429594691	7.22E-08	9.14E-07
HOXC13	3229	2.97238352	-1.395251187	7.47E-08	9.42E-07
CDO1	1036	1.523059444	-0.730853349	7.60E-08	9.57E-07
REG3G	130120	3.803594023	0.498697057	7.60E-08	9.57E-07
NKX3-1	4824	1.17767099	0.98960268	7.62E-08	9.59E-07
AKAP4	8852	-2.163370749	-1.798433571	7.66E-08	9.63E-07
CT45A4	441520	4.83938949	-1.713537691	7.94E-08	9.95E-07
GRIA3	2892	1.261291361	-2.178226222	7.94E-08	9.95E-07
RARRES1	5918	1.234730162	5.361370761	7.99E-08	1.00E-06
CARNS1	57571	1.060775567	0.1001011	8.09E-08	1.01E-06
TWIST2	117581	1.133159548	-0.66473078	8.15E-08	1.02E-06
PTGIS	5740	1.417883084	3.496375987	8.25E-08	1.03E-06
PTHLH	5744	1.136466672	0.720079224	8.32E-08	1.03E-06
PNMA3	29944	1.398284331	-1.512979763	8.59E-08	1.07E-06
LOC339240	339240	2.497663009	-3.080186145	8.64E-08	1.07E-06
NODAL	4838	-1.316760117	-0.379481508	8.76E-08	1.08E-06
TRPV6	55503	2.237894266	1.226660568	8.94E-08	1.10E-06
NR4A3	8013	1.08930242	2.464040785	9.24E-08	1.14E-06
DCLK1	9201	1.24364448	0.50170577	9.48E-08	1.17E-06
GATA5	140628	2.537415467	-1.910149779	9.55E-08	1.17E-06
TREM1	54210	1.268856383	1.997826125	9.61E-08	1.18E-06
GPIHBP1	338328	1.362610884	-0.793310428	9.70E-08	1.19E-06
DSCR8	84677	4.01309619	-2.695476606	9.86E-08	1.21E-06
LOC100132354	100132354	-1.579775556	-1.073810657	1.02E-07	1.24E-06
RIMBP3C	150221	1.71889488	-8.84E-06	1.06E-07	1.28E-06
APOH	350	-1.51111131	-0.604129588	1.07E-07	1.30E-06
LCE3E	353145	3.090515096	-3.470506712	1.09E-07	1.32E-06
KCNK12	56660	1.278111288	-1.928044736	1.12E-07	1.35E-06
XCL1	6375	1.316302625	-1.161109013	1.16E-07	1.40E-06
SLC12A3	6559	1.26292054	-2.847142827	1.16E-07	1.40E-06
WNT10B	7480	1.173214322	0.002316645	1.18E-07	1.42E-06
C8orf80	389643	1.235463073	-0.126511169	1.20E-07	1.44E-06
RTN4RL2	349667	1.123463494	0.364603885	1.26E-07	1.51E-06
CT45A3	441519	4.752369973	-1.723026182	1.28E-07	1.52E-06
HTR2A	3356	1.294452153	-1.735041834	1.32E-07	1.56E-06
STAP1	26228	1.378498188	-0.956047555	1.32E-07	1.56E-06
ADCYAP1	116	1.390468728	0.080357413	1.33E-07	1.57E-06
PRB1	5542	3.069642247	-2.034407968	1.33E-07	1.57E-06
ALOX12	239	1.220999388	-1.331630312	1.39E-07	1.63E-06
SNTG2	54221	2.043904383	-3.377236636	1.46E-07	1.71E-06
CLCA2	9635	2.49021519	1.108563276	1.49E-07	1.74E-06
SLC38A11	151258	-1.645626139	0.525406654	1.49E-07	1.74E-06
TP73	7161	1.019241862	2.162199873	1.51E-07	1.76E-06
GABRB3	2562	2.051592063	0.912167033	1.52E-07	1.77E-06
IL1F9	56300	2.012969187	-1.631716243	1.59E-07	1.85E-06
SIGLECP3	284367	1.108845411	-1.366896047	1.68E-07	1.95E-06
LYPD2	137797	3.257523021	-2.641569474	1.70E-07	1.97E-06
PKHD1L1	93035	1.316047655	-1.550961769	1.74E-07	2.00E-06
REM1	28954	1.078724163	0.009730639	1.74E-07	2.00E-06
MT1M	4499	1.524242446	2.201747924	1.82E-07	2.10E-06
KLRC3	3823	1.230658436	-1.420191392	1.83E-07	2.10E-06
PCDHGA7	56108	-1.289567847	-0.191110882	1.83E-07	2.10E-06
MCHR1	2847	1.234771047	-1.539864657	1.84E-07	2.10E-06
DPT	1805	1.433138429	3.045735692	1.86E-07	2.13E-06
CT45A6	541465	4.7137111	-1.721248674	1.87E-07	2.13E-06
IL13	3596	1.45984009	-2.783431141	1.98E-07	2.25E-06
ANKRD53	79998	1.088024948	-1.894904405	1.98E-07	2.25E-06
AOX1	316	1.157800507	1.391046996	2.10E-07	2.37E-06
PCA3	50652	2.494305972	-1.874142797	2.14E-07	2.41E-06
FOXD3	27022	1.685720638	-2.573398314	2.16E-07	2.43E-06
VSTM2L	128434	-1.438725677	1.521287934	2.17E-07	2.44E-06
C10orf105	414152	1.096020197	-2.061743851	2.23E-07	2.50E-06
TDO2	6999	1.082246803	2.640491329	2.26E-07	2.53E-06
CD19	930	1.458135193	0.440070497	2.31E-07	2.58E-06
AMPD1	270	1.505426382	-1.539139908	2.34E-07	2.62E-06
TNNT3	7140	1.948969512	-3.192087721	2.37E-07	2.64E-06
TNFRSF17	608	1.33956406	0.897788994	2.41E-07	2.67E-06
SFTA3	253970	2.851199461	-3.379823882	2.42E-07	2.69E-06
TGM1	7051	1.256618386	0.286887472	2.49E-07	2.75E-06
EBF2	64641	1.290196292	-1.93989136	2.53E-07	2.79E-06
C19orf51	352909	1.061640694	1.258401422	2.56E-07	2.82E-06
FAT2	2196	1.307303222	-0.409947605	2.62E-07	2.88E-06
C14orf180	400258	2.619351081	-2.302172041	2.65E-07	2.90E-06
PTPN5	84867	1.396933293	-1.86345663	2.66E-07	2.91E-06
LOC257358	257358	1.03928669	-2.962826844	2.67E-07	2.92E-06
WHAMML2	440253	1.018831813	-0.973059915	2.79E-07	3.05E-06
B3GNT7	93010	1.150204674	4.837344477	2.86E-07	3.12E-06
BNC1	646	1.95226837	-2.755606559	2.92E-07	3.17E-06
LOC100133469	100133469	3.737334549	-2.874158526	2.94E-07	3.19E-06
FGF10	2255	1.451865848	-2.545968427	2.95E-07	3.21E-06
KLRC2	3822	1.280995686	-0.065912644	2.97E-07	3.22E-06
MYT1L	23040	2.319794284	-3.356951717	3.04E-07	3.28E-06
MUSK	4593	1.548007967	-2.920134496	3.05E-07	3.29E-06
HAMP	57817	1.308620036	-1.227327538	3.10E-07	3.33E-06
SLIT3	6586	1.104653243	3.570893888	3.12E-07	3.36E-06
GREM1	26585	1.111814726	6.994409513	3.13E-07	3.36E-06
TG	7038	-1.237739732	3.08790438	3.20E-07	3.43E-06
HDC	3067	1.084730324	0.218169017	3.23E-07	3.46E-06
EFEMP1	2202	1.020827029	5.04805772	3.24E-07	3.47E-06
ADAM6	8755	1.405284529	11.6075077	3.25E-07	3.47E-06
APOC1P1	342	2.813478339	-1.376496293	3.42E-07	3.63E-06
KRT5	3852	2.750846259	4.667870049	3.44E-07	3.65E-06
PAPL	390928	2.593714914	-2.725330862	3.46E-07	3.67E-06
TPO	7173	1.494331024	-1.478402235	3.47E-07	3.67E-06
CXorf49B	100132994	3.199617823	-3.162319015	3.48E-07	3.68E-06
TPSAB1	7177	1.143188494	4.567647803	3.51E-07	3.70E-06
TP53TG3B	729355	2.811314297	-2.586076158	3.73E-07	3.91E-06
DRD1	1812	-1.433886697	-1.362347744	3.74E-07	3.91E-06
SLIT1	6585	1.571616883	0.38637741	3.78E-07	3.96E-06
OLIG1	116448	1.456312519	-2.961401942	3.81E-07	3.98E-06
C11orf20	25858	1.359802061	-0.043362474	3.82E-07	3.98E-06
UBE2QL1	134111	1.03681242	0.07481363	3.85E-07	4.01E-06
FPR2	2358	1.363761564	1.089910698	3.90E-07	4.06E-06
CCL26	10344	1.480206926	0.546525153	3.99E-07	4.14E-06
RLBP1	6017	-1.713887908	-1.350871609	4.02E-07	4.17E-06
CT45A2	728911	4.39829205	-1.780341781	4.05E-07	4.19E-06
FCRLA	84824	1.334108786	0.236558752	4.06E-07	4.20E-06
ITIH4	3700	1.11672845	0.268516007	4.06E-07	4.20E-06
LCN12	286256	-1.027622121	1.297860463	4.07E-07	4.20E-06
SSX1	6756	3.252048868	-3.103521911	4.07E-07	4.20E-06
BLK	640	1.502473866	0.079997081	4.09E-07	4.21E-06
psiTPTE22	387590	1.680589512	2.776467642	4.20E-07	4.32E-06
PIP5KL1	138429	1.018312191	-1.381924816	4.20E-07	4.32E-06
TTYH1	57348	1.385216895	-0.189007866	4.22E-07	4.34E-06
TREML4	285852	1.772923163	-3.176771336	4.22E-07	4.34E-06
SLIT2	9353	1.35318618	1.75466349	4.36E-07	4.47E-06
CCL7	6354	1.385347621	-1.307579336	4.45E-07	4.55E-06
FBXO39	162517	1.380019866	-1.973497073	4.51E-07	4.62E-06
LOC642587	642587	3.951728032	-1.732643069	4.58E-07	4.67E-06
CCL3L1	6349	1.26588148	1.918077239	4.58E-07	4.67E-06
TMEM155	132332	1.206061464	-2.551079714	4.62E-07	4.72E-06
GPR109A	338442	1.479508772	2.248816445	4.84E-07	4.92E-06
ABI3BP	25890	1.102074293	2.636421316	4.98E-07	5.05E-06
IQCA1	79781	1.038446774	-1.267344794	5.01E-07	5.08E-06
PRPH	5630	1.472525997	0.448351548	5.36E-07	5.41E-06
PKLR	5313	-1.688364691	1.483881943	5.39E-07	5.44E-06
ENTHD1	150350	1.29389734	-2.258126804	5.75E-07	5.77E-06
COL24A1	255631	1.042182476	0.236787342	5.76E-07	5.78E-06
ULBP2	80328	1.152629674	2.227200316	5.79E-07	5.80E-06
LRFN2	57497	-1.789538658	-1.105542907	5.83E-07	5.84E-06
PREX2	80243	1.0372113	-0.600179585	5.99E-07	5.98E-06
CXCR1	3577	1.294516796	0.644717768	6.18E-07	6.14E-06
LOC151174	151174	1.12682214	-2.476322036	6.28E-07	6.23E-06
ANK2	287	1.066264991	2.134919571	6.30E-07	6.23E-06
ADAMTS16	170690	1.420209626	0.752856238	6.47E-07	6.40E-06
FAM25B	100132929	2.86158942	-2.748171519	6.51E-07	6.43E-06
CCRL1	51554	1.081199015	1.415255566	6.60E-07	6.52E-06
ALPK3	57538	-1.149497264	4.594086121	6.65E-07	6.56E-06
PANX2	56666	1.33424911	-0.326925178	6.72E-07	6.62E-06
SEMG2	6407	2.800885207	-0.849145288	6.73E-07	6.63E-06
PCDH11X	27328	1.584231862	-3.134478213	6.86E-07	6.74E-06
C21orf88	114041	1.51609139	-1.530172057	6.95E-07	6.81E-06
AQP9	366	1.275707178	2.773444667	7.04E-07	6.90E-06
NHSL2	340527	1.059197245	-0.622248535	7.06E-07	6.91E-06
TRY6	154754	-2.146882142	2.63420495	7.17E-07	7.00E-06
RASGRF1	5923	-1.216640137	0.893514482	7.26E-07	7.09E-06
C19orf26	255057	1.066944483	0.013773532	7.29E-07	7.11E-06
TGFB3	7043	1.002752652	3.607724484	7.30E-07	7.12E-06
RSPO1	284654	1.366648681	-1.787987418	7.34E-07	7.14E-06
C15orf53	400359	1.194170742	-3.227872436	7.53E-07	7.32E-06
MFAP5	8076	1.348811229	2.894751234	7.82E-07	7.58E-06
HAL	3034	1.082828213	-1.250591228	8.05E-07	7.77E-06
LRRC55	219527	1.007330317	-1.066490503	8.11E-07	7.82E-06
CTAG2	30848	3.624227764	-1.505030135	8.17E-07	7.87E-06
LHB	3972	1.317449198	-2.918844671	8.19E-07	7.89E-06
HOXD10	3236	-1.203210658	1.593280992	8.32E-07	8.00E-06
FADS2	9415	1.074685302	5.905994932	8.94E-07	8.53E-06
CGB	1082	2.68554575	-0.636463826	9.12E-07	8.69E-06
NPAS3	64067	1.244488951	-1.087206767	9.15E-07	8.72E-06
CGB2	114336	3.437596807	-1.189909753	9.23E-07	8.78E-06
RPPH1	85495	1.335132636	1.880386723	9.49E-07	9.01E-06
OGN	4969	1.890892791	1.710519923	9.93E-07	9.39E-06
EYA4	2070	1.599286796	-0.805327641	9.99E-07	9.41E-06
NCAN	1463	1.236600536	-3.18208678	1.01E-06	9.49E-06
FREM1	158326	-1.318310891	4.234051764	1.01E-06	9.49E-06
HAR1A	768096	1.155550721	1.243223655	1.01E-06	9.52E-06
FABP3	2170	-1.133459578	2.728233587	1.02E-06	9.57E-06
ACTBL2	345651	1.908452331	-2.296500832	1.07E-06	9.98E-06
SYNGR1	9145	1.013106668	1.674882664	1.07E-06	1.00E-05
RSPO2	340419	-1.538387689	-0.205365912	1.08E-06	1.01E-05
BIRC7	79444	1.33530571	-0.510024423	1.08E-06	1.01E-05
FNDC1	84624	1.159922576	5.290685448	1.12E-06	1.04E-05
UGT3A2	167127	1.509763294	-2.768430533	1.13E-06	1.05E-05
THBS2	7058	1.108430534	7.167103575	1.18E-06	1.09E-05
PSAPL1	768239	2.655527899	-0.512370997	1.18E-06	1.09E-05
WIPF3	644150	1.390327835	-0.93502152	1.21E-06	1.12E-05
ZP2	7783	-1.745398451	-1.460081653	1.22E-06	1.13E-05
C16orf73	254528	-1.912797074	-2.997216813	1.24E-06	1.14E-05
SCN9A	6335	1.077105451	0.705350176	1.25E-06	1.15E-05
NLRP6	171389	1.444400406	0.82023073	1.26E-06	1.15E-05
KCNT1	57582	-1.654613813	-1.133007634	1.28E-06	1.17E-05
SPOCK1	6695	1.139354611	4.004311826	1.29E-06	1.18E-05
C7orf52	375607	-1.447827701	-2.168672637	1.31E-06	1.20E-05
CLVS1	157807	-1.187625978	-1.272667184	1.32E-06	1.20E-05
PCP4	5121	-1.663382201	1.066504135	1.33E-06	1.21E-05
TXNDC3	51314	1.187383768	-3.094608352	1.38E-06	1.25E-05
INS-IGF2	723961	-2.339014852	1.021649292	1.42E-06	1.29E-05
CEL	1056	-1.643856856	6.093083746	1.43E-06	1.29E-05
VPREB3	29802	1.131529131	-0.322286648	1.46E-06	1.31E-05
TEKT5	146279	-1.317303738	-1.659005048	1.52E-06	1.37E-05
BFSP2	8419	1.21210138	-2.603552279	1.53E-06	1.38E-05
TRNP1	388610	1.131188745	3.890743396	1.58E-06	1.41E-05
C11orf21	29125	1.178481251	-0.915323378	1.60E-06	1.43E-05
SPAG6	9576	1.815432262	-3.320095407	1.62E-06	1.45E-05
WNT3A	89780	1.946465787	-2.166932414	1.63E-06	1.45E-05
HPR	3250	2.146180061	-1.449124465	1.64E-06	1.47E-05
LCTL	197021	1.221140899	-2.409106844	1.66E-06	1.49E-05
TMPRSS11D	9407	2.664355772	-2.68172259	1.69E-06	1.51E-05
APCDD1L	164284	1.413147785	-0.951685437	1.70E-06	1.51E-05
CDH19	28513	1.769444504	-1.484799243	1.71E-06	1.52E-05
KIAA1644	85352	1.070532482	1.255742263	1.72E-06	1.52E-05
APOBEC3A	200315	1.205683881	1.967068517	1.72E-06	1.53E-05
BAI3	577	1.360185659	-2.226172362	1.77E-06	1.56E-05
HPCAL4	51440	1.17326351	-2.549788501	1.79E-06	1.59E-05
ICAM5	7087	1.064372462	-0.46546581	1.80E-06	1.59E-05
CTXN1	404217	1.034464103	2.372743561	1.80E-06	1.59E-05
MS4A1	931	1.533461682	1.952298921	1.81E-06	1.60E-05
RIMS2	9699	-2.226262075	-1.256075715	1.81E-06	1.60E-05
UST	10090	1.10036695	1.978615817	1.82E-06	1.61E-05
FCRL4	83417	1.263840297	-2.428520978	1.85E-06	1.62E-05
COL4A4	1286	1.076803877	0.862889121	1.87E-06	1.64E-05
F2	2147	-1.756651068	-0.882468564	1.92E-06	1.68E-05
XKR7	343702	-2.664930082	-1.717356944	1.93E-06	1.68E-05
SST	6750	2.159597268	-0.331374717	1.96E-06	1.70E-05
CGB8	94115	3.088794198	-0.890646196	2.02E-06	1.76E-05
RERGL	79785	1.739138665	-2.156687083	2.04E-06	1.77E-05
SHANK1	50944	1.228562796	-1.71582578	2.07E-06	1.79E-05
AK5	26289	1.208376798	-1.132603774	2.07E-06	1.79E-05
C7orf4	64433	-1.15957668	-2.862550995	2.12E-06	1.83E-05
GPR109B	8843	1.494305885	2.19454107	2.12E-06	1.83E-05
GRIN2A	2903	1.462697572	-2.118995689	2.18E-06	1.87E-05
AKAP14	158798	1.422709474	-3.095286528	2.19E-06	1.87E-05
KCND3	3752	1.155111471	0.322739005	2.31E-06	1.97E-05
KRT9	3857	1.75908751	-3.232240864	2.38E-06	2.02E-05
IL17REL	400935	1.39265472	-1.313275853	2.39E-06	2.03E-05
SLITRK2	84631	1.451076891	-2.617177612	2.45E-06	2.08E-05
CD22	933	1.20641147	1.746536154	2.46E-06	2.08E-05
STXBP5L	9515	-1.515096654	-1.772897947	2.48E-06	2.09E-05
F11	2160	-1.832668994	-2.82531717	2.57E-06	2.17E-05
GLRA2	2742	-1.807256239	1.108433462	2.63E-06	2.21E-05
NKX2-5	1482	-2.612839349	-2.865003388	2.74E-06	2.29E-05
SLITRK5	26050	1.777509503	-1.497276484	2.93E-06	2.44E-05
HOXD1	3231	1.017352623	1.201990953	2.98E-06	2.48E-05
HOXD11	3237	-1.159947771	1.650098833	2.99E-06	2.48E-05
KRT6B	3854	1.704563501	5.084231956	3.00E-06	2.49E-05
SORCS1	114815	1.429063886	-0.382006587	3.06E-06	2.52E-05
DPCR1	135656	2.146949447	0.175860499	3.10E-06	2.55E-05
CLEC4M	10332	1.765155359	-3.323951914	3.11E-06	2.56E-05
IL1RAPL2	26280	2.173171778	-3.325781355	3.12E-06	2.57E-05
C19orf69	100170765	-1.372864396	-1.765180222	3.14E-06	2.58E-05
CCL3L3	414062	1.673580537	-1.448310093	3.14E-06	2.58E-05
MRAP	56246	3.174396582	-2.269934938	3.16E-06	2.60E-05
SAA1	6288	1.662917703	4.668231055	3.18E-06	2.60E-05
CCNA1	8900	1.280482629	-3.058060593	3.29E-06	2.69E-05
DUSP5P	574029	1.218148055	-1.109391086	3.31E-06	2.70E-05
C4orf7	260436	1.886635599	1.208336258	3.38E-06	2.75E-05
LRRC4C	57689	1.290757464	-1.270489073	3.40E-06	2.76E-05
XKR4	114786	1.633595151	-3.184389453	3.65E-06	2.94E-05
SLURP1	57152	2.537452417	-3.089040209	3.68E-06	2.96E-05
PCOLCE2	26577	1.61271932	0.567039232	3.74E-06	2.99E-05
KRT17	3872	1.454893482	5.417687956	3.75E-06	3.00E-05
KLK5	25818	2.49548913	-1.795703811	3.80E-06	3.04E-05
GNG4	2786	-1.331424253	4.699385593	3.81E-06	3.04E-05
SSC5D	284297	1.016781657	3.666742516	3.96E-06	3.16E-05
LIMS3	96626	1.161298121	-1.549122578	4.25E-06	3.36E-05
HYDIN	54768	1.241081708	-0.790968913	4.25E-06	3.36E-05
GNAT3	346562	2.54177094	-3.128912646	4.28E-06	3.38E-05
CNR2	1269	1.18784868	-2.083816292	4.44E-06	3.50E-05
FCAR	2204	1.313429226	-0.845229187	4.55E-06	3.57E-05
NGB	58157	1.865126802	-3.053685168	4.60E-06	3.60E-05
TMEM63C	57156	-1.047696271	2.693842603	4.67E-06	3.64E-05
PART1	25859	-1.182077163	0.899114156	4.83E-06	3.75E-05
UGT3A1	133688	-3.508001803	-3.054414433	4.83E-06	3.75E-05
SLC6A17	388662	1.012245914	-1.254312487	4.95E-06	3.83E-05
VEPH1	79674	1.022429655	-0.807398764	5.00E-06	3.87E-05
NRXN1	9378	1.647284977	-1.333559998	5.06E-06	3.90E-05
LOC727677	727677	-1.804216486	-3.324894628	5.17E-06	3.98E-05
DPYSL4	10570	1.036551894	-0.396581598	5.18E-06	3.99E-05
TACR1	6869	1.289284761	-0.957351851	5.24E-06	4.03E-05
ADAM23	8745	1.026457345	0.193183482	5.27E-06	4.05E-05
HIPK4	147746	1.015123747	-2.848590527	5.34E-06	4.10E-05
PIWIL1	9271	1.774493879	3.668052571	5.36E-06	4.11E-05
MEGF11	84465	-1.230158775	-1.033004804	5.39E-06	4.14E-05
ENPP3	5169	-1.355176075	4.13872519	5.47E-06	4.19E-05
NUDT10	170685	1.01583916	-1.118004096	5.52E-06	4.23E-05
F10	2159	-1.048439362	2.328349825	5.64E-06	4.31E-05
SEC14L4	284904	-1.683137095	-0.86247001	5.66E-06	4.32E-05
CHRNA3	1136	1.097293771	1.184315024	5.66E-06	4.32E-05
CHST6	4166	1.046119711	2.226235684	5.67E-06	4.32E-05
C7	730	1.416183356	3.524518734	5.76E-06	4.38E-05
RNF150	57484	1.130428078	-0.276572303	5.88E-06	4.46E-05
ERP27	121506	-1.095757637	2.393616548	6.02E-06	4.55E-05
TCEAL5	340543	1.084657452	-2.263643444	6.02E-06	4.56E-05
SPRR3	6707	2.638981417	2.226981686	6.04E-06	4.57E-05
CXorf48	54967	2.308751256	-3.035312403	6.19E-06	4.66E-05
KCNJ13	3769	-1.46010788	-2.303452934	6.22E-06	4.68E-05
UGT1A6	54578	-1.089845816	3.779534474	6.27E-06	4.71E-05
CALML5	51806	2.258167835	-2.8461013	6.32E-06	4.74E-05
QPRT	23475	-1.008023184	5.822109445	6.49E-06	4.86E-05
ARL9	132946	1.080903396	-1.486806142	6.81E-06	5.07E-05
HOXC10	3226	1.738720493	0.026143657	6.97E-06	5.18E-05
ASTN1	460	1.554410567	-2.592692658	7.02E-06	5.20E-05
BHMT2	23743	1.06320615	-0.403041099	7.06E-06	5.23E-05
RGS4	5999	1.043383641	1.557855777	7.11E-06	5.25E-05
SCN7A	6332	1.676594522	-0.373183304	7.12E-06	5.26E-05
SAA2	6289	1.524435868	3.416839335	7.42E-06	5.46E-05
PM20D1	148811	1.182152591	-2.935207552	7.45E-06	5.48E-05
DDX53	168400	3.150658241	-2.912893413	7.48E-06	5.49E-05
SSX5	6758	3.2427271	-3.109847038	7.53E-06	5.53E-05
ZNF257	113835	1.166164975	-1.445743423	7.67E-06	5.62E-05
FOXE1	2304	2.443183833	-3.447970255	7.73E-06	5.66E-05
WFDC10A	140832	-1.273573014	-3.176856395	7.94E-06	5.79E-05
CYP21A2	1589	1.019276603	-0.571958054	7.98E-06	5.81E-05
FAM198A	729085	1.042800564	0.285503508	8.02E-06	5.84E-05
RBM44	375316	1.197291387	-0.953458686	8.10E-06	5.88E-05
ALB	213	-2.228341856	-0.12973989	8.16E-06	5.93E-05
BEND4	389206	1.098126802	-1.93381802	8.26E-06	5.99E-05
CGB1	114335	3.588847484	-1.22543354	8.35E-06	6.05E-05
RFPL1S	10740	1.029726763	-2.34936536	8.51E-06	6.15E-05
UMODL1	89766	-1.313589757	0.209774441	8.90E-06	6.41E-05
GPR64	10149	-1.31622846	0.336816204	9.10E-06	6.54E-05
GRPR	2925	-1.257408613	-0.233956198	9.16E-06	6.57E-05
GATA1	2623	1.186839808	-2.891427658	9.52E-06	6.80E-05
KRT81	3887	1.23492207	0.048304367	9.89E-06	7.04E-05
SCG3	29106	-1.530637189	-0.237607273	1.01E-05	7.13E-05
SPRR2D	6703	2.371312238	1.942675976	1.01E-05	7.15E-05
PTPRN	5798	1.127131136	0.252437262	1.02E-05	7.21E-05
CASKIN1	57524	1.228674725	-1.495565447	1.03E-05	7.27E-05
PRND	23627	1.173607285	-0.581343282	1.03E-05	7.31E-05
PPAPDC1A	196051	1.061251253	1.284641335	1.04E-05	7.38E-05
FABP1	2168	-1.165305166	8.543298628	1.05E-05	7.42E-05
HIST1H3J	8356	1.044090018	-2.40468884	1.09E-05	7.62E-05
FSTL5	56884	1.885091839	-2.218724175	1.10E-05	7.67E-05
C1orf150	148823	1.066617125	-2.23391435	1.10E-05	7.69E-05
RXFP1	59350	1.036185676	-2.578857663	1.11E-05	7.74E-05
NAP1L2	4674	1.12337014	-1.100137356	1.11E-05	7.74E-05
CHGB	1114	-1.527149505	2.228174579	1.13E-05	7.85E-05
SPOCK3	50859	1.701257651	-2.940261571	1.14E-05	7.93E-05
HSF5	124535	1.129016936	-3.231283222	1.15E-05	8.00E-05
KCNS2	3788	1.262898762	-3.22404714	1.17E-05	8.12E-05
OMD	4958	1.462884361	-0.454427757	1.20E-05	8.28E-05
GABRG2	2566	1.796134891	-3.126563595	1.23E-05	8.46E-05
TSPAN32	10077	1.159306645	-0.477881326	1.26E-05	8.66E-05
WNT7A	7476	2.086111684	-2.452113463	1.29E-05	8.88E-05
PAPPA2	60676	1.476491244	-1.982364657	1.38E-05	9.38E-05
THBS4	7060	1.60600513	3.040889766	1.44E-05	9.75E-05
NXPH4	11247	1.545205954	3.907671077	1.47E-05	9.95E-05
ABCB5	340273	1.67825492	-2.352510119	1.48E-05	1.00E-04
WNT6	7475	-1.340306206	-0.401718809	1.49E-05	0.000100932
KCNQ2	3785	1.920907003	-2.404143848	1.51E-05	0.000101705
FLJ25758	497049	2.611987393	-2.752768331	1.51E-05	0.000101864
OSR1	130497	1.063351997	0.77653672	1.53E-05	0.00010266
SLC10A2	6555	-2.450407467	-2.00552197	1.53E-05	0.000103095
CYP8B1	1582	1.193302557	-3.19659073	1.60E-05	0.000107055
KCNJ9	3765	-1.201078383	-2.998565103	1.60E-05	0.000107173
PRB2	653247	2.463346516	-1.70441425	1.60E-05	0.000107373
GDAP1L1	78997	-1.229454639	-2.791710767	1.62E-05	0.000108368
FOLR1	2348	-1.410924373	2.155558674	1.68E-05	0.00011174
HRH4	59340	1.180551406	-2.462439747	1.69E-05	0.000112674
GCGR	2642	-1.577590509	-2.336824663	1.71E-05	0.00011367
CIDEC	63924	1.202754061	1.95525134	1.71E-05	0.000113929
SYCP2	10388	-1.282661383	1.1710625	1.72E-05	0.000114115
BEST4	266675	1.005100189	0.308821454	1.74E-05	0.00011517
NAIP	4671	1.115548421	3.246851965	1.74E-05	0.000115389
C1orf173	127254	1.479947512	-3.097453065	1.84E-05	0.00012103
GRAMD1B	57476	1.021677227	1.757841282	1.84E-05	0.00012103
PYY	5697	1.930163762	-0.462656453	1.85E-05	0.000121138
CGB5	93659	2.424236951	-0.50317192	1.85E-05	0.000121419
ANGPTL7	10218	1.572678088	-2.317475542	1.85E-05	0.000121604
TCP10	6953	-1.127946858	-1.802144976	1.87E-05	0.000122394
PROX2	283571	1.010504946	-2.736416229	1.88E-05	0.000122951
LYPD3	27076	1.002549329	2.666811738	1.90E-05	0.000124179
DLK2	65989	1.059686551	-1.200460711	1.97E-05	0.000128181
ATP2B3	492	1.621755089	-3.24426938	2.00E-05	0.000130206
CDKN2BAS	100048912	1.249469388	0.038286142	2.01E-05	0.00013058
C20orf197	284756	1.164859747	-3.021343436	2.04E-05	0.000131841
C12orf63	374467	1.06300559	-3.078822303	2.08E-05	0.000134247
PNMA6A	84968	1.055227657	-0.444922759	2.09E-05	0.000134741
PROK1	84432	1.724299021	-3.298476682	2.14E-05	0.000137889
ACTL8	81569	1.522312182	1.818686651	2.15E-05	0.00013846
VAX2	25806	1.13711532	-1.89801552	2.18E-05	0.000140135
TREML3	340206	1.162180564	-2.865717414	2.20E-05	0.000141637
LOC284551	284551	-1.746444412	-2.69110144	2.21E-05	0.000142133
KERA	11081	1.2284959	-2.460865728	2.27E-05	0.00014557
WIF1	11197	-1.929877196	0.436395578	2.27E-05	0.00014557
CYP11A1	1583	1.124586045	-2.239671865	2.29E-05	0.000146259
COL9A1	1297	-1.121114258	1.755248167	2.31E-05	0.000147662
GUCY2D	3000	1.249022244	-2.515151591	2.32E-05	0.000147977
ZDHHC22	283576	1.831465511	-3.114540275	2.32E-05	0.000147977
FCRL1	115350	1.427718214	-1.031310073	2.42E-05	0.000153429
PLP1	5354	1.4963794	-0.21954202	2.49E-05	0.000157278
MIXL1	83881	1.262257194	-3.162556651	2.49E-05	0.00015733
PAEP	5047	1.44726945	-1.21225028	2.53E-05	0.000159192
PMP2	5375	1.510829249	-2.970480586	2.54E-05	0.000160042
SOX8	30812	1.22403509	2.223739019	2.58E-05	0.00016151
KIF5A	3798	1.130624555	-1.036324316	2.61E-05	0.000163247
C20orf114	92747	2.622945251	-1.589614647	2.62E-05	0.000164019
BMX	660	1.051125644	0.518581808	2.72E-05	0.000169975
LOC284749	284749	1.142788137	-1.815716561	2.73E-05	0.000170345
SOX21	11166	-1.848679621	-2.383965027	2.75E-05	0.000171649
CER1	9350	-1.411769091	-3.196939115	2.76E-05	0.000171813
OLIG2	10215	1.250666806	-3.163866735	2.76E-05	0.000172028
DLX2	1746	-1.229148886	-1.707399535	2.77E-05	0.000172573
CHRDL2	25884	1.514274263	3.645790829	2.78E-05	0.000173061
NEFM	4741	1.188571725	-1.740203982	2.89E-05	0.000178772
GALNTL6	442117	1.536645251	-1.083348561	3.00E-05	0.000184815
C5orf46	389336	1.141188422	-0.9237255	3.07E-05	0.000188939
CPA1	1357	2.462619044	-3.062307948	3.16E-05	0.000193635
PLUNC	51297	3.269944275	-2.434741659	3.20E-05	0.000196038
DPYSL5	56896	1.598840591	-2.400599337	3.23E-05	0.0001972
C10orf93	255352	1.667127053	-2.72887687	3.41E-05	0.000207171
ZNF114	163071	1.142406169	-0.556649318	3.41E-05	0.000207171
GOLGA6L1	283767	2.082340983	-2.923648915	3.42E-05	0.000207636
UGT2B4	7363	-2.077629558	0.568267923	3.44E-05	0.000208492
MADCAM1	8174	1.229302901	-0.082911957	3.46E-05	0.000209511
GAGE2E	26749	3.117320378	-3.017007196	3.49E-05	0.000211103
LOC285768	285768	-1.006084027	-2.723862664	3.50E-05	0.000211801
KIF6	221458	-1.066834305	-1.928338317	3.57E-05	0.000215787
SLC16A7	9194	1.024478643	-0.100739383	3.64E-05	0.000219293
GAGE12J	729396	3.49733115	-1.031798363	3.84E-05	0.00023013
NRK	203447	1.173941607	-0.483880861	4.02E-05	0.000239907
ALOXE3	59344	1.10972193	-1.153644746	4.04E-05	0.000241268
KCNIP1	30820	1.189549491	-3.037808003	4.10E-05	0.000244271
LBP	3929	1.655431199	0.008155251	4.17E-05	0.000248302
LOC100188947	100188947	-1.324894256	-2.55434237	4.23E-05	0.000251397
PLCXD3	345557	1.646975047	-0.8519987	4.28E-05	0.000254453
LCNL1	401562	1.249220842	-3.177767942	4.31E-05	0.000255626
HIST2H3D	653604	1.109171061	-2.189961753	4.32E-05	0.000255971
GALNT14	79623	1.279378435	-0.223509284	4.51E-05	0.000265508
PEG10	23089	1.377633416	2.69784159	4.59E-05	0.000269742
KRT1	3848	1.298840841	-1.945755725	4.69E-05	0.000275628
LGSN	51557	-1.896812787	-1.256113661	4.72E-05	0.000277113
CEP170L	645455	1.304792593	-0.567828545	4.74E-05	0.000277706
CLGN	1047	-1.182494059	0.223564709	4.80E-05	0.000280925
CPEB1	64506	1.162709208	-1.851037812	4.80E-05	0.000281153
IL6	3569	1.04982061	2.459185852	4.88E-05	0.000285226
ALPI	248	1.143577584	1.357929178	4.95E-05	0.000289334
ZFHX4	79776	1.037972844	1.222731102	5.03E-05	0.000293229
LOC440896	440896	1.22040304	-2.968942414	5.09E-05	0.000296076
KLF17	128209	1.15425903	-2.683041772	5.14E-05	0.000298459
MIA	8190	1.409444623	2.157876041	5.17E-05	0.000300359
SYN3	8224	-1.227490874	0.931133682	5.25E-05	0.000304337
MS4A6E	245802	1.778907484	-2.889362982	5.28E-05	0.000305824
LOC100133669	100133669	1.193366392	-2.830076545	5.28E-05	0.000305988
CRYBA4	1413	1.337469198	-1.941824073	5.34E-05	0.000308794
FREM2	341640	-1.336100895	2.383682203	5.40E-05	0.000311758
IGJ	3512	1.159208215	8.559174658	5.44E-05	0.000313624
ACADL	33	1.625529912	-2.980414485	5.50E-05	0.000316283
HES7	84667	1.50976462	-2.034205388	5.62E-05	0.000322297
TNFSF12-TNFSF13	407977	1.17525958	3.565643659	5.68E-05	0.000325081
ZNF541	84215	-1.198236486	-0.561380974	5.77E-05	0.000329552
DIRC3	729582	1.002711333	-2.529559419	5.90E-05	0.000336187
SSTR3	6753	1.070365974	-3.031533989	5.95E-05	0.000338409
PAH	5053	-1.460172124	1.47160859	6.00E-05	0.000340965
SYT6	148281	1.087696899	-2.938799322	6.06E-05	0.000344103
UPF0639	400224	1.440375732	-2.485330719	6.20E-05	0.000350884
ROBO2	6092	-1.00765568	2.554345307	6.26E-05	0.00035406
TNNC2	7125	-1.092634952	2.451065375	6.39E-05	0.000360135
GPR88	54112	1.061682042	-2.704527596	6.41E-05	0.000361444
PADI4	23569	1.049323008	-2.15756624	6.43E-05	0.000362305
CBLN1	869	-1.190552321	0.785025005	6.75E-05	0.000378189
LOC148824	148824	1.08415077	-3.297354263	6.81E-05	0.000381471
FGF3	2248	2.188548993	-1.462220405	6.82E-05	0.000381718
CNTN2	6900	1.324027784	-1.86074259	6.83E-05	0.000382044
CLEC2L	154790	1.310220297	-1.919864905	6.84E-05	0.000382521
S100A12	6283	1.313843856	-1.137621101	6.93E-05	0.000386683
RANBP3L	202151	1.32837906	-2.978055667	7.06E-05	0.000392968
COMP	1311	1.427708576	4.598164953	7.08E-05	0.000393676
GP2	2813	-1.912036819	3.861013185	7.11E-05	0.000395243
SYNPR	132204	-1.614318319	-0.104677286	7.15E-05	0.000397391
SSTR5	6755	1.353554575	0.955856752	7.22E-05	0.000400796
LCN1	3933	1.735353647	-3.205595289	7.24E-05	0.000401519
CALCA	796	2.292348905	2.63827019	7.25E-05	0.000401727
BEX1	55859	1.280705656	-1.439383574	7.26E-05	0.000402101
SCNN1G	6340	1.634763305	-0.63386848	7.34E-05	0.000405489
TNFSF18	8995	1.037987469	-2.651465845	7.35E-05	0.000405881
CAPN6	827	-1.259758731	4.125404736	7.39E-05	0.000407933
FGF8	2253	1.332513542	-2.294308633	7.68E-05	0.000421777
KIF1A	547	1.333226467	-0.342319984	7.79E-05	0.00042714
KIRREL3	84623	1.002121233	-1.317061125	7.83E-05	0.000428763
SOX10	6663	1.267964812	-0.785454352	7.90E-05	0.000432231
SLC30A2	7780	-1.359257548	1.400943417	8.12E-05	0.000441902
GRIK2	2898	-1.008464831	-0.902606524	8.35E-05	0.0004531
C1orf105	92346	-1.098417822	-2.23680799	8.96E-05	0.000482373
CT45A5	441521	3.01363385	-2.145810986	9.09E-05	0.000488873
ERVFRDE1	405754	1.107554818	-2.904110206	9.45E-05	0.000506254
LOC731779	731779	2.233000715	-3.389076838	9.45E-05	0.000506254
RIC3	79608	1.084725904	-1.556247862	9.46E-05	0.000506489
GC	2638	-2.044868485	-2.972851436	9.49E-05	0.000507649
OTOP2	92736	1.875990601	-1.461342395	9.57E-05	0.000511453
UPK1B	7348	1.692717856	-2.821709026	9.72E-05	0.000518761
TNNT1	7138	1.337685737	2.576372645	9.78E-05	0.000520905
FGF5	2250	1.161370652	-1.715748512	9.95E-05	0.000529518
IL11	3589	1.028740599	2.233110916	9.96E-05	0.00052954
CDC20B	166979	1.896584589	-2.282549785	0.000100461	0.0005337
SH3GL2	6456	-1.355809969	-0.850144808	0.000101342	0.000537743
SCEL	8796	1.481972497	1.712819917	0.00010358	0.000548644
CDK5R2	8941	-1.220430708	-0.508698132	0.000103658	0.000548892
SMN1	6606	1.02744025	-0.194810221	0.000106732	0.000563013
TPSD1	23430	1.344592987	1.009419494	0.000110191	0.000578702
CLEC4GP1	440508	1.300550273	-3.203458649	0.0001116	0.000585213
LOC100190940	100190940	-1.224399512	3.692485214	0.000117994	0.000613756
CSAG3	389903	2.48035728	-0.146624794	0.000118943	0.000617617
FAM83A	84985	1.137679708	1.38539864	0.000120411	0.000624152
GAP43	2596	1.124927018	-0.444166501	0.000121521	0.000628997
IL8	3576	1.010725333	7.114188303	0.000121823	0.000630199
LCN10	414332	1.006852029	-1.220417977	0.000122485	0.000633259
FAM123C	205147	-1.613813261	-1.516661039	0.000123147	0.000636297
CASR	846	1.131183781	-3.110445824	0.000126008	0.000648884
TMEM213	155006	1.637928294	-2.172881345	0.000127963	0.000657975
HIST2H3C	126961	1.038920241	-0.823648795	0.000128596	0.000660663
GRM4	2914	-1.354245092	0.067908595	0.00012886	0.000661425
FUT9	10690	2.26334889	-3.443956674	0.000129422	0.000663576
SFRP4	6424	1.103099143	5.583814505	0.000129992	0.000665925
NOX5	79400	1.167728464	-3.109968821	0.000131255	0.000672013
ANXA2P3	305	1.094657731	2.149742523	0.000131554	0.000673158
C19orf18	147685	-1.027682759	-1.969661878	0.000133047	0.000680023
GABRA4	2557	-1.284164377	0.098069005	0.000135439	0.000690475
HAND2	9464	1.107834991	1.228436411	0.000137589	0.000700641
TLX3	30012	1.980458844	-2.438497551	0.000137748	0.000701249
HTR3A	3359	1.223913286	-1.108757109	0.000139061	0.000706532
CR2	1380	1.287455569	2.490662635	0.000141923	0.000718832
WDR17	116966	1.085279622	-2.137751837	0.00014217	0.000719678
DPEP3	64180	1.204721648	-3.076266504	0.000142368	0.000720475
KLK9	284366	1.66606729	-2.05962395	0.000146028	0.000736918
SPRR2A	6700	2.105804075	2.374002194	0.000147243	0.000741798
SERPINA6	866	-1.32401031	1.563617169	0.000148517	0.000747798
DBH	1621	1.297216624	-0.472645895	0.000148628	0.000748143
ELAVL3	1995	1.314271903	-3.184592367	0.0001507	0.000757939
CCBE1	147372	1.111432503	-0.505079501	0.000150751	0.00075798
PLEKHG4B	153478	1.170708861	-1.256631118	0.000152124	0.000764456
SSX2	6757	2.256691169	-2.871544348	0.000153486	0.000770007
ASPG	374569	1.27351946	-0.41592173	0.000159757	0.000796562
HRNR	388697	1.120465127	-1.744889978	0.000160304	0.000798627
CES1	1066	-1.046000273	4.335004345	0.00016111	0.000801751
SLN	6588	1.182871008	-1.194825111	0.000167901	0.000829332
SPRR2G	6706	2.442365842	-2.883536579	0.000173855	0.00085556
NTNG1	22854	1.273353433	-2.312383522	0.000175498	0.000863054
CLEC17A	388512	1.080378714	-1.91052197	0.000175843	0.000864515
NTF4	4909	1.392614821	-3.088677875	0.000176665	0.000868079
C15orf55	256646	1.119752065	-3.025489173	0.000177935	0.000873121
CRYBA2	1412	1.324907057	-0.515178464	0.000178492	0.000874898
CYP1A1	1543	-1.825560464	0.635531274	0.000178658	0.000875233
C6orf176	90632	1.199166415	-2.143784061	0.000179441	0.000878349
SLC7A14	57709	1.391564852	-2.357742552	0.000180077	0.000880981
AGTR1	185	1.305224756	-0.690918116	0.000187778	0.000913781
COL29A1	256076	1.295367182	-1.98914566	0.000189811	0.000921815
ZIC4	84107	2.599008841	-2.630831863	0.00019176	0.000930021
RSPH10B2	728194	1.138983582	-1.49008484	0.000200261	0.000966804
ACMSD	130013	-1.867687853	-2.7347194	0.000204987	0.000984321
SGCG	6445	1.295641245	-3.301358967	0.000207647	0.000994165
LASS3	204219	1.510600702	-2.998118653	0.00020777	0.00099449
CPN1	1369	-1.685467323	-0.318176975	0.000212343	0.001014272
IGFALS	3483	1.498422188	2.037194464	0.000212727	0.001015234
FGF21	26291	-2.032568537	-3.444875476	0.000215471	0.00102615
EPYC	1833	1.624476764	1.088231177	0.000222816	0.001056918
ST8SIA3	51046	1.433354834	-3.27165395	0.000223464	0.001059054
RPTN	126638	2.236815609	-2.419090389	0.000226388	0.001069617
SLC35D3	340146	-1.083879532	2.471735169	0.000227897	0.001075612
MARCO	8685	1.248520035	2.723888175	0.000231558	0.001090886
SPRR1B	6699	2.017195702	2.027443276	0.000232621	0.001095604
RELN	5649	1.031514089	0.434115196	0.000233905	0.001100496
CALCB	797	-2.275214816	2.698846678	0.000238295	0.001117924
CILP2	148113	1.016371636	0.947849714	0.000239978	0.001123174
SPESP1	246777	1.116095527	-0.349855638	0.000240759	0.001126244
NTSR1	4923	1.327250379	2.343113527	0.000244453	0.001142333
TSIX	9383	-1.523421722	2.056256117	0.000247533	0.001154318
PCSK2	5126	1.322548693	-2.504152103	0.000252252	0.001174445
FAM169B	283777	1.380463651	-1.843873255	0.000258651	0.001200544
AKR1CL1	340811	1.567813897	-3.326343336	0.00026022	0.001206759
DMRT1	1761	1.77605119	-2.531618843	0.000260758	0.001208763
ZCCHC5	203430	1.058872298	-3.124038469	0.000262574	0.001216237
CPB1	1360	1.928007285	-1.851273131	0.000268989	0.001242101
NTRK3	4916	1.024029462	-1.628574815	0.000269919	0.001245755
SYT10	341359	1.430152111	-3.354810458	0.000271274	0.001251365
MASP1	5648	1.189230456	2.004751829	0.000273475	0.00126022
PHOX2B	8929	1.48022504	-2.485928419	0.000274702	0.001264897
FAM155B	27112	-1.255280697	1.506668303	0.000277374	0.001274912
SSX4	6759	1.538531426	-2.715544386	0.000282631	0.00129542
CEACAM22P	388550	1.016558925	-2.395732602	0.000292628	0.001333739
GPR27	2850	1.186222209	-2.820895303	0.000293055	0.001334336
MYH13	8735	1.018465472	-3.037716361	0.000293991	0.001338256
RETN	56729	1.129837265	-2.296633594	0.000300177	0.001362609
HESRG	790952	1.848378827	0.234338903	0.00030187	0.001369604
C6orf15	29113	-1.27593084	0.460479265	0.000303999	0.001376825
CSAG2	728461	2.925838024	-0.088872273	0.000317062	0.001431538
KLK14	43847	1.33565597	-0.490578486	0.00032675	0.001468558
NPTX2	4885	-1.03785185	4.145365074	0.00033369	0.001494544
CECR7	100130418	1.190594389	-1.324488737	0.000343055	0.001528617
LRRC50	123872	1.084830958	-2.683988595	0.0003443	0.001533024
SLC6A4	6532	-1.24569473	1.254302762	0.000352413	0.001564873
C13orf30	144809	1.089594206	-2.602313839	0.000353271	0.001567799
SLC13A5	284111	1.20939196	-1.979049546	0.000363928	0.001608438
UGT2B15	7366	1.124518678	4.294677998	0.000372035	0.001639208
DCC	1630	1.005167211	-2.672992546	0.000374847	0.001648575
PENK	5179	1.553332627	-0.408775699	0.000376618	0.001655955
HAPLN2	60484	1.057763359	-2.392275082	0.000377083	0.001657187
MAGEB2	4113	1.863607122	-3.095063885	0.000380014	0.0016668
AICDA	57379	1.401495846	-2.348138231	0.000382758	0.001676788
HLA-L	3139	1.222528073	4.432074485	0.000383296	0.001678734
SYT4	6860	1.305898632	-1.877550422	0.000386953	0.001690623
NLRP7	199713	1.045134693	-0.985222307	0.000387814	0.001693145
CPA2	1358	1.430919567	-0.319364134	0.000393158	0.001711896
ALOX12B	242	1.041569891	-0.895485234	0.000395171	0.001719224
NBLA00301	79804	1.105752451	-0.479590517	0.000399048	0.001732912
GJA3	2700	1.075542797	0.16781381	0.000399855	0.001735578
KRT4	3851	1.736212631	-0.939980029	0.000403692	0.001749689
PDC	5132	1.360792993	-3.217054868	0.000408443	0.001767439
CADM2	253559	1.292251264	-2.978031397	0.000409917	0.001772113
CSF2	1437	1.003748105	-0.341513499	0.000413261	0.001785124
?	729884	1.88276309	-0.502233669	0.000423111	0.001823721
WDR49	151790	1.334028491	-3.43248893	0.000424651	0.00182816
TTTY14	83869	1.653582517	-3.072271488	0.00042579	0.001831746
STMN4	81551	1.258148357	-3.079818246	0.000428022	0.001839582
HMP19	51617	1.115106046	-1.121983587	0.00044565	0.001903487
CHRDL1	91851	1.142057006	3.338182422	0.000459012	0.001951725
SLFN14	342618	1.043624613	-3.352439783	0.000462653	0.001965808
PCDHA5	56143	-1.330078129	-1.365548372	0.000470271	0.001993929
C1QTNF8	390664	1.281457253	-2.619576451	0.000483761	0.002043877
ADRB3	155	1.258371799	-2.460744803	0.000484038	0.002044567
TFPI2	7980	1.04108163	1.236515183	0.000486085	0.002051762
MCART3P	442229	1.087161066	-2.794390875	0.000496173	0.002089426
SLC18A3	6572	1.486794633	-2.667362541	0.000505641	0.002125302
TMEM40	55287	1.446058231	-1.742126587	0.000512795	0.002150761
FOLH1B	219595	1.363389748	-1.276425394	0.000513155	0.00215134
LY6G6D	58530	-1.363385141	3.736338785	0.000514268	0.002153489
HEPN1	641654	1.409933251	-3.364190788	0.0005337	0.002218288
PGA3	643834	1.175196923	-2.762902052	0.000552609	0.00228391
FXYD2	486	-1.062471006	-0.007634503	0.00055413	0.00228941
SFRP5	6425	-1.33351171	-0.739588242	0.00057146	0.002348026
PRSS1	5644	-1.40841731	2.780501854	0.000590047	0.002413848
POM121L8P	29797	1.334579747	-1.904540491	0.000604897	0.002465081
SV2C	22987	-1.257079731	-2.657414798	0.000607323	0.002473847
C3orf72	401089	1.321962736	-2.278002969	0.000609923	0.002481053
SCN2B	6327	1.017992278	-1.333696373	0.000625359	0.002533504
C1orf110	339512	1.703427399	-2.011455988	0.000626677	0.002538266
NLGN1	22871	1.341316077	-2.25106012	0.000643242	0.002594233
LOC283392	283392	1.472550448	-3.292695609	0.000668434	0.002686166
CAPN14	440854	1.07706098	-0.49903077	0.000672967	0.002701963
SLC39A2	29986	-1.32820628	2.135095165	0.000705134	0.00281035
UPK3A	7380	-1.017488012	0.789489968	0.000708132	0.002821047
PHOX2A	401	1.158038531	-3.043289237	0.00073424	0.002912118
FAM135B	51059	1.055195322	-2.656538382	0.000742873	0.002940505
PEBP4	157310	1.119401179	-3.401761199	0.00076489	0.003013687
GAGE4	2576	2.571458734	-1.355664097	0.000765391	0.003015
CELA3A	10136	1.509776961	-2.951655091	0.000776897	0.003053617
LY6D	8581	1.489915606	1.730796103	0.00079976	0.003134548
LHFPL4	375323	-1.384020884	-1.268373751	0.000802534	0.003144048
PCDH10	57575	1.041541114	-2.481968526	0.000806483	0.00315591
CPA6	57094	-1.042035237	1.595302754	0.000810743	0.003169526
MYOT	9499	1.051012854	-2.256672951	0.00083122	0.003232421
CHST8	64377	1.003899238	-3.028933458	0.000851638	0.003301088
TDRD12	91646	1.279182484	-2.824276442	0.000887546	0.003413712
PTPN20A	653129	2.568691564	-2.99109878	0.000896047	0.003441979
REG1B	5968	1.645250444	6.53472787	0.000914247	0.003496914
KLK13	26085	1.295783134	-0.213558758	0.00091629	0.003501994
WNT7B	7477	1.015661096	1.487789693	0.000938924	0.003577567
LGALS7	3963	1.018364902	-1.130717576	0.000956017	0.003628254
SOST	50964	1.298619812	-3.284456619	0.000960176	0.003642291
SMOC1	64093	1.190110586	3.509124935	0.000989568	0.00373398
HMX2	3167	1.519207426	-1.994602761	0.001039945	0.003903603
C3orf66	677779	-1.14815819	-3.152659607	0.001045407	0.003920922
PLA2G2A	5320	1.019219735	8.252887538	0.001061258	0.003967827
OPRK1	4986	-1.242673827	-3.128704158	0.001061528	0.003968009
RGS13	6003	1.007366438	-0.266121367	0.001069412	0.003989031
SIX2	10736	-1.019420063	0.882420059	0.001098572	0.004084347
LONRF2	164832	1.169191826	-0.182459448	0.001124156	0.00417082
GCG	2641	1.41712234	-0.615474565	0.001125376	0.004174111
REG1P	5969	1.673971982	-3.16086852	0.001126905	0.004178425
GOLGA6L6	727832	1.43058108	-2.473735398	0.001134087	0.004198977
FAM138F	641702	1.310574462	-3.160287921	0.001147038	0.004238033
HOTAIR	100124700	1.312478069	-0.771414702	0.001181888	0.004350813
CCDC155	147872	-1.581612194	-3.145411934	0.001202165	0.004411873
CEACAM20	125931	1.414658102	-2.894418603	0.001213135	0.004442938
VSIG1	340547	1.070773277	0.984914807	0.001234125	0.004508869
FCER2	2208	1.064356504	-0.636926717	0.001237817	0.004521436
MORF4	10934	1.153229753	2.165238354	0.001239727	0.004526569
USP26	83844	1.439864247	-2.875738057	0.001250114	0.004559852
MTTP	4547	1.339238549	2.613874634	0.001252938	0.004568297
HRH3	11255	-1.703507775	-3.413960709	0.001273883	0.004639005
CST6	1474	1.040718679	-0.267675098	0.001275476	0.004643861
ZNF676	163223	1.052663887	-3.29724641	0.001284093	0.004669492
CELP	1057	-1.197099006	3.81485212	0.001353534	0.004888366
SNORD22	9304	1.2150087	-3.117456591	0.001359399	0.004906584
CACNA1E	777	1.046491496	0.437122263	0.001452077	0.005185784
TSG1	643432	-1.175448811	-2.972542426	0.001467283	0.005232794
DLGAP1	9229	-1.002518726	-1.43539	0.001485703	0.005292171
RGR	5995	-1.323743281	-1.349321929	0.001486209	0.005292924
FAM181B	220382	1.025122701	-1.792804062	0.001517661	0.005383555
HBA1	3039	1.1108105	4.187104056	0.001584948	0.005589112
PLA2G2F	64600	1.396370575	0.895278149	0.0016195	0.005695991
MAGEC1	9947	2.111944703	-2.714199177	0.001621524	0.005701243
FOXN4	121643	1.206856243	-3.144978361	0.001634261	0.005740398
POU3F2	5454	1.63733538	-2.411991475	0.001645049	0.005769254
TAGLN3	29114	1.022343037	-1.857047833	0.001648773	0.00577892
IL24	11009	1.000433152	1.284639714	0.001671069	0.005844507
ONECUT3	390874	1.615151957	-0.478527253	0.001699289	0.005923565
HRASLS	57110	1.135130583	-1.786694632	0.001758846	0.006101529
DPP6	1804	1.107964219	-1.448997355	0.001784007	0.006176866
LGI3	203190	1.036995604	-2.329027595	0.001788123	0.006188728
CMTM5	116173	1.201969	-3.377661769	0.00179433	0.006205601
GJB5	2709	1.069373609	2.832780229	0.001809218	0.006243712
ZIC1	7545	1.964378223	-1.762628145	0.001830047	0.006300995
LOC494141	494141	1.237370964	-2.743106363	0.001900447	0.00650767
CALHM3	119395	1.057719445	-1.887213577	0.001900595	0.00650767
KIF25	3834	-1.078949275	-1.105993062	0.001942795	0.006634432
TBL1Y	90665	1.603598245	-3.21243599	0.001954945	0.00666957
GAGE2A	729447	2.424413115	-2.000187279	0.001962627	0.006694508
ELF5	2001	-1.359121051	1.440488644	0.002018193	0.006848872
PRSS21	10942	1.497634043	2.185712946	0.002055776	0.006950875
MAGEA5	4104	1.058560601	-2.845347554	0.002061429	0.006967627
DMRTC1B	728656	-1.004626433	-2.326237775	0.002082008	0.007026874
MSLNL	401827	1.412831127	-2.635250157	0.002102754	0.007084893
INSL4	3641	1.96904857	-1.091567198	0.002160836	0.007245204
DRGX	644168	1.330607817	-2.226204094	0.002173756	0.007283078
HOXC12	3228	1.723546434	-3.137354846	0.002225531	0.007420505
LRAT	9227	1.000325943	-2.37689585	0.002226077	0.007420945
NPY2R	4887	1.252456645	-3.090429813	0.002237885	0.007453945
GALNT13	114805	1.292324112	-0.532608104	0.002241755	0.007457962
CHRNA7	1139	1.002481821	1.168865139	0.002256217	0.00749773
ZFP57	346171	1.046959144	-1.981188858	0.002284164	0.007572364
CD300LG	146894	1.321323205	-1.603131806	0.002318154	0.007666624
GAGE12D	100132399	2.58325379	-0.398506828	0.002319616	0.007670044
AACSL	729522	1.469885738	-3.146111183	0.002411851	0.007922444
MYBPC1	4604	1.063775729	0.655887026	0.002413942	0.00792496
CCL23	6368	1.032295087	0.113292808	0.002448911	0.008025071
CD177	57126	1.114487752	4.08723855	0.002466915	0.008072478
GUCA2B	2981	1.212983056	0.631433791	0.002569353	0.008351097
FAM133A	286499	1.021036634	-3.391674393	0.002574863	0.008365974
NCRNA00185	55410	1.270700355	-2.390790117	0.002581985	0.008378489
PCDHA1	56147	-1.274239218	-1.069165334	0.002664333	0.008602127
XIST	7503	-1.357106503	7.036852648	0.002667265	0.008608495
SLC15A1	6564	-1.069600939	1.615094379	0.002683693	0.008653727
FGF20	26281	-1.210702985	-0.645699646	0.002732271	0.008791972
LPPR3	79948	1.238671201	-3.18622581	0.002732894	0.008791972
CHRM2	1129	1.48180754	-0.781054841	0.00277608	0.00891158
C20orf85	128602	-1.529528682	-1.985991887	0.002787951	0.008947172
DAZ3	57054	2.687336417	0.604626947	0.002831656	0.00906241
HEPACAM	220296	1.277230616	-3.188061542	0.002869198	0.009164572
VWA5B1	127731	-1.335129134	-0.929194772	0.002883807	0.009206316
MUC7	4589	1.68696574	-2.812117953	0.002994544	0.009505691
CCL25	6370	1.686227138	3.114584597	0.002997176	0.00951236
DRD5	1816	1.374146297	-0.850628574	0.00302125	0.009578596
BCORL2	286554	1.115868777	-3.172323631	0.003033693	0.009609677
NEUROG2	63973	-1.251439805	-1.110079601	0.003153533	0.009938257
HHLA1	10086	1.705583207	-0.435939045	0.003257508	0.010208529
GTSF1	121355	1.314178809	-0.196465205	0.003266222	0.010228686
SERPINB7	8710	1.336033366	1.188416473	0.003319941	0.010373371
CPS1	1373	-1.088014508	4.747115103	0.003321645	0.010375949
UGT1A7	54577	-1.32346315	-3.146651001	0.003323126	0.010376597
NOTUM	147111	-1.056964861	6.260452741	0.003323288	0.010376597
PRL	5617	1.123671533	-2.632930033	0.003400163	0.010583463
GAGE2C	2574	2.191175682	-2.744201988	0.003440101	0.010700349
SEZ6	124925	-1.120596983	-2.114624239	0.003451362	0.010729793
MAGEA2	4101	2.226735113	2.583187954	0.003469806	0.010779658
SNORA72	26775	1.038083039	-2.961683168	0.003516628	0.010910003
FRMPD4	9758	1.286788837	-3.152388852	0.003520746	0.010919
CSAG1	158511	2.035692528	0.271063972	0.003576689	0.011054268
SLC27A6	28965	1.030146549	-2.584243097	0.003654882	0.01124748
NPHS2	7827	-1.10208295	-3.00644694	0.003682306	0.011310525
IGF2BP1	10642	-1.202687142	2.143652199	0.003691141	0.011335723
SNAR-A3	100169951	2.047711498	-2.761024681	0.003911155	0.011903372
GDF1	2657	1.00896608	-2.415101123	0.00398064	0.012084085
TKTL1	8277	1.660029237	0.99051304	0.004097031	0.012380835
GAGE1	2543	2.111698345	-2.035052034	0.004318098	0.012913492
C18orf2	56651	1.331347355	-2.830005637	0.004418315	0.01317049
LOC349196	349196	1.128446398	0.204552156	0.004418369	0.01317049
TRIM72	493829	1.382928314	1.306687386	0.004421735	0.013177769
SLC30A8	169026	1.130347645	-3.357779661	0.004489645	0.013353529
C2orf40	84417	1.042571946	-1.086277767	0.004728189	0.013915338
HMX3	340784	1.215567749	-1.382380116	0.004760492	0.013994334
SLC5A7	60482	1.036131319	-2.663073753	0.00483795	0.014182515
S100A7A	338324	1.6765896	-3.232681807	0.004930361	0.014398624
CYP17A1	1586	1.300068935	-2.550273226	0.004986562	0.014525578
MUC6	4588	1.361532279	5.650523061	0.005124999	0.014861255
KC6	641516	-1.322222244	-2.339749025	0.005125905	0.014861479
HGFAC	3083	1.032014748	-2.649189543	0.005138661	0.014893647
IL1F5	26525	1.160753406	-1.75647158	0.005460042	0.015680119
CACNA1S	779	-1.363651729	-2.193458993	0.00546807	0.015693685
PPIAL4E	730262	1.351683293	-2.988665262	0.005589099	0.015979674
KRT31	3881	1.663433785	-1.536955762	0.005592387	0.015983978
WFDC5	149708	1.067917315	-3.344640909	0.005834733	0.016573636
GPM6A	2823	1.197807571	0.215508079	0.006003203	0.016952834
REG3A	5068	-1.139471083	8.117008017	0.006010395	0.01696513
MS4A12	54860	1.231639135	3.159102112	0.006103032	0.017175252
GAST	2520	1.022370278	-3.091032739	0.006173657	0.017335924
KCNC2	3747	-1.319766429	-2.645961719	0.006347597	0.017732733
VSTM2A	222008	1.053374836	-2.70190568	0.006351367	0.017740503
DEFA6	1671	-1.176364449	5.818118428	0.006453408	0.017977923
NXF3	56000	1.227759819	2.146218354	0.006509011	0.018107509
GAGE2D	729408	2.119285009	-1.639638048	0.006769197	0.018721524
OTOP3	347741	1.391248237	-3.304320293	0.006771346	0.018724035
EPHA6	285220	1.063857798	-3.041605302	0.007089643	0.019461149
EN2	2020	-1.054748147	0.936908061	0.00709529	0.019466732
AMBN	258	1.754389673	-2.417305209	0.007174574	0.019648189
FTCD	10841	-1.187661866	-1.850331715	0.007222427	0.019755107
CLCA4	22802	1.122779666	5.092668933	0.007978864	0.02143834
GALNT9	50614	1.02638362	0.330289334	0.008104603	0.021740362
SCN1A	6323	1.160176335	-3.347239735	0.008249976	0.022080783
MYL3	4634	-1.031134739	-2.04665483	0.008316939	0.022223526
CLCA1	1179	1.140697344	9.070995271	0.008335051	0.022264975
BPIL1	80341	1.348956985	-2.748091255	0.00844519	0.022502524
NOS1	4842	1.046303231	-2.124777828	0.008658221	0.023011704
DKK4	27121	-1.029182022	3.146355734	0.00868023	0.023046622
KGFLP1	387628	1.068363466	-0.308357985	0.008946428	0.023651856
RNASE10	338879	1.001664182	-1.293810161	0.009322486	0.024532649
GAGE2B	645037	1.994924763	-2.46195977	0.009381943	0.02467231
COL2A1	1280	-1.207153818	2.597056667	0.009660945	0.025292129
BARX1	56033	1.06498751	-0.226313943	0.009732318	0.025459324
OXT	5020	1.018385951	-3.227949926	0.009869959	0.025763019
MAGEA6	4105	1.846440115	3.217925527	0.01027327	0.026633579
INSL5	10022	1.161546995	-3.064600096	0.010590064	0.027316668
FOXD4L3	286380	1.073541968	-2.008430306	0.011007998	0.028224224
CA1	759	1.150838571	2.620382444	0.011466353	0.029194923
LOC84740	84740	1.109122235	4.457661609	0.011529449	0.029333746
GLB1L3	112937	-1.255887364	-2.852610382	0.012453115	0.031206618
CFHR1	3078	1.282146325	0.158640112	0.012454841	0.031206618
RBP3	5949	1.051616822	-1.606611763	0.012824111	0.031975592
GAGE8	100101629	1.879300782	-2.56781179	0.013316667	0.032979069
TYR	7299	-1.321887204	-3.202288692	0.013520885	0.033411005
DEFA5	1670	-1.142665974	6.879896834	0.013902466	0.034160943
C13orf36	400120	1.245743044	-3.279393592	0.014012819	0.034399112
HSD3B2	3284	1.010370325	0.066993176	0.014041212	0.034454663
DCT	1638	-1.067128508	-2.435089502	0.014560141	0.035528726
BCYRN1	618	1.224519499	-3.103408151	0.014822602	0.036046559
NDST4	64579	-1.24530906	-3.230875283	0.015648829	0.037758878
C2orf14	100132708	1.419826924	-2.580001662	0.016306989	0.039057939
HTR3C	170572	1.198094626	-2.120853966	0.016483484	0.039401744
REG1A	5967	1.013300473	9.703443916	0.017151898	0.040722703
SULT2A1	6822	-1.017219632	-0.290065162	0.0187327	0.043877626
MRGPRX3	117195	1.089248513	-2.890376658	0.020638624	0.047522624
SNORA25	684959	1.072863902	-3.013103735	0.021296304	0.048718012
HAND1	9421	1.11977868	0.068265089	0.021887023	0.049862548
