# Supplementary material for: Immunogenomic pathways associated with cytotoxic lymphocyte infiltration and survival in colorectal cancer
Source: BMC Cancer. 2020 Feb 14;20:124. doi: 10.1186/s12885-020-6513-4 (PMC7023815; doi:10.1186/s12885-020-6513-4)
Supplement: Supplementary file 2 — Additional file 2. This data file includes the results of all differentially expressed genes when comparing each tumor location and stage. This file also includes all results from the pathway enrichment analysis that are included in the visualization (Figure 2). Additionally, the survival analysis from all genes with a significant impact on survival is included in this file. [file 12885_2020_6513_MOESM2_ESM.zip › 2_right.left.rectum.loca.summaryR4.csv]

Cluster	ID	Description	GeneRatio	BgRatio	pvalue	p.adjust	qvalue	geneID	Count
right	R-HSA-198933	Immunoregulatory interactions between a Lymphoid and a non-Lymphoid cell	80/1007	132/10619	1.30E-48	1.26E-45	1.14E-45	925/3824/22914/10225/56253/10870/4068/3805/916/3383/919/57823/2214/915/9437/146722/917/3683/2209/9976/11314/10666/131450/10859/3903/11006/89790/3821/7305/2213/10219/10990/6614/259197/3811/3804/117157/27181/3689/3812/958/27036/8778/6402/353514/945/29992/27180/120425/11027/10871/3820/4277/3802/7412/11026/11024/126014/23547/114132/926/81035/54209/339390/3386/718/6441/124599/135250/342510/946/89858/5…	80
right	R-HSA-373076	Class A/1 (Rhodopsin-like receptors)	91/1007	324/10619	1.97E-22	9.55E-20	8.64E-20	6352/4283/10563/3627/5473/1234/10663/8477/1240/6846/27334/2359/719/57105/53829/1230/729230/5724/56670/6357/8111/2357/2841/10800/1880/8698/5031/140/3274/1236/6376/728/6373/6363/2834/4987/2829/2532/7253/5368/64805/84634/552/6366/1237/885/718/257313/1233/643/1813/339403/3363/6375/3356/2847/1812/2358/338442/3577/51554/3972/2147/6750/8843/6288/1269/6869/2925/59350/59340/5697/84432/6753/6755/3576/185/4…	91
right	R-HSA-500792	GPCR ligand binding	110/1007	457/10619	4.70E-21	1.52E-18	1.37E-18	6352/4283/10563/3627/5473/1234/2793/10663/8477/1240/6846/27334/2359/719/2015/57105/53829/1230/729230/5724/56670/6357/8111/2357/2841/10800/1880/8698/5031/59345/140/3274/1236/6376/728/6373/7471/6363/2834/4987/2829/2532/7253/5368/64805/84634/552/6366/1237/885/718/84658/257313/1233/643/1813/339403/3363/5744/6375/7480/3356/116/2847/1812/2358/338442/3577/51554/3972/89780/2147/6750/8843/6288/2786/1269/6…	110
right	R-HSA-375276	Peptide ligand-binding receptors	59/1007	190/10619	3.92E-17	9.49E-15	8.59E-15	6352/4283/10563/3627/5473/1234/10663/6846/2359/719/1230/729230/6357/2357/1236/6376/728/6373/6363/2834/4987/2829/2532/5368/84634/552/6366/1237/885/718/257313/1233/643/339403/6375/2847/2358/3577/51554/2147/6750/6288/6869/2925/59350/5697/84432/6753/6755/3576/185/4923/5179/4986/4887/6368/6370/5020/10022	59
right	R-HSA-380108	Chemokine receptors bind chemokines	25/1007	48/10619	7.32E-14	1.42E-11	1.28E-11	6352/4283/10563/3627/5473/1234/10663/6846/1230/729230/6357/1236/6376/6373/6363/2829/6366/1237/1233/643/6375/3577/51554/3576/6370	25
right	R-HSA-389948	PD-1 signaling	17/1007	23/10619	2.08E-13	3.36E-11	3.04E-11	3113/3122/3115/916/5133/80380/919/29126/3117/915/917/3123/3118/920/3120/3119/3127	17
right	R-HSA-6783783	Interleukin-10 signaling	24/1007	47/10619	4.12E-13	5.70E-11	5.16E-11	6352/3627/3383/942/1234/6351/3587/3586/941/1230/729230/5724/388372/2357/6347/6348/6363/3593/6349/414062/3569/3576/1437/2208	24
right	R-HSA-202433	Generation of second messenger molecules	20/1007	33/10619	5.00E-13	6.05E-11	5.48E-11	3113/3122/3115/916/919/3117/915/917/3937/3702/7454/3123/2533/3118/920/3120/3119/3127/27040/7535	20
right	R-HSA-202430	Translocation of ZAP-70 to Immunological synapse	15/1007	19/10619	1.10E-12	1.19E-10	1.07E-10	3113/3122/3115/916/919/3117/915/917/3123/3118/920/3120/3119/3127/7535	15
right	R-HSA-418594	G alpha (i) signalling events	82/1007	407/10619	2.02E-11	1.96E-09	1.77E-09	6352/4283/10563/3627/5473/1234/6351/2793/10663/2359/719/53829/1230/729230/5577/388372/56670/5158/348/6357/2357/64407/2841/1880/5148/8698/5153/59345/140/1236/6376/728/6373/6363/5996/10082/4987/5368/64805/6366/1237/814/718/2978/1233/336/643/1813/339403/338328/2847/2358/6017/338442/3577/6750/8843/6288/2786/346562/1269/5999/59340/5697/3000/6753/6755/3576/846/2914/5179/4986/6003/11255/5995/9227/4887/6…	82
right	R-HSA-202427	Phosphorylation of CD3 and TCR zeta chains	15/1007	22/10619	3.68E-11	3.24E-09	2.93E-09	3113/3122/3115/916/919/3117/915/917/5788/3123/3118/920/3120/3119/3127	15
right	R-HSA-877300	Interferon gamma signaling	30/1007	92/10619	6.22E-10	5.02E-08	4.54E-08	115361/115362/2633/3113/3122/3115/3383/3117/3458/3659/2210/2209/3123/6772/10437/3118/4261/10346/3120/2634/163351/4939/5724/3119/3127/4502/388646/7412/3662/8651	30
right	R-HSA-449147	Signaling by Interleukins	84/1007	463/10619	2.70E-09	2.01E-07	1.82E-07	6352/3560/84868/3627/356/3594/3383/942/1234/6351/6775/3587/3458/10068/3559/6772/5293/1439/50615/8807/3055/920/3586/941/1230/729230/5724/3689/3718/7040/388372/5698/3936/2357/3581/3595/1441/3687/2625/1436/948/2322/10148/7412/6347/6348/6363/116379/3662/2162/9180/246778/3593/3568/5055/133396/3684/8651/9244/1511/5008/5803/6624/3575/4312/56300/3596/84867/6349/414062/6288/8356/3929/653604/3569/6283/3589…	84
right	R-HSA-388841	Costimulation by the CD28 family	23/1007	70/10619	5.32E-08	3.68E-06	3.33E-06	3113/3122/3115/916/5133/80380/942/919/29126/3117/915/917/3123/29851/3118/920/3120/941/3119/3127/151888/940/1493	23
right	R-HSA-6809371	Formation of the cornified envelope	33/1007	129/10619	7.84E-08	5.07E-06	4.59E-06	3860/3868/3861/3853/196374/3849/7062/6705/84648/192666/3713/286887/6704/3889/3892/353145/7051/3852/3857/3854/3872/25818/6707/3887/6703/3848/6700/6706/126638/6699/43847/26085/3881	33
right	R-HSA-166658	Complement cascade	20/1007	58/10619	1.59E-07	9.66E-06	8.74E-06	712/713/3004/714/719/1378/3075/5199/710/728/2219/733/718/930/2147/730/1380/1369/5648/3078	20
right	R-HSA-5686938	Regulation of TLR by endogenous ligand	11/1007	19/10619	1.96E-07	1.11E-05	1.01E-05	23643/929/7096/653509/948/10333/7097/6279/6441/729238/3929	11
right	R-HSA-5687613	Diseases associated with surfactant metabolism	8/1007	10/10619	2.41E-07	1.30E-05	1.17E-05	1439/6439/6440/653509/10568/6441/729238/253970	8
right	R-HSA-977606	Regulation of Complement cascade	17/1007	47/10619	6.22E-07	3.17E-05	2.87E-05	712/713/714/719/1378/3075/5199/710/728/733/718/930/2147/730/1380/1369/3078	17
right	R-HSA-5669034	TNFs bind their physiological receptors	13/1007	29/10619	7.43E-07	3.60E-05	3.26E-05	10673/356/3604/8784/4049/970/939/943/944/8740/23495/608/8995	13
right	R-HSA-2172127	DAP12 interactions	15/1007	43/10619	4.81E-06	0.0002221	0.000200977	3824/22914/3937/7305/695/27040/100049587/10326/3809/54209/23601/124599/342510/54210/3822	15
right	R-HSA-6785807	Interleukin-4 and Interleukin-13 signaling	26/1007	108/10619	6.25E-06	0.000264376	0.000239233	356/3383/6772/3586/3689/3718/7040/3687/2625/948/7412/6347/3662/2162/3593/3684/8651/5008/6624/4312/3596/6288/3929/3569/3576/2208	26
right	R-HSA-5602498	MyD88 deficiency (TLR2/4)	7/1007	10/10619	6.28E-06	0.000264376	0.000239233	23643/929/695/7096/948/10333/7097	7
right	R-HSA-6798695	Neutrophil degranulation	75/1007	480/10619	8.29E-06	0.000334562	0.000302743	5473/64333/963/2207/374403/3683/9535/5788/11314/3071/1794/3903/929/1536/2212/7305/84329/719/64386/160364/150372/6518/5724/3689/8778/6402/945/2357/1378/51816/2268/27180/3687/4332/53831/2215/100049587/948/5199/10875/338339/728/3101/11026/7097/11031/10326/6279/2219/126014/222487/684/6036/6556/4033/23601/7130/3684/718/84658/3240/12/4973/1511/199675/2358/3577/9145/2204/51806/3848/6283/388697/56729/571…	75
right	R-HSA-5603041	IRAK4 deficiency (TLR2/4)	7/1007	11/10619	1.58E-05	0.000613947	0.000555557	23643/929/695/7096/948/10333/7097	7
right	R-HSA-2173782	Binding and Uptake of Ligands by Scavenger Receptors	14/1007	42/10619	1.81E-05	0.000676085	0.000611785	9332/4481/348/948/81035/3240/3250/6288/284297/213/3512/8685/5648/3039	14
right	R-HSA-913531	Interferon Signaling	38/1007	199/10619	2.02E-05	0.000724959	0.00065601	115361/115362/2633/3113/3122/3115/3383/3117/3458/9246/3659/2210/2209/3123/6772/3437/10437/3118/4261/10346/3120/2634/163351/4939/5724/3119/3127/11274/54739/4502/388646/7412/3433/3662/684/4599/8651/91543	38
right	R-HSA-381426	Regulation of Insulin-like Growth Factor (IGF) transport and uptake by Insulin-like Growth Factor Binding Proteins (IGFBPs)	27/1007	125/10619	3.46E-05	0.001166077	0.001055176	2999/7425/54757/348/1356/3479/51156/3481/718/3371/3489/336/1511/4312/2147/213/29106/1114/60676/3569/3483/5179/91851/26085/147111/258/80341	27
right	R-HSA-2029481	FCGR activation	7/1007	12/10619	3.49E-05	0.001166077	0.001055176	919/2214/917/2209/3055/2212/2268	7
right	R-HSA-112316	Neuronal System	64/1007	413/10619	4.96E-05	0.001601751	0.001449415	2793/1141/5577/5579/9455/3772/59345/6507/56659/3738/3751/139065/81033/3776/3782/57576/91683/3762/348980/1144/56479/814/10060/57596/3736/3766/89822/781/8973/2892/2562/57497/56666/5923/50944/2903/3752/84631/2742/26050/26280/2786/346562/9378/1136/3788/2566/3785/3765/8224/2898/2557/3359/4916/341359/6532/6572/22871/777/9229/1139/60482/3747/170572	64
right	R-HSA-1474244	Extracellular matrix organization	50/1007	301/10619	5.62E-05	0.001756717	0.001589642	3383/3683/1514/64386/3689/7040/3681/3687/7412/136227/7092/4015/8038/4321/7148/9509/58494/3684/131873/3386/4921/3371/5054/1215/1634/1511/2199/283208/4312/4593/2202/7177/255631/170690/7043/8076/1463/7087/1286/26577/9378/50859/1297/8174/1311/827/256076/5644/440854/1280	50
right	R-HSA-416476	G alpha (q) signalling events	39/1007	217/10619	6.51E-05	0.001970411	0.001783013	2793/10125/8477/6846/27334/695/57105/5724/8111/64407/10800/5031/59345/5996/2829/84634/552/885/257313/6375/3356/2847/2358/2147/6288/2786/6869/5999/2925/2642/84432/846/185/4923/6003/2641/6368/2520/5020	39
right	R-HSA-428542	Regulation of commissural axon pathfinding by SLIT and ROBO	6/1007	10/10619	0.000107644	0.003067851	0.002776079	64221/6586/6585/9353/6092/1630	6
right	R-HSA-8877330	RUNX1 and FOXP3 control the development of regulatory T lymphocytes (Tregs)	6/1007	10/10619	0.000107644	0.003067851	0.002776079	3458/3559/8784/1378/1493/50943	6
right	R-HSA-163125	Post-translational modification: synthesis of GPI-anchored proteins	21/1007	93/10619	0.000128916	0.003569125	0.003229679	1043/284348/2215/8000/2350/266727/8875/135228/54742/338328/349667/137797/80328/23627/27076/248/2813/22854/58530/8581/10942	21
right	R-HSA-202733	Cell surface interactions at the vascular wall	27/1007	137/10619	0.000180225	0.004851049	0.004389684	914/9046/972/962/55423/2207/3683/51744/8832/3689/7040/6402/6404/6693/120425/3687/6403/6401/58494/3684/4973/4312/54210/29802/2147/3512/57126	27
right	R-HSA-5683826	Surfactant metabolism	10/1007	30/10619	0.000288242	0.007548835	0.006830894	1439/6439/51816/6440/653509/10568/6441/729238/253970/643834	10
right	R-HSA-1296071	Potassium Channels	21/1007	99/10619	0.000324604	0.008277405	0.007490172	2793/3772/56659/3738/3751/81033/3776/3782/3762/348980/56479/10060/3736/3766/89822/3752/2786/3788/3785/3765/3747	21
right	R-HSA-391160	Signal regulatory protein family interactions	7/1007	16/10619	0.000358462	0.008906399	0.008059345	55423/2533/7305/653509/10326/6441/729238	7
right	R-HSA-5621480	Dectin-2 family	9/1007	27/10619	0.000580076	0.014050469	0.012714182	2207/50856/10462/93978/26253/338339/94025/4589/4588	9
right	R-HSA-451927	Interleukin-2 family signaling	12/1007	44/10619	0.000594499	0.014050469	0.012714182	3560/84868/6775/3559/6772/5293/1439/50615/3718/3581/3568/1437	12
right	R-HSA-2980736	Peptide hormone metabolism	19/1007	90/10619	0.000654042	0.015089679	0.013654557	2999/7941/4644/3952/3479/1215/1359/1511/3972/1082/94115/346562/93659/3798/1066/5126/1360/2641/169026	19
right	R-HSA-2168880	Scavenging of heme from plasma	6/1007	13/10619	0.00068469	0.015429404	0.013961972	9332/3240/3250/213/3512/3039	6
right	R-HSA-202403	TCR signaling	23/1007	119/10619	0.00070323	0.015487033	0.01401412	3113/3122/3115/916/919/3117/915/917/3937/5788/3702/7454/3123/2533/3118/920/50852/3120/3119/3127/5698/27040/7535	23
right	R-HSA-166663	Initial triggering of complement	8/1007	23/10619	0.000852046	0.018209425	0.016477596	712/713/3004/714/5199/2219/718/5648	8
right	R-HSA-216083	Integrin cell surface interactions	18/1007	85/10619	0.000864431	0.018209425	0.016477596	3383/3683/3689/3681/3687/7412/58494/3684/131873/3386/3371/7087/1286/1297/8174/1311/256076/1280	18
right	R-HSA-5260271	Diseases of Immune System	8/1007	24/10619	0.001173012	0.023680176	0.021428045	23643/929/695/7096/948/10333/7097/81793	8
right	R-HSA-5602358	Diseases associated with the TLR signaling cascade	8/1007	24/10619	0.001173012	0.023680176	0.021428045	23643/929/695/7096/948/10333/7097/81793	8
right	R-HSA-3772470	Negative regulation of TCF-dependent signaling by WNT ligand antagonists	6/1007	15/10619	0.001691295	0.033446229	0.030265286	6422/6423/89780/11197/50964/27121	6
right	R-HSA-190241	FGFR2 ligand binding and activation	7/1007	20/10619	0.00173112	0.033517028	0.030329352	83888/2252/2255/2248/2253/2250/26281	7
right	R-HSA-445095	Interaction between L1 and Ankyrins	9/1007	31/10619	0.001764054	0.033517028	0.030329352	6326/286/6708/287/6335/6332/3785/6327/6323	9
right	R-HSA-447115	Interleukin-12 family signaling	13/1007	57/10619	0.002177701	0.040580629	0.03672116	3594/6775/3458/6772/3586/3936/3595/10148/246778/3593/5055/9244/759	13
left	R-HSA-198933	Immunoregulatory interactions between a Lymphoid and a non-Lymphoid cell	56/533	132/10619	2.61E-38	1.87E-35	1.74E-35	925/4068/10225/56253/22914/916/57823/917/915/3683/3805/2214/3824/146722/11006/919/89790/10870/3821/11314/10666/2209/2213/3903/10859/9437/3689/27180/3820/945/23547/27036/6402/10871/29992/10219/10990/259197/27181/131450/3811/353514/3812/718/54210/6614/910/8778/117157/339390/11024/933/342510/285852/930/146894	56
left	R-HSA-389948	PD-1 signaling	18/533	23/10619	8.25E-20	2.95E-17	2.74E-17	3122/29126/3113/916/80380/917/915/3117/5133/3115/920/919/3123/3118/3932/3127/3119/3120	18
left	R-HSA-202433	Generation of second messenger molecules	19/533	33/10619	6.38E-17	1.23E-14	1.14E-14	3122/3113/916/917/915/3117/3937/3702/3115/920/2533/919/7454/3123/3118/3932/3127/3119/3120	19
left	R-HSA-202427	Phosphorylation of CD3 and TCR zeta chains	16/533	22/10619	7.36E-17	1.23E-14	1.14E-14	3122/3113/916/917/915/3117/5788/3115/920/919/3123/3118/3932/3127/3119/3120	16
left	R-HSA-202430	Translocation of ZAP-70 to Immunological synapse	15/533	19/10619	8.60E-17	1.23E-14	1.14E-14	3122/3113/916/917/915/3117/3115/920/919/3123/3118/3932/3127/3119/3120	15
left	R-HSA-373076	Class A/1 (Rhodopsin-like receptors)	55/533	324/10619	6.92E-16	8.24E-14	7.68E-14	6352/3627/4283/10563/1234/10663/2359/5473/53829/719/6373/27334/729230/1240/5368/1880/1230/5173/6846/6357/3274/51554/11255/5724/1237/4988/1236/56670/10800/1233/2837/718/6363/2358/57105/5030/4923/2867/64805/59340/7253/3576/4922/59350/6375/643/2847/84432/6753/1232/680/4887/5995/1132/3060	55
left	R-HSA-380108	Chemokine receptors bind chemokines	21/533	48/10619	2.21E-15	2.25E-13	2.10E-13	6352/3627/4283/10563/1234/10663/5473/6373/729230/1230/6846/6357/51554/1237/1236/1233/6363/3576/6375/643/1232	21
left	R-HSA-500792	GPCR ligand binding	66/533	457/10619	3.08E-15	2.75E-13	2.56E-13	6352/3627/4283/10563/1234/10663/2359/5473/53829/719/6373/27334/729230/1240/5368/1880/1230/1394/5173/6846/797/6357/3274/51554/11255/5724/1237/4988/1236/56670/10800/1233/2837/718/6363/2358/57105/2015/2914/5030/4923/2867/7477/7480/64805/59340/7471/7253/3576/4922/59350/6375/643/2847/84432/6753/1232/680/4887/5995/222545/84658/1132/2740/3060/11211	66
left	R-HSA-375276	Peptide ligand-binding receptors	38/533	190/10619	1.33E-13	1.05E-11	9.81E-12	6352/3627/4283/10563/1234/10663/2359/5473/719/6373/729230/5368/1230/5173/6846/6357/51554/1237/4988/1236/1233/2837/718/6363/2358/4923/3576/4922/59350/6375/643/2847/84432/6753/1232/680/4887/3060	38
left	R-HSA-388841	Costimulation by the CD28 family	23/533	70/10619	1.60E-13	1.15E-11	1.07E-11	3122/29126/3113/916/80380/917/915/3117/941/5133/942/29851/3115/920/919/3123/3118/3932/1493/151888/3127/3119/3120	23
left	R-HSA-6783783	Interleukin-10 signaling	18/533	47/10619	3.62E-12	2.35E-10	2.19E-10	6352/3627/6351/1234/941/942/3587/729230/1230/388372/6347/3586/3593/5724/6363/6348/3576/2208	18
left	R-HSA-418594	G alpha (i) signalling events	51/533	407/10619	1.05E-09	6.27E-08	5.84E-08	6352/3627/4283/6351/10563/1234/10663/2359/5406/5473/53829/719/6373/729230/5996/5368/1880/1230/5148/5173/64407/6357/388372/1208/11255/1237/4988/1236/56670/7276/1233/718/6363/2358/5949/348/2914/5030/64805/59340/3576/5582/2978/643/2847/6753/1232/4887/5995/1132/8601	51
left	R-HSA-449147	Signaling by Interleukins	54/533	463/10619	4.51E-09	2.48E-07	2.31E-07	6352/3627/3560/3458/6351/3559/2322/1234/356/941/942/3587/3055/84868/920/729230/8807/6775/3936/3932/3600/3689/1230/50615/1436/3594/3662/1439/388372/6347/3586/3593/3687/3568/3684/5724/3575/4988/6363/6348/4318/116379/2162/3576/4312/1511/27177/133396/2208/6657/6283/3596/26525/2939	54
left	R-HSA-877300	Interferon gamma signaling	20/533	92/10619	2.05E-08	1.05E-06	9.74E-07	115362/115361/2633/3122/3458/3113/3117/3115/2210/4261/2209/3123/3118/3662/3127/5724/3119/3120/163351/388646	20
left	R-HSA-6798695	Neutrophil degranulation	52/533	480/10619	1.04E-07	4.97E-06	4.63E-06	963/5788/3683/1536/2207/5473/1794/64333/2212/719/10321/11314/4332/3071/3101/3903/3689/1378/27180/2268/945/10875/338339/374403/6402/5005/4033/4317/2219/23601/3687/3684/5724/7276/100049587/718/2215/8778/2358/7130/6279/4318/12/2204/1511/160364/56729/199675/820/6283/84658/5004	52
left	R-HSA-202403	TCR signaling	21/533	119/10619	4.03E-07	1.80E-05	1.68E-05	3122/3113/916/917/915/3117/3937/5788/3702/3115/50852/920/2533/919/7454/3123/3118/3932/3127/3119/3120	21
left	R-HSA-2029481	FCGR activation	7/533	12/10619	4.91E-07	2.06E-05	1.92E-05	917/3055/2214/2212/919/2209/2268	7
left	R-HSA-5621480	Dectin-2 family	9/533	27/10619	3.93E-06	0.000155919	0.000145276	2207/26253/50856/93978/338339/10462/394263/4589/4588	9
left	R-HSA-5669034	TNFs bind their physiological receptors	9/533	29/10619	7.67E-06	0.000288409	0.000268723	10673/356/3604/939/944/4049/8740/608/23495	9
left	R-HSA-166658	Complement cascade	12/533	58/10619	2.42E-05	0.000864964	0.000805923	712/713/719/1378/1401/2219/718/3004/733/1380/930/1361	12
left	R-HSA-202424	Downstream TCR signaling	16/533	98/10619	2.68E-05	0.000909781	0.000847681	3122/3113/916/917/915/3117/3115/50852/920/919/3123/3118/3932/3127/3119/3120	16
left	R-HSA-2172127	DAP12 interactions	10/533	43/10619	3.99E-05	0.001293702	0.001205395	22914/3937/3824/695/3932/23601/3809/100049587/54210/342510	10
left	R-HSA-202733	Cell surface interactions at the vascular wall	19/533	137/10619	5.18E-05	0.001606829	0.001497148	972/914/962/3683/55423/9046/2207/8832/3932/3689/51744/6402/3687/3684/54210/56301/3512/3897/4312	19
left	R-HSA-8877330	RUNX1 and FOXP3 control the development of regulatory T lymphocytes (Tregs)	5/533	10/10619	6.38E-05	0.001899441	0.001769787	3458/3559/1378/1493/50943	5
left	R-HSA-6785807	Interleukin-4 and Interleukin-13 signaling	16/533	108/10619	9.03E-05	0.002578759	0.002402736	356/3689/3662/6347/3586/3593/3687/3684/4988/4318/2162/3576/4312/2208/6657/3596	16
left	R-HSA-451927	Interleukin-2 family signaling	9/533	44/10619	0.000276934	0.007605038	0.007085927	3560/3559/84868/6775/3932/3600/50615/1439/3568	9
left	R-HSA-977606	Regulation of Complement cascade	9/533	47/10619	0.000465481	0.012309386	0.011469161	712/713/719/1378/718/733/1380/930/1361	9
left	R-HSA-166663	Initial triggering of complement	6/533	23/10619	0.000754234	0.019232975	0.017920154	712/713/1401/2219/718/3004	6
left	R-HSA-1592389	Activation of Matrix Metalloproteinases	7/533	33/10619	0.001053274	0.025932323	0.024162212	440387/5644/1504/4317/4318/4312/1511	7
left	R-HSA-2132295	MHC class II antigen presentation	15/533	123/10619	0.001235756	0.029411	0.027403438	3122/3113/3111/3109/3902/3117/972/3115/3123/3118/3127/3119/3120/3112/347733	15
left	R-HSA-1296071	Potassium Channels	13/533	99/10619	0.001300433	0.02995191	0.027907426	3785/3738/56659/56479/3765/3782/3772/3776/3747/81033/3751/3768/348980	13
left	R-HSA-112316	Neuronal System	35/533	413/10619	0.001629238	0.036352371	0.033870999	5579/3785/6507/3738/56659/56479/2572/1141/347730/3765/3782/3772/23136/8499/3776/777/3747/1135/5582/81033/8224/2905/3751/89832/9229/6512/139065/84631/170572/3768/9455/84189/347733/348980/1139	35
left	R-HSA-209822	Glycoprotein hormones	4/533	12/10619	0.002249173	0.045883129	0.042751198	3623/1082/93659/94115	4
left	R-HSA-417957	P2Y receptors	4/533	12/10619	0.002249173	0.045883129	0.042751198	53829/27334/5030/64805	4
left	R-HSA-629594	Highly calcium permeable postsynaptic nicotinic acetylcholine receptors	4/533	12/10619	0.002249173	0.045883129	0.042751198	1141/1135/89832/1139	4
left	R-HSA-913531	Interferon Signaling	20/533	199/10619	0.002380069	0.047204705	0.043982564	115362/115361/2633/3122/3458/3113/3117/3115/2210/4261/2209/3123/3118/3662/3127/5724/3119/3120/163351/388646	20
rectum	R-HSA-198933	Immunoregulatory interactions between a Lymphoid and a non-Lymphoid cell	66/741	132/10619	1.53E-41	1.24E-38	1.12E-38	925/3824/10225/3683/56253/11006/718/57823/339390/10870/89790/6402/3903/919/146722/4068/10859/3689/2214/916/54210/27036/2213/22914/146894/945/2209/11314/3821/910/3805/9976/11027/917/342510/915/933/29992/120425/7305/353514/27180/8778/27181/23547/81035/6614/9437/3695/3811/131450/10666/3804/11026/10219/10990/930/1280/3812/946/259197/124599/54209/117157/11024/6441	66
rectum	R-HSA-6783783	Interleukin-10 signaling	29/741	47/10619	2.39E-22	9.69E-20	8.73E-20	6352/3587/1234/6351/3627/942/729230/6348/6363/6349/3576/2357/1230/941/3553/388372/6347/2208/3557/5724/3569/414062/3552/1440/3593/7850/1437/5743/3586	29
rectum	R-HSA-373076	Class A/1 (Rhodopsin-like receptors)	69/741	324/10619	1.74E-17	4.71E-15	4.24E-15	6352/4283/1240/1234/718/3627/6373/729230/10563/338442/6363/53829/2359/719/2358/8843/3576/8477/2357/6374/1230/27334/1237/10663/643/3274/6357/1880/10800/5473/60675/301/140/51554/6846/1081/728/1233/84432/57105/8698/5724/56670/7253/1269/1236/5995/59350/3577/64805/2532/6366/6869/5368/3363/59340/2865/5729/4922/3579/6372/4159/2867/3972/887/84109/2829/4295/79948	69
rectum	R-HSA-380108	Chemokine receptors bind chemokines	25/741	48/10619	5.59E-17	1.13E-14	1.02E-14	6352/4283/1234/3627/6373/729230/10563/6363/3576/6374/1230/1237/10663/643/6357/5473/51554/6846/1233/1236/3577/6366/3579/6372/2829	25
rectum	R-HSA-389948	PD-1 signaling	17/741	23/10619	1.26E-15	2.04E-13	1.84E-13	3113/3122/80380/3115/3117/919/920/5133/916/3118/3123/29126/917/915/3127/3119/3120	17
rectum	R-HSA-202433	Generation of second messenger molecules	19/741	33/10619	2.78E-14	3.75E-12	3.38E-12	3937/3113/3122/3115/2533/7454/3117/919/920/3702/916/3118/3123/917/915/9402/3127/3119/3120	19
rectum	R-HSA-500792	GPCR ligand binding	78/741	457/10619	6.00E-14	6.95E-12	6.26E-12	6352/4283/2911/1240/1234/718/3627/6373/729230/10563/338442/6363/53829/2359/719/2358/2793/8843/3576/8477/2357/6374/1230/27334/1237/10663/643/3274/6357/1880/10800/5473/60675/301/140/51554/6846/1081/728/1233/84432/57105/8698/84658/5724/56670/2015/7253/1269/1236/5995/59350/3577/64805/2532/6366/6869/5368/3363/5746/59340/2865/5729/4922/3579/6372/1393/4159/2867/797/3972/887/84109/2829/10267/4295/79948/6…	78
rectum	R-HSA-202427	Phosphorylation of CD3 and TCR zeta chains	15/741	22/10619	4.25E-13	4.31E-11	3.88E-11	3113/3122/5788/3115/3117/919/920/916/3118/3123/917/915/3127/3119/3120	15
rectum	R-HSA-202430	Translocation of ZAP-70 to Immunological synapse	14/741	19/10619	4.83E-13	4.36E-11	3.92E-11	3113/3122/3115/3117/919/920/916/3118/3123/917/915/3127/3119/3120	14
rectum	R-HSA-6798695	Neutrophil degranulation	78/741	480/10619	8.60E-13	6.98E-11	6.28E-11	3683/963/1794/64333/3071/5788/718/1378/1536/6402/2207/3687/2219/3903/3689/3101/2212/719/2358/3684/4332/9535/945/150372/11314/2204/2357/2268/374403/10875/7097/23601/6279/929/1511/338339/100049587/53831/7305/5473/27180/8778/2215/7130/6556/6515/199675/12/222487/64386/948/728/11026/84658/5724/5806/5199/1675/6518/6280/6283/3577/4033/6036/4973/3579/820/160364/3848/3043/5004/8993/57554/1118/4317/728358/…	78
rectum	R-HSA-375276	Peptide ligand-binding receptors	43/741	190/10619	2.97E-12	2.19E-10	1.97E-10	6352/4283/1234/718/3627/6373/729230/10563/6363/2359/719/2358/3576/2357/6374/1230/1237/10663/643/6357/5473/60675/301/51554/6846/728/1233/84432/1236/59350/3577/2532/6366/6869/5368/4922/3579/6372/4159/887/84109/2829/4295	43
rectum	R-HSA-449147	Signaling by Interleukins	73/741	463/10619	2.18E-11	1.47E-09	1.33E-09	6352/6775/3587/1234/84868/3560/5293/6351/3559/3627/50615/942/729230/3687/3603/6348/3936/3055/920/6363/3689/8807/1439/356/3684/6349/5008/3576/1441/2357/1436/1230/1511/941/3553/2322/3594/5291/3662/3458/388372/3595/301/6347/6285/9180/51561/948/2208/2162/3575/3557/5055/5724/3569/414062/4312/1438/10148/3552/6283/1440/3593/7850/1437/5743/116379/3586/5803/11009/27177/3568/27178	73
rectum	R-HSA-388841	Costimulation by the CD28 family	22/741	70/10619	9.37E-10	5.84E-08	5.26E-08	3113/3122/80380/3115/942/3117/919/920/5133/916/3118/29851/3123/29126/941/917/915/9402/940/3127/3119/3120	22
rectum	R-HSA-166658	Complement cascade	19/741	58/10619	6.06E-09	3.51E-07	3.16E-07	712/718/1378/2219/719/713/3004/714/3075/1380/710/728/730/733/930/5199/1675/1401/729	19
rectum	R-HSA-5669034	TNFs bind their physiological receptors	13/741	29/10619	2.00E-08	1.08E-06	9.73E-07	3604/10673/4049/939/356/8740/970/944/8784/23495/7293/608/8995	13
rectum	R-HSA-418594	G alpha (i) signalling events	58/741	407/10619	1.16E-07	5.90E-06	5.32E-06	6352/4283/1234/718/6351/3627/6373/729230/10563/338442/6363/53829/2359/719/2358/2793/8843/3576/2357/6374/1230/1237/10663/348/643/6357/1880/5473/388372/5577/301/140/64407/728/5996/1233/8698/8601/56670/1269/1236/5995/3577/64805/6366/5368/345/2978/59340/3579/6372/3000/5582/26166/24/4036/6003/2262	58
rectum	R-HSA-977606	Regulation of Complement cascade	15/741	47/10619	3.59E-07	1.71E-05	1.54E-05	712/718/1378/719/713/714/3075/1380/710/728/730/733/930/5199/729	15
rectum	R-HSA-2172127	DAP12 interactions	14/741	43/10619	6.71E-07	3.02E-05	2.72E-05	3824/3937/695/54210/22914/23601/342510/100049587/5291/9402/7305/124599/54209/3822	14
rectum	R-HSA-5602498	MyD88 deficiency (TLR2/4)	7/741	10/10619	7.81E-07	3.33E-05	3.00E-05	695/10333/7096/7097/929/23643/948	7
rectum	R-HSA-877300	Interferon gamma signaling	21/741	92/10619	9.95E-07	4.03E-05	3.63E-05	115362/115361/3113/3122/3115/3117/4261/2633/3118/2210/10437/2209/3123/163351/3662/3458/3127/3119/3120/5724/388646	21
rectum	R-HSA-5686938	Regulation of TLR by endogenous ligand	9/741	19/10619	1.83E-06	7.06E-05	6.36E-05	10333/7096/7097/6279/929/23643/948/6280/6441	9
rectum	R-HSA-5603041	IRAK4 deficiency (TLR2/4)	7/741	11/10619	2.02E-06	7.44E-05	6.70E-05	695/10333/7096/7097/929/23643/948	7
rectum	R-HSA-2029481	FCGR activation	7/741	12/10619	4.55E-06	0.000160464	0.000144541	3055/919/2214/2212/2209/2268/917	7
rectum	R-HSA-1474244	Extracellular matrix organization	43/741	301/10619	4.93E-06	0.000166539	0.000150014	3683/3687/1514/3689/3684/4321/169044/1511/1215/7148/3681/3695/64386/8076/91522/2202/1280/7093/4312/1286/1634/90187/4921/26577/5054/8038/7043/6696/256076/440387/3674/5644/9378/1299/1285/4593/7042/84570/4317/23127/1300/50859/827	43
rectum	R-HSA-166663	Initial triggering of complement	9/741	23/10619	1.25E-05	0.000406583	0.000366238	712/718/2219/713/3004/714/5199/1675/1401	9
rectum	R-HSA-202403	TCR signaling	22/741	119/10619	2.14E-05	0.000667344	0.000601125	3937/3113/3122/5788/3115/2533/7454/3117/919/920/3702/916/3118/3123/917/915/5291/9402/3127/50852/3119/3120	22
rectum	R-HSA-8866910	TFAP2 (AP-2) family regulates transcription of growth factors and their receptors	7/741	15/10619	3.07E-05	0.000921963	0.000830478	2099/1081/1082/93659/94115/7020/2064	7
rectum	R-HSA-6785807	Interleukin-4 and Interleukin-13 signaling	20/741	108/10619	4.89E-05	0.001417286	0.001276652	3687/3689/356/3684/5008/3576/3553/3662/301/6347/51561/948/2208/2162/3569/4312/3552/3593/5743/3586	20
rectum	R-HSA-209822	Glycoprotein hormones	6/741	12/10619	7.26E-05	0.002030279	0.001828819	1081/1082/93659/94115/3972/3625	6
rectum	R-HSA-2424491	DAP12 signaling	9/741	30/10619	0.000140804	0.003692318	0.003325938	3824/3937/695/22914/5291/9402/7305/54209/3822	9
rectum	R-HSA-5260271	Diseases of Immune System	8/741	24/10619	0.00014569	0.003692318	0.003325938	695/10333/7096/7097/929/23643/81793/948	8
rectum	R-HSA-5602358	Diseases associated with the TLR signaling cascade	8/741	24/10619	0.00014569	0.003692318	0.003325938	695/10333/7096/7097/929/23643/81793/948	8
rectum	R-HSA-451927	Interleukin-2 family signaling	11/741	44/10619	0.000161637	0.003972362	0.003578194	6775/84868/3560/5293/3559/50615/1439/5291/1438/1437/3568	11
rectum	R-HSA-209952	Peptide hormone biosynthesis	6/741	14/10619	0.000208986	0.004984929	0.004490286	1081/1082/93659/94115/3972/3625	6
rectum	R-HSA-1474228	Degradation of the extracellular matrix	22/741	140/10619	0.000263111	0.006096655	0.005491698	1514/4321/1511/1215/64386/91522/1280/7093/4312/1286/1634/6696/256076/440387/5644/1299/1285/84570/4317/1300/50859/827	22
rectum	R-HSA-622312	Inflammasomes	7/741	20/10619	0.000271486	0.006115979	0.005509104	114548/5027/9051/9447/58484/4210/22861	7
rectum	R-HSA-5687613	Diseases associated with surfactant metabolism	5/741	10/10619	0.000306063	0.006532021	0.005883863	1439/253970/1438/6439/6441	5
rectum	R-HSA-8877330	RUNX1 and FOXP3 control the development of regulatory T lymphocytes (Tregs)	5/741	10/10619	0.000306063	0.006532021	0.005883863	1378/3559/50943/3458/8784	5
rectum	R-HSA-5621480	Dectin-2 family	8/741	27/10619	0.000364618	0.007392624	0.006659071	2207/26253/50856/338339/10462/93978/4589/94025	8
rectum	R-HSA-912526	Interleukin receptor SHC signaling	8/741	27/10619	0.000364618	0.007392624	0.006659071	3560/5293/3559/1439/5291/1438/1437/3568	8
rectum	R-HSA-202733	Cell surface interactions at the vascular wall	21/741	137/10619	0.00050729	0.010034435	0.009038741	3683/8832/972/6402/2207/3687/914/9046/3689/54210/55423/962/3684/120425/5291/51744/29802/4312/6401/4973/11136	21
rectum	R-HSA-193048	Androgen biosynthesis	5/741	11/10619	0.000528969	0.010214138	0.009200612	1081/1586/3284/3972/3283	5
rectum	R-HSA-6809371	Formation of the cornified envelope	20/741	129/10619	0.000589159	0.010957822	0.009870502	25818/390792/125115/3861/3859/286887/3852/643418/3855/3848/3868/3887/9333/3853/25984/3872/121391/3854/6698/404203	20
rectum	R-HSA-2219530	Constitutive Signaling by Aberrant PI3K in Cancer	14/741	75/10619	0.000594506	0.010957822	0.009870502	5293/942/29851/2099/941/5291/940/50852/930/2252/2066/2064/9965/2248	14
rectum	R-HSA-216083	Integrin cell surface interactions	15/741	85/10619	0.000713596	0.01286059	0.011584463	3683/3687/3689/3684/3681/3695/91522/1280/1286/6696/256076/3674/1299/1285/1300	15
rectum	R-HSA-76005	Response to elevated platelet cytosolic Ca2+	20/741	134/10619	0.000963782	0.016991893	0.015305826	1521/5341/5552/5579/5473/710/12/948/2162/3479/1675/5054/7043/2277/3674/5582/5004/7042/3273/3481	20
rectum	R-HSA-6803157	Antimicrobial peptides	16/741	97/10619	0.001030404	0.017779951	0.016015687	10578/729230/920/7096/7097/6279/1511/6556/3346/6280/130120/820/92747/8993/728358/51297	16
rectum	R-HSA-416476	G alpha (q) signalling events	28/741	217/10619	0.001145892	0.019095705	0.017200881	2911/695/10125/2358/2793/8477/27334/10800/5997/60675/301/6846/64407/5996/84432/57105/5724/6869/2865/4922/1607/2867/887/84109/2829/4295/6003/2520	28
rectum	R-HSA-202424	Downstream TCR signaling	16/741	98/10619	0.001153748	0.019095705	0.017200881	3113/3122/3115/3117/919/920/916/3118/3123/917/915/5291/3127/50852/3119/3120	16
rectum	R-HSA-2980736	Peptide hormone metabolism	15/741	90/10619	0.001312935	0.021295806	0.019182671	2999/7941/3952/1511/1215/1081/3479/1359/1082/3800/93659/590/94115/3972/3625	15
rectum	R-HSA-1442490	Collagen degradation	12/741	64/10619	0.001379797	0.021941476	0.019764273	1514/4321/91522/1280/4312/1286/256076/1299/1285/84570/4317/1300	12
rectum	R-HSA-1592389	Activation of Matrix Metalloproteinases	8/741	33/10619	0.001570034	0.024387788	0.021967844	1511/1215/64386/4312/440387/5644/4317/50859	8
rectum	R-HSA-449836	Other interleukin signaling	7/741	26/10619	0.001593777	0.024387788	0.021967844	3603/920/1441/1436/2322/1440/5803	7
rectum	R-HSA-166786	Creation of C4 and C2 activators	5/741	14/10619	0.001921653	0.028454724	0.025631226	712/2219/713/714/1401	5
rectum	R-HSA-196071	Metabolism of steroid hormones	8/741	34/10619	0.001929728	0.028454724	0.025631226	3290/1081/1583/1586/3284/1588/3972/3283	8
rectum	R-HSA-2173782	Binding and Uptake of Ligands by Scavenger Receptors	9/741	42/10619	0.002062707	0.029584064	0.026648505	9332/348/4481/81035/948/8685/55576/286133/3043	9
rectum	R-HSA-1650814	Collagen biosynthesis and modifying enzymes	12/741	67/10619	0.002079275	0.029584064	0.026648505	169044/91522/1280/7093/1286/26577/256076/1299/1285/84570/23127/1300	12
rectum	R-HSA-3000178	ECM proteoglycans	13/741	76/10619	0.002122297	0.029675564	0.026730926	3687/7148/1280/1286/1634/5054/7043/256076/3674/1299/1285/4593/7042	13
rectum	R-HSA-2142753	Arachidonic acid metabolism	11/741	59/10619	0.002263267	0.031110335	0.028023327	247/1545/241/64174/126410/5740/5743/11283/1543/64180/5444	11
rectum	R-HSA-76002	Platelet activation, signaling and aggregation	31/741	262/10619	0.002617471	0.035379477	0.031868852	1521/5341/3937/54518/23533/5552/5579/2207/10125/2793/5291/5294/5473/710/12/948/146850/2162/3479/1675/64805/5054/7043/1607/2277/3674/5582/5004/7042/3273/3481	31
rectum	R-HSA-8948216	Collagen chain trimerization	9/741	44/10619	0.002893984	0.038475759	0.034657897	169044/91522/1280/1286/256076/1299/1285/84570/1300	9
rectum	R-HSA-114608	Platelet degranulation	18/741	129/10619	0.003606735	0.04717842	0.042497012	1521/5341/5552/5473/710/12/948/2162/3479/1675/5054/7043/2277/3674/5004/7042/3273/3481	18
