# Supplementary material for: Immunogenomic pathways associated with cytotoxic lymphocyte infiltration and survival in colorectal cancer
Source: BMC Cancer. 2020 Feb 14;20:124. doi: 10.1186/s12885-020-6513-4 (PMC7023815; doi:10.1186/s12885-020-6513-4)
Supplement: Supplementary file 2 — Additional file 2. This data file includes the results of all differentially expressed genes when comparing each tumor location and stage. This file also includes all results from the pathway enrichment analysis that are included in the visualization (Figure 2). Additionally, the survival analysis from all genes with a significant impact on survival is included in this file. [file 12885_2020_6513_MOESM2_ESM.zip › 3.Left.meta.low.vs.high.diffSigR4.csv]

GeneSymbol	GeneID	logFC	logCPM	PValue	FDR
4-Mar	57574	1.72708908	-0.633929491	0.001643898	0.027554709
A2ML1	144568	9.56912787	2.094613869	3.20E-18	1.42E-14
A4GALT	53947	2.070211251	3.704318322	7.29E-07	9.65E-05
ABAT	18	-1.50870299	5.545915094	0.00023609	0.006852403
ABCA6	23460	2.34060395	-0.127357715	6.13E-06	0.000482864
ABCA8	10351	2.300750865	0.711924371	4.47E-05	0.002060082
ABCA9	10350	2.554899372	-0.202593145	7.53E-07	9.90E-05
ABCB11	8647	2.373009134	-2.588705077	0.001789045	0.029295411
ABCB5	340273	2.882680142	-2.618158581	1.95E-05	0.001124639
ABCC9	10060	1.096399243	2.247823356	0.002914554	0.040869724
ABCD2	225	1.440913666	-1.649938572	0.002323245	0.035420196
ABI3BP	25890	1.773717776	2.022132796	4.97E-05	0.002233028
ABLIM3	22885	2.53168914	3.482301065	1.14E-07	2.27E-05
ACAP1	9744	1.424596818	1.975282035	0.000125921	0.004395832
ACRBP	84519	1.049106872	0.704598317	0.003439612	0.045504471
ACSM5	54988	2.051431565	-2.096063309	0.000287954	0.00803719
ACSS3	79611	2.14018693	0.499396032	1.86E-06	0.000197503
ACTBL2	345651	5.867932779	-0.864940077	1.47E-10	7.68E-08
ADAM12	8038	2.168934497	5.205791441	0.000123084	0.004339516
ADAM28	10863	1.58407834	1.828805704	0.00064649	0.014439368
ADAM33	80332	1.355383602	1.565817189	0.000883348	0.01784203
ADAM8	101	1.77541637	4.518216437	0.000199304	0.006041808
ADAMTS1	9510	1.503674014	4.551773147	1.19E-05	0.000794526
ADAMTS10	81794	1.457748328	1.573748359	0.000150064	0.005002309
ADAMTS2	9509	1.618525702	4.246965204	0.000506027	0.012242673
ADAMTS4	9507	1.361104518	4.617902403	0.001508937	0.026234786
ADAMTS5	11096	1.077913598	2.707326054	0.003118009	0.042469109
ADCY4	196883	1.06166067	2.454502181	0.002125991	0.033386187
ADCYAP1	116	2.661508498	0.440064662	2.00E-05	0.001141221
ADH1B	125	2.420225572	3.810247674	0.000995106	0.019521243
ADM	133	1.051894376	4.455951115	0.002141249	0.033456312
ADORA2A	135	1.270252394	1.926257812	0.000826216	0.017017559
ADORA3	140	1.234126877	1.205512252	0.002872715	0.040496602
ADRA1B	147	1.698119949	-0.967516221	0.000133315	0.004578781
AG2	387763	1.513320153	4.882863384	3.20E-05	0.001607734
AHNAK2	113146	2.011180325	5.883086089	0.000200064	0.006052208
AIF1	199	1.430452698	3.098693815	1.72E-05	0.001018914
AIFM3	150209	-1.579071897	5.026525817	0.002461609	0.036561278
AK5	26289	1.997265251	-0.3508637	0.00291576	0.040869724
AKAP1	8165	-1.024592297	8.005332995	1.87E-05	0.001094489
AKAP12	9590	1.868317222	5.198016999	0.000275873	0.007815214
AKR1C1	1645	1.423377781	3.258455081	0.000349592	0.009379223
AKR1C2	1646	1.678281122	3.655305005	0.000577192	0.013345411
AKT3	10000	1.123221772	3.36196348	0.0027354	0.039189287
ALDH1L2	160428	1.51071824	3.184289303	5.61E-05	0.002470477
ALDH3B1	221	1.313073092	5.430774511	1.03E-05	0.000714848
ALK	238	1.831718848	-2.755413646	0.003408454	0.045209816
ALOX5	240	1.265872073	4.005826712	0.001802901	0.029443796
ALOX5AP	241	1.685846462	3.927693351	6.71E-05	0.00279373
ALPK2	115701	1.671523728	0.911782614	0.000692697	0.01510982
ALPL	249	2.029867268	2.722288814	5.38E-07	7.34E-05
ALPP	250	4.029732904	0.950123267	1.07E-07	2.16E-05
ALPPL2	251	2.204689893	0.969981941	0.001890562	0.030534814
AMACR	23600	-1.117995469	6.807704336	0.003808257	0.0488674
AMICA1	120425	1.171893802	2.409080323	0.002133611	0.033425321
AMIGO2	347902	2.092581163	5.427707921	7.74E-07	0.000100169
AMOTL1	154810	1.216088656	4.194913026	0.000855175	0.017431818
AMPH	273	1.718631463	0.40221614	2.26E-05	0.00123729
AMZ1	155185	2.909653339	-1.101945511	1.32E-06	0.000149933
ANGPTL2	23452	1.558525371	5.811467348	3.92E-05	0.001858606
ANGPTL4	51129	2.686183913	3.793722898	2.31E-09	9.05E-07
ANK2	287	1.649734708	1.775189232	0.000329885	0.008959233
ANO1	55107	1.785195897	5.143164119	0.000101538	0.003775009
ANPEP	290	1.55192771	5.512782952	0.001115597	0.021046814
ANXA1	301	2.103710954	6.540112368	4.12E-07	5.93E-05
ANXA10	11199	4.159477698	-2.109803313	1.35E-05	0.000863307
ANXA8	653145	7.015565462	2.890944091	2.12E-16	7.51E-13
ANXA8L2	244	5.905888984	1.566878215	4.19E-12	3.10E-09
AOX1	316	1.980264654	1.76674718	0.000145812	0.004906692
APBB1IP	54518	1.563353325	1.973757141	0.000139235	0.004730243
APOBEC3G	60489	1.144125506	2.471842389	0.001416925	0.025052586
APOD	347	2.249380807	4.855434647	5.14E-05	0.002294599
APOL1	8542	1.033586664	5.908552881	0.000937961	0.018654751
AQP3	360	1.355479416	4.26046409	0.002312899	0.035298586
AQP9	366	3.29211758	3.36843264	2.80E-08	7.08E-06
AQPEP	206338	2.567930798	-2.138745616	6.17E-05	0.002635454
ARHGAP15	55843	1.263930056	1.035873302	0.002252643	0.034647324
ARHGAP20	57569	1.630033598	-0.191777191	8.08E-05	0.003213507
ARHGAP25	9938	1.258070754	2.295374931	0.000118852	0.004232389
ARHGAP29	9411	1.437827708	4.117967161	0.000230919	0.006782438
ARHGAP30	257106	1.236105321	3.311140611	0.000287104	0.008030749
ARHGAP9	64333	1.5781387	2.199561979	1.68E-05	0.001013041
ARHGDIB	397	1.039993224	6.453974308	0.000619848	0.013985228
ARHGEF6	9459	1.082663574	3.043498252	0.000617916	0.013963583
ARID3A	1820	-1.15168388	4.556919665	0.003865389	0.049259306
ARL4C	10123	1.404431108	5.423853648	0.000691125	0.015094096
ARNTL2	56938	1.379202929	3.136199281	2.10E-05	0.001180688
ARRDC5	645432	2.242379713	-3.083914494	0.000189958	0.005848467
ARSI	340075	1.854444944	1.774925717	0.000492299	0.012042938
ASAM	79827	1.43946622	2.155047743	0.001192114	0.022090858
ASTN1	460	3.153760842	-2.109091301	3.62E-06	0.000330873
ATP10B	23120	-1.153463969	7.714595481	0.002010844	0.031953687
ATP1A3	478	1.581530978	1.013296898	0.001473802	0.025775555
ATP2B4	493	1.06860051	5.947107091	0.000410197	0.010557963
ATP6V0A4	50617	2.977174051	-0.838305612	0.001517437	0.0263052
ATP8B3	148229	2.827255222	0.068872521	4.56E-09	1.63E-06
ATP8B4	79895	1.148094622	0.674205998	0.001894339	0.030567985
AXL	558	1.455849884	5.093330891	6.14E-05	0.002629391
BAALC	79870	1.721401699	-0.746334037	0.000293968	0.008158418
BAI3	577	2.285560917	-1.885253032	0.000328458	0.008947575
BANK1	55024	1.651423829	1.078632066	7.82E-05	0.003129849
BATF	10538	1.709799362	2.247127759	7.54E-05	0.003030324
BCAT1	586	1.569174844	3.585797385	0.000294526	0.008160594
BCHE	590	1.764380783	-0.121447962	0.002897346	0.040778995
BCL2A1	597	2.43216146	2.544692528	3.01E-06	0.000294786
BCL6	604	1.283310383	4.115715936	1.26E-05	0.000825431
BDKRB1	623	1.33149571	0.717649147	0.000573681	0.01328154
BEND6	221336	2.008559125	-0.457722201	0.000109808	0.003990431
BHLHE41	79365	1.757670839	4.532222967	1.35E-05	0.000863307
BHMT2	23743	1.401389809	-0.387221047	0.003050019	0.041910754
BICC1	80114	1.606119968	2.181628684	0.000764258	0.016270538
BIRC3	330	1.436400213	4.513955323	0.000156912	0.005180763
BLK	640	3.18071047	-0.375473372	3.64E-07	5.33E-05
BMP6	654	1.65134201	1.659339497	0.000258911	0.007441688
BNC1	646	2.293746706	-2.993240159	0.001105256	0.020948477
BNC2	54796	1.319405808	2.384188554	0.003710526	0.047926057
BPI	671	2.234980107	-1.025931212	0.001596453	0.027066443
BPIL1	80341	4.519014507	-2.555304814	1.09E-05	0.0007413
BZRAP1	9256	-2.206979801	4.877289908	0.002039629	0.032324193
C10orf10	11067	1.239046096	5.186079585	0.001709815	0.028206374
C10orf105	414152	1.715011871	-2.375309667	0.001218752	0.022420486
C10orf128	170371	1.40856724	-0.837780978	0.002787432	0.039640991
C10orf55	414236	1.812143804	-0.663704321	0.000201878	0.006078287
C11orf21	29125	2.145839022	-1.920588283	0.000329896	0.008959233
C13orf33	84935	1.46699093	2.276327541	0.001202593	0.022233446
C14orf132	56967	1.105482951	2.552392615	0.003733105	0.048147549
C14orf139	79686	1.221568747	0.942999683	0.001004465	0.01968307
C16orf54	283897	2.624960382	1.360476155	7.63E-08	1.60E-05
C16orf74	404550	1.494789311	0.752000854	0.002009997	0.031953687
C17orf37	84299	1.691629147	6.383249792	3.13E-06	0.000301276
C17orf60	284021	1.698637537	-0.716141966	0.000617246	0.013963583
C17orf76	388341	-1.062949441	4.747884441	0.00114577	0.021456274
C17orf77	146723	-3.163275358	0.684505341	0.003646435	0.047288745
C17orf96	100170841	-1.178875524	3.919374334	0.003614497	0.046959339
C18orf34	374864	2.253290645	-2.695124999	6.26E-05	0.002663248
C19orf59	199675	2.225233879	0.983285516	0.000214573	0.006406135
C1orf161	126868	-1.41465244	0.974254207	0.00264056	0.038351917
C1orf162	128346	1.443680994	1.832230021	0.000151063	0.005026165
C1orf186	440712	2.201203219	-2.019073446	0.000547008	0.01289154
C1orf54	79630	1.21201983	1.59081487	0.000588272	0.013478563
C1QA	712	1.192703939	5.669533286	0.000494232	0.012055993
C1QTNF6	114904	1.191236497	4.529438286	0.000175674	0.005513984
C1R	715	1.018268989	7.118061982	0.001995133	0.031789483
C1S	716	1.069717125	7.425788132	0.00097086	0.019130252
C2CD4C	126567	2.052738457	-0.144249889	8.56E-06	0.000619609
C2orf52	151477	-1.941760366	-1.558917243	0.002713149	0.039086097
C2orf89	129293	-1.108219324	6.991259381	0.000385242	0.010106343
C3	718	1.699371264	7.04009418	0.000602698	0.013773505
C3AR1	719	1.659061826	3.138896599	0.000121098	0.004292628
C3P1	388503	3.213454641	-2.683314699	0.000116851	0.004203326
C4orf7	260436	3.330613457	0.057056367	6.63E-05	0.002768401
C5AR1	728	1.3834408	3.616716684	0.001631449	0.027397834
C5orf39	389289	1.014589207	0.125905476	0.002957226	0.041218044
C5orf40	408263	2.191694945	-2.871010066	0.00052324	0.012526478
C5orf58	133874	2.225308484	-2.227483335	0.001097734	0.020842834
C7	730	2.638039403	3.689749863	6.52E-06	0.000502445
C8G	733	1.540413228	-0.251592833	0.000514707	0.01240193
C8orf31	286122	1.82304575	-1.178873952	0.001031341	0.020032634
C8orf4	56892	1.867125323	5.525648341	1.07E-05	0.000735657
C8orf46	254778	2.368301132	-2.56844256	6.32E-05	0.002674823
C8orf86	389649	7.575858067	-1.701684469	3.87E-10	1.67E-07
C9orf169	375791	2.140363528	0.49542431	3.32E-05	0.001644461
CACNA1A	773	1.553533615	-1.070900958	0.001047387	0.02027769
CACNG1	786	2.464119132	-2.81796882	0.001305652	0.023651104
CADM3	57863	2.610047674	1.250504511	8.30E-05	0.003270711
CALB1	793	5.349576521	-0.067452747	7.81E-09	2.52E-06
CALML3	810	-4.757547556	2.423388651	0.001640344	0.027521153
CAMK1G	57172	1.760586995	-1.550915933	0.000794433	0.016675876
CAMK2B	816	3.411002121	0.470018334	1.02E-05	0.000711175
CAPN11	11131	1.853423618	-1.663324268	4.05E-05	0.001908276
CARD6	84674	1.195452877	2.713176895	0.001271026	0.023114908
CASS4	57091	1.50580553	-0.032583378	0.001824284	0.029680601
CAV1	857	2.314852279	5.931153471	1.52E-11	9.30E-09
CAV2	858	2.552548669	4.870001227	3.73E-12	2.88E-09
CCBE1	147372	2.458026787	-0.669435119	3.81E-05	0.001814773
CCDC102B	79839	1.157081155	0.74315649	0.001049609	0.02027828
CCDC147	159686	1.836934256	-2.692464273	0.000482966	0.011895731
CCDC80	151887	1.721861824	5.433555005	0.000124134	0.004359197
CCDC88A	55704	1.266793452	2.94834458	0.000376219	0.009928373
CCL13	6357	2.601530553	0.926017829	1.30E-05	0.000841086
CCL14	6358	2.501532932	1.895406842	4.66E-05	0.002124967
CCL18	6362	2.120387848	3.964430002	0.000921474	0.01840249
CCL19	6363	3.783331503	1.846415737	2.35E-09	9.05E-07
CCL2	6347	1.414955644	3.810142396	0.000266999	0.007612479
CCL3	6348	2.343588744	3.353755068	1.70E-05	0.001015793
CCL3L1	6349	2.606690219	2.106317562	6.02E-05	0.002598143
CCL4	6351	2.678389637	2.981678589	1.63E-07	2.89E-05
CCL4L2	388372	3.094127452	3.473154294	2.77E-07	4.54E-05
CCL5	6352	1.832759289	3.321192597	2.06E-08	5.62E-06
CCL8	6355	1.876191226	0.148076982	0.002216566	0.034330643
CCR1	1230	1.443763676	2.725067126	0.000137605	0.004692844
CCR7	1236	1.70890001	0.980008115	0.000169709	0.005467548
CCRL1	51554	1.338468779	-0.510928055	0.002986254	0.041503309
CD109	135228	2.656026734	3.872048413	6.77E-09	2.22E-06
CD14	929	1.394628685	5.544345061	2.52E-05	0.001335032
CD163	9332	2.128437544	4.507408779	2.96E-06	0.000291586
CD2	914	1.148449286	2.277072385	0.00176697	0.029041199
CD209	30835	1.689837623	2.410630936	0.000280471	0.007927672
CD22	933	2.745946966	0.979258663	4.53E-07	6.43E-05
CD247	919	1.165789688	1.169975405	0.003448417	0.045535543
CD274	29126	1.941128816	0.181182223	5.56E-06	0.000461775
CD28	940	1.320500256	0.324411014	0.002848802	0.040263142
CD300LG	146894	3.314201166	-1.153663922	9.91E-05	0.003733104
CD33	945	1.213836281	0.459557731	0.003195467	0.043200948
CD36	948	1.914452478	3.660242329	0.000333993	0.009039271
CD37	951	1.571806753	2.887009468	5.85E-05	0.00252994
CD3E	916	1.298133628	2.465695829	0.000621923	0.0140142
CD48	962	1.570679318	2.726553454	0.000266817	0.007612479
CD52	1043	1.215463441	2.915279762	0.001377901	0.024542553
CD53	963	1.716840592	4.477884128	1.08E-05	0.0007413
CD69	969	1.90045859	1.345049444	9.86E-05	0.003723473
CD74	972	1.067447529	9.242496961	0.000283181	0.00795675
CD79B	974	1.40652771	1.234492928	0.001526296	0.026381418
CD8A	925	1.403683267	1.644547245	0.000353477	0.009454852
CD96	10225	1.153806117	1.062789291	0.002763186	0.039437986
CDA	978	1.672714025	4.167485885	4.54E-06	0.000396958
CDH19	28513	2.513716982	-0.968998555	0.000778893	0.016517615
CDK14	5218	2.136550605	3.183540069	9.74E-07	0.000117144
CDKN2A	1029	2.12832982	2.793871408	4.61E-06	0.000400875
CDKN2B	1030	1.558337704	4.127560184	2.03E-05	0.001150942
CDO1	1036	2.05370827	-0.375644155	0.00024492	0.00707397
CDR2L	30850	1.099974278	4.17835867	0.000697876	0.015166833
CEACAM18	729767	3.328315269	-2.551666302	5.11E-06	0.000436226
CEACAM4	1089	1.879196651	-1.815353931	0.001522971	0.02634963
CEACAM5	1048	-1.067813989	12.36672397	0.000505499	0.012242673
CERCAM	51148	1.226505078	5.496772939	0.001542194	0.026578493
CERKL	375298	1.088270597	1.549957851	0.001845507	0.029998375
CFH	3075	1.376821183	4.721022271	3.72E-05	0.001790202
CFL2	1073	1.03961276	3.565714523	0.001188986	0.022055933
CFP	5199	1.445034072	0.567625736	0.0007576	0.01616761
CGB1	114335	3.555860807	-2.469877529	0.000650569	0.014512182
CGB7	94027	3.029921035	-2.290897925	0.000387809	0.010114832
CHI3L2	1117	4.015627618	0.633556254	5.33E-12	3.63E-09
CHL1	10752	2.050692711	1.431504354	9.07E-06	0.000645859
CHRDL1	91851	1.671343884	2.88598011	0.003834407	0.04909702
CHRNA3	1136	1.634400552	1.711002859	0.003853953	0.049205186
CHRNB4	1143	1.704811256	-1.647179753	0.000938313	0.018654751
CHST11	50515	2.297976346	2.760288607	2.14E-07	3.66E-05
CHST15	51363	1.488248713	4.061318108	2.41E-05	0.001297513
CHSY3	337876	1.300315097	1.209612868	0.001407313	0.024932361
CIDEC	63924	2.736500652	1.814443694	2.36E-06	0.000239495
CIITA	4261	1.279612718	2.016256577	0.000539774	0.012763147
CILP	8483	2.050076836	2.870750677	0.001656684	0.027660851
CITED4	163732	1.212539683	3.315905209	0.000816918	0.016944124
CLCF1	23529	1.653635436	3.034968106	5.14E-06	0.000436226
CLDN15	24146	1.468000404	5.382831321	0.001769489	0.029055666
CLDN18	51208	6.910267689	1.993051758	2.64E-14	3.90E-11
CLDN6	9074	4.712147992	-0.796803205	2.30E-08	6.09E-06
CLDN9	9080	1.974918583	1.770083357	0.000102529	0.003800314
CLEC12A	160364	2.402417967	-0.50451506	3.51E-06	0.000323807
CLEC12B	387837	2.850569913	-3.245527907	0.000388357	0.010114832
CLEC1A	51267	1.061823071	0.370592667	0.002963464	0.04125123
CLEC2B	9976	1.760271362	1.664369345	2.69E-06	0.000266023
CLEC4A	50856	1.605235616	1.137206293	0.000346005	0.009297062
CLEC4D	338339	3.190749641	-2.245351381	3.04E-05	0.001543597
CLEC4E	26253	2.527908624	0.500474529	3.34E-05	0.001650977
CLEC4GP1	440508	2.911549019	-3.126599651	0.000196595	0.005980132
CLEC7A	64581	1.4640365	1.852647115	0.000401843	0.010388167
CLEC9A	283420	1.563165032	-2.586991938	0.002418802	0.036167818
CLIC3	9022	2.162586777	3.126346948	5.54E-08	1.26E-05
CLIP4	79745	1.323761031	1.614039403	0.001908859	0.030662779
CMKLR1	1240	1.152002123	2.530079333	0.002204556	0.03417448
CMTM2	146225	2.506455556	-1.102859201	7.62E-06	0.000567518
CMTM3	123920	1.13499163	4.764740308	0.000796112	0.016675876
CNDP1	84735	3.486201172	-2.454741252	3.24E-06	0.000309955
CNR1	1268	1.91075912	-0.500574976	0.000870353	0.017659993
CNR2	1269	2.268740738	-2.417768467	1.71E-05	0.001015793
CNRIP1	25927	1.306242077	2.287559736	3.29E-05	0.001644306
CNTN2	6900	2.442171166	-1.681836879	1.30E-05	0.000841086
CNTNAP3	79937	2.904244153	0.122229174	1.32E-07	2.50E-05
COL14A1	7373	1.095960685	5.029665288	0.0008658	0.01758774
COL1A2	1278	1.403970611	11.11370783	0.002550378	0.03738609
COL23A1	91522	1.588445924	-0.934111065	0.000132309	0.0045684
COL24A1	255631	1.876103722	0.815542284	0.001089494	0.020730775
COL29A1	256076	2.64113974	-2.909085357	0.000180152	0.005614781
COL3A1	1281	1.698892901	11.30151682	0.000132502	0.0045684
COL5A2	1290	1.531259718	7.989705053	0.000446876	0.011256953
COL5A3	50509	1.224883178	4.524658122	0.003033342	0.041766849
COL6A1	1291	1.45285667	8.407551384	0.000173684	0.00551005
COL6A2	1292	1.133435203	8.93712927	0.003895687	0.049449253
COL6A3	1293	1.30803089	9.034419031	0.003064706	0.042066178
COL6A6	131873	2.786578114	-1.545051066	0.000131235	0.004545565
COLEC10	10584	5.306942554	0.494340059	4.08E-15	9.04E-12
COLEC12	81035	1.938866428	2.703053739	0.000102647	0.003800314
COX6B2	125965	1.707073146	1.379453159	0.001040768	0.020171563
CP	1356	2.839966142	1.305203899	3.78E-07	5.49E-05
CPA3	1359	1.924120984	2.467928287	0.000169526	0.005467548
CPA4	51200	4.047852042	0.313202929	1.33E-08	3.94E-06
CPEB1	64506	2.21459945	-1.698638548	0.000123618	0.004349689
CPNE4	131034	3.608766506	-2.855567751	6.88E-06	0.000524806
CPS1	1373	4.22170063	2.080050548	1.64E-10	8.10E-08
CPT1C	126129	1.185386369	1.068423996	0.003337711	0.044605105
CPVL	54504	1.35588315	3.965213312	5.49E-05	0.002422053
CPXM1	56265	1.088054062	4.126504354	0.003311261	0.044385416
CR1	1378	2.08057299	1.109568238	7.26E-05	0.002960919
CRABP2	1382	1.62916572	3.328313988	0.001346144	0.024186941
CRB2	286204	-1.420501736	2.9436367	0.001553372	0.026693316
CRCT1	54544	5.585266564	-1.756493353	3.59E-06	0.000330004
CREG2	200407	3.822374894	-1.160785651	3.08E-09	1.14E-06
CRIP2	1397	1.196372617	5.400432029	1.44E-05	0.000908395
CRISPLD2	83716	1.317698184	5.426688558	0.000142954	0.00483805
CRLF1	9244	1.730540169	-0.171665934	0.001822708	0.029680601
CRYAB	1410	1.416543745	3.722369563	0.000814091	0.016925077
CSF2	1437	2.503011021	-0.168269979	0.000213654	0.006400238
CSF2RB	1439	1.954289326	3.330054562	4.99E-07	6.91E-05
CSF3R	1441	2.965817756	3.369354186	2.45E-09	9.26E-07
CSMD3	114788	3.183279052	-2.266369756	9.02E-05	0.003501453
CST6	1474	3.946212379	2.132189734	1.21E-07	2.37E-05
CTGF	1490	1.870189779	7.528869901	1.60E-07	2.86E-05
CTHRC1	115908	1.390393922	5.424097571	0.003235999	0.0436073
CTNND2	1501	1.667608713	-2.319555012	0.001309265	0.023652993
CTSE	1510	1.99380119	3.59417717	0.00264932	0.038447655
CTSG	1511	3.016753367	-0.383939285	3.31E-05	0.001644461
CTSK	1513	1.411041347	6.454164475	5.63E-05	0.00247107
CTSW	1521	1.645728845	0.400139825	0.001107911	0.02096873
CUBN	8029	1.199306301	-0.726839147	0.000829554	0.017060515
CX3CL1	6376	1.170320449	4.570522208	0.002869904	0.040489158
CXCL10	3627	1.393011909	3.186338779	0.003021054	0.041725365
CXCL12	6387	1.479905255	4.750314917	1.39E-05	0.000880886
CXCL13	10563	2.766981441	1.369077419	6.59E-06	0.00050558
CXCL17	284340	2.574714776	-1.471230245	0.000174364	0.005511891
CXCL5	6374	2.294960531	4.451089911	0.000464473	0.011568768
CXCL6	6372	1.922110751	2.075422374	0.000672869	0.014804789
CXCL9	4283	1.80455184	3.390930663	5.83E-06	0.000468124
CXCR1	3577	2.8712634	1.184431867	2.44E-05	0.001307239
CXCR2	3579	2.364261492	1.570704811	7.52E-05	0.003030324
CXCR4	7852	1.663001296	4.772663848	3.09E-07	4.85E-05
CXCR5	643	2.606364839	-0.717310765	2.29E-06	0.000233571
CYBRD1	79901	1.144998476	5.658220246	0.002483338	0.03682234
CYP1A1	1543	3.960100263	-2.664115828	5.04E-05	0.00225682
CYP1B1	1545	2.143128043	2.948405323	0.000432345	0.011000285
CYP27C1	339761	2.584385837	-0.427329247	9.14E-07	0.000114165
CYP2E1	1571	1.590834806	-0.66059918	0.002201402	0.034155443
CYP46A1	10858	1.448875256	-1.988066416	0.001398824	0.024856449
CYP4B1	1580	3.254238876	-0.581414458	3.68E-08	8.94E-06
CYP7B1	9420	1.781999137	0.019740384	6.80E-05	0.002818985
CYR61	3491	2.163944383	6.72266087	3.25E-08	8.00E-06
CYTH4	27128	1.490356754	2.937920714	0.00020033	0.006052208
CYTL1	54360	2.096733069	-0.792334042	6.00E-06	0.000474883
DAPK1	1612	1.596759137	4.119522136	0.000654269	0.014565982
DARC	2532	1.856217571	3.000905736	8.98E-05	0.003501453
DAZL	1618	2.047066311	-3.195596017	0.001560081	0.02675674
DCBLD2	131566	1.840201863	5.531952607	3.63E-05	0.001762208
DCC	1630	2.615579471	-2.517458169	0.000830226	0.017060515
DCLK1	9201	1.789808098	0.498759842	0.000220675	0.006522416
DCN	1634	1.481718865	7.720423346	0.000118184	0.004232389
DGKA	1606	1.050069144	4.528324205	3.80E-05	0.001814773
DGKB	1607	5.734021473	0.807777896	5.03E-15	9.91E-12
DHRS9	10170	2.813942871	4.380423942	3.48E-05	0.001703782
DKFZp686O24166	374383	-1.480433655	4.294484447	0.000756054	0.016154048
DKK1	22943	4.902199551	3.105723799	1.20E-09	4.94E-07
DLC1	10395	1.243442199	4.112484669	1.20E-05	0.000800233
DLX6AS	285987	-4.01115519	-0.735741438	0.001574907	0.026881033
DNAJB4	11080	1.086827323	3.144474728	0.000281546	0.007927672
DNER	92737	2.010394082	-1.283774301	0.001035412	0.020089716
DOCK2	1794	1.212921629	2.791902649	0.001885539	0.030481445
DOCK4	9732	1.159880813	2.808082263	0.000668227	0.014720918
DOK3	79930	1.162804393	2.523264454	0.000900619	0.018046987
DPCR1	135656	4.40004078	-1.439423045	3.77E-08	9.05E-06
DPEP2	64174	1.236183301	0.255062938	0.003772457	0.0484788
DPEP3	64180	2.396937006	-3.187164685	0.000490674	0.012035415
DPP10	57628	-3.222953669	0.594979695	0.001847626	0.030005316
DPYD	1806	1.988685699	2.727679194	4.98E-07	6.91E-05
DPYSL5	56896	2.672476122	-2.339014008	5.26E-05	0.00233933
DSCAML1	57453	2.5155219	-0.417549507	3.53E-05	0.001725222
DSEL	92126	1.537936218	1.402775338	0.000195632	0.005961067
DTX1	1840	1.097097509	1.538602889	0.002159748	0.033656394
DUSP1	1843	1.725076771	6.971283853	7.85E-06	0.000579958
DUSP4	1846	1.608248394	4.074800062	0.002735781	0.039189287
DUSP5	1847	1.696096806	4.886963194	5.74E-06	0.000467301
DYSF	8291	1.009604617	4.254975175	0.001027275	0.020001807
EBF1	1879	1.382211256	1.544549012	0.000281234	0.007927672
EBF3	253738	1.89342669	0.163869811	0.000133485	0.004578781
EBI3	10148	1.469666811	0.228579618	0.000788908	0.016623766
ECM1	1893	1.002476825	5.535569159	0.003401494	0.045196448
ECM2	1842	1.397374716	2.404952033	0.002695065	0.038888752
EFEMP1	2202	1.185729859	5.062729168	0.001251515	0.022833704
EFNA5	1946	2.117968744	2.055486093	0.000219873	0.006509559
EFS	10278	1.239710695	1.898455295	0.002427043	0.036229179
EGOT	100126791	2.368933451	-2.460949654	0.000500093	0.012148834
EGR2	1959	1.877861047	2.821616774	0.000156271	0.005170349
EGR3	1960	2.19718312	3.703685373	3.32E-05	0.001644461
EHD2	30846	1.22989651	5.824344129	0.000334318	0.009039271
ELAVL3	1995	2.720413728	-2.759538501	0.000136745	0.004672518
ELAVL4	1996	2.977484948	-2.038285966	6.22E-06	0.000483983
ELFN2	114794	2.940096378	0.973109456	3.39E-06	0.000315642
ELOVL4	6785	1.27280957	-0.446016261	0.00105737	0.020404132
EMP1	2012	1.609435989	7.113723099	8.46E-06	0.000614749
EMR1	2015	2.22881197	-0.579252509	1.69E-05	0.001013041
EN2	2020	2.430357612	0.022116935	0.00124027	0.022675206
ENGASE	64772	-1.037030199	6.767160687	0.003222301	0.043455729
ENTPD3	956	2.480636793	-0.036576418	5.03E-08	1.17E-05
EPB41L3	23136	1.20501802	3.630113067	0.003355629	0.044743402
EPHB6	2051	5.817248962	4.141012398	3.10E-23	5.50E-19
ERBB2	2064	2.093008201	8.973277829	2.18E-07	3.69E-05
ERMN	57471	2.010048545	-0.224204666	0.001668754	0.027754781
ERRFI1	54206	1.266614536	6.26466364	0.000175461	0.005513984
ESR1	2099	1.463648363	-1.088627543	0.001688206	0.028005621
ETS1	2113	1.303803635	6.019657511	0.000119848	0.004259286
EVI2A	2123	1.663766639	2.164538167	9.43E-05	0.003604449
EVI2B	2124	1.437682272	2.832440214	0.000167656	0.005445435
EYA4	2070	2.101301694	-0.873473202	0.000886422	0.017869455
F11	2160	2.616754356	-2.547458743	0.000731747	0.015729457
F13A1	2162	1.636534893	4.291157485	0.000315347	0.008643518
F3	2152	2.469587436	5.667068794	3.02E-11	1.73E-08
F5	2153	2.170063248	2.706781962	0.000171879	0.005490389
FABP4	2167	2.868423941	3.935269472	0.002704568	0.038994161
FABP7	2173	3.036172381	-3.143083672	0.00052595	0.012570346
FAM107A	11170	1.763024773	1.707905774	3.19E-05	0.001606307
FAM115C	285966	1.26367797	2.091540998	0.000285759	0.008005759
FAM129A	116496	1.455928059	3.790685661	0.000166674	0.005434078
FAM131B	9715	1.810782285	2.95168556	0.001029567	0.020020111
FAM155B	27112	-2.599981739	2.231832921	0.002056897	0.032539704
FAM20A	54757	1.827299828	1.790719166	1.98E-05	0.001135055
FAM20C	56975	1.312240532	4.770108341	1.59E-05	0.000973226
FAM3C	10447	1.549099591	6.32861797	8.01E-07	0.000102201
FAM46B	115572	1.973437255	0.953874547	2.73E-05	0.001420207
FAM49A	81553	1.319042109	0.723574556	0.000623244	0.014026156
FAM65C	140876	1.411072265	1.218966078	0.000268476	0.007642312
FAM69C	125704	2.428570995	-1.52038788	0.000396301	0.010289895
FAM78A	286336	1.185721273	2.00421473	0.000629635	0.014134104
FAM83A	84985	5.112312795	2.548888012	9.17E-12	5.80E-09
FAM9A	171482	5.09635486	-2.436901881	1.18E-06	0.000134572
FAP	2191	2.043822377	4.698562979	4.63E-05	0.002116856
FAT3	120114	1.731724392	-0.625590638	0.001238198	0.02266069
FBLN2	2199	1.600413964	5.697244397	0.001309757	0.023652993
FBLN5	10516	1.346223751	4.149314038	6.86E-05	0.002821831
FBXL20	84961	2.702277855	4.113024898	2.47E-10	1.13E-07
FCAR	2204	2.979836025	-0.489675484	1.59E-05	0.000973226
FCER1G	2207	1.34451036	3.97010995	0.000618102	0.013963583
FCER2	2208	2.198713767	-1.436948092	0.003019594	0.041725365
FCGR1A	2209	1.497326819	1.816850455	0.002682243	0.038750466
FCGR1B	2210	1.589074225	1.309706101	0.000775182	0.016463567
FCGR1C	100132417	1.720816079	0.807390477	0.00195509	0.031348619
FCGR2A	2212	1.520875563	5.048927062	1.23E-05	0.000813262
FCGR3A	2214	1.584146775	4.882356883	0.000538878	0.01275895
FCGR3B	2215	2.126833792	2.803809044	0.000815635	0.016937312
FCRL1	115350	2.780127717	-1.975284168	0.000106937	0.003926352
FCRL3	115352	2.189848049	-1.438515672	0.00029019	0.008066186
FCRL4	83417	2.273882743	-2.911758921	0.000947299	0.018788839
FCRL6	343413	1.778068671	-1.939338612	0.001924956	0.030893372
FERMT1	55612	-1.308377016	8.741601406	0.000452252	0.011376232
FERMT3	83706	1.851795333	4.207878011	6.51E-08	1.42E-05
FEZF1	389549	2.610272669	-1.199521129	0.003443498	0.045504471
FFAR2	2867	2.581863268	1.232561222	4.58E-05	0.002097941
FFAR3	2865	1.697317072	-1.510292225	0.003664198	0.0474313
FGD2	221472	1.090505861	2.026666262	0.001230399	0.022564527
FGF2	2247	2.06717597	2.050683686	9.21E-07	0.000114165
FGF7	2252	1.50024357	2.494934824	0.000178954	0.00559713
FGFBP2	83888	1.843368902	-2.129551988	0.00037812	0.009963709
FGFR3	2261	-1.71467144	5.700345401	0.00070923	0.015357121
FGGY	55277	1.786568536	5.596652689	0.001236203	0.022647549
FGR	2268	2.180268827	2.865131408	1.75E-07	3.02E-05
FHDC1	85462	-1.30469864	5.313522214	0.001980443	0.031612218
FIGN	55137	1.491371715	-1.381846672	0.00094262	0.018719396
FLI1	2313	1.04733278	2.784123892	0.000503335	0.012210854
FLJ42709	441094	1.519771532	1.117909843	0.000167425	0.005445435
FLRT2	23768	1.273828878	2.369903571	0.003944459	0.049751799
FLRT3	23767	1.788941363	3.244934654	0.000548112	0.01289154
FMNL1	752	1.382028213	3.784848091	8.14E-05	0.003223913
FMO1	2326	3.506832501	0.343447606	1.35E-07	2.52E-05
FMO2	2327	2.124870448	0.11410047	0.003512054	0.046033091
FOLR1	2348	2.327683656	3.222007777	0.000683897	0.014961486
FOLR2	2350	1.575038977	2.655977675	0.001689749	0.028005621
FOSB	2354	3.048244821	5.854530289	1.53E-07	2.79E-05
FOSL1	8061	1.843050363	4.00988985	3.35E-07	5.07E-05
FOXC1	2296	2.076028887	3.111367776	1.62E-05	0.000984532
FPR1	2357	2.801165839	3.307669173	2.82E-07	4.55E-05
FPR2	2358	3.094868668	1.483031854	6.42E-06	0.000497233
FRMD6	122786	2.36288035	4.422178423	9.30E-08	1.92E-05
FSCN1	6624	1.703270184	5.77025173	1.80E-06	0.000193479
FST	10468	2.101103045	1.099307514	0.000193701	0.005912374
FSTL1	11167	1.055948442	7.790083953	0.000345981	0.009297062
FSTL3	10272	1.229388825	5.086404902	0.001005853	0.019688521
FUT9	10690	3.182580032	-3.191122361	0.000149179	0.004991595
FXYD7	53822	1.840458008	-2.812095529	0.003844192	0.049186253
FYB	2533	1.614223883	2.638190571	1.54E-05	0.000955204
G0S2	50486	2.372099479	4.686459571	1.91E-08	5.28E-06
GABRA2	2555	-3.421553339	2.122293612	0.001025383	0.020001807
GADD45B	4616	1.065259266	4.667578217	0.000523408	0.012526478
GALNT14	79623	4.752194926	1.146380366	3.66E-15	9.04E-12
GALNTL2	117248	2.140092024	1.94798924	1.75E-06	0.000188739
GAP43	2596	2.41064492	0.049693173	8.19E-05	0.003235348
GAPT	202309	1.642193408	-0.369487368	0.001208643	0.022303922
GAS1	2619	2.530852302	3.539560069	2.91E-05	0.001484933
GATA3	2625	2.064806668	0.935625013	1.55E-05	0.000955666
GATM	2628	1.342053068	3.413799077	0.000368694	0.009758838
GBP1	2633	1.243054836	4.784367993	3.61E-07	5.33E-05
GBP4	115361	1.284561386	4.023217484	1.14E-05	0.000767728
GBP5	115362	1.597132558	2.246395417	9.48E-05	0.003614806
GCG	2641	8.037169988	4.881845652	1.95E-13	2.47E-10
GCNT4	51301	1.45653228	-0.897217619	0.000710385	0.015363385
GDF1	2657	2.28808628	-2.660717944	0.001465719	0.025735704
GEM	2669	1.420632769	4.7114123	1.27E-05	0.000826189
GFPT2	9945	2.197887668	3.194671225	2.32E-05	0.001264474
GGT5	2687	1.232162872	4.555194993	0.002233794	0.03438724
GGTA1	2681	1.553550808	0.884660704	0.000227064	0.006688964
GIMAP1	170575	1.064825538	1.249269851	0.002046436	0.03240312
GIMAP4	55303	1.013056591	3.244071982	0.000642732	0.014373527
GIMAP5	55340	1.204832391	2.695135697	0.000191807	0.005884948
GIMAP6	474344	1.017458517	3.072120945	0.001241803	0.022679845
GIMAP7	168537	1.105322552	1.830442777	0.001112197	0.021027404
GJA1	2697	1.381337209	5.139249119	8.96E-06	0.000640686
GJA5	2702	1.118395504	2.916252964	0.001217413	0.022419104
GJB2	2706	1.003160518	5.921320119	0.002675907	0.038706805
GJB4	127534	1.6946932	2.92660652	0.002086854	0.032925507
GJB5	2709	2.309899523	1.595160633	0.003333916	0.044587986
GLI2	2736	1.266757847	2.178992441	0.001897441	0.030590197
GLIS3	169792	1.383992242	2.195167413	0.002265645	0.034756882
GLS2	27165	-1.651696107	2.913975555	0.000993775	0.019516735
GLT1D1	144423	2.615084183	-1.108986686	4.64E-06	0.000401468
GLT8D2	83468	1.295610361	3.170822118	0.001460236	0.025664843
GLYAT	10249	3.380672024	-3.247949625	0.000271539	0.007717102
GMFG	9535	1.197327665	2.901460211	9.11E-05	0.003525695
GNG11	2791	1.065225806	3.630343182	7.04E-05	0.002889048
GNG2	54331	1.210460044	3.132079836	9.37E-05	0.003587702
GNG3	2785	1.530717162	-1.614337002	0.003465509	0.0455915
GNLY	10578	2.034392575	1.445843638	1.95E-06	0.000206345
GOLIM4	27333	-1.01180166	6.926302873	7.43E-05	0.00300726
GPC6	10082	1.640937962	3.544006628	5.69E-05	0.002488649
GPER	2852	1.454280483	1.714748412	0.002391198	0.036019445
GPIHBP1	338328	2.573492407	-0.206946504	0.000114031	0.004118588
GPR109A	338442	2.950695921	2.540963788	1.67E-05	0.00101095
GPR109B	8843	3.034257791	2.411663873	1.96E-05	0.001126778
GPR110	266977	2.118423368	0.549163307	0.00153969	0.026561158
GPR114	221188	1.216419053	2.366205941	0.003392449	0.045132553
GPR132	29933	1.451692618	1.790189164	3.29E-05	0.001644306
GPR158	57512	1.760426066	-0.143334407	0.003598786	0.046858198
GPR162	27239	1.037462938	0.592474897	0.000795887	0.016675876
GPR171	29909	1.464925245	-0.785772243	3.08E-05	0.001558436
GPR183	1880	1.414817004	2.568030657	0.000437905	0.011078881
GPR65	8477	1.525243022	1.055081669	0.00088849	0.017884777
GPR68	8111	1.349759014	2.766841177	0.003087938	0.042229677
GPR84	53831	2.522444706	0.911290383	5.77E-06	0.000467301
GPR85	54329	1.377013136	-0.874025969	0.002415264	0.036158515
GPR87	53836	7.815362549	0.081970943	4.45E-13	5.26E-10
GPR97	222487	2.734180475	1.16830735	2.11E-08	5.66E-06
GPRC6A	222545	-6.645928555	-1.251388095	0.001186427	0.022044286
GPX3	2878	2.264704645	5.669351241	4.60E-07	6.48E-05
GRASP	160622	1.098152921	2.126752067	0.000558876	0.013051006
GRB7	2886	2.106671991	6.895106086	3.46E-07	5.19E-05
GREM1	26585	1.754646683	6.811183738	7.84E-05	0.00313097
GRIA3	2892	2.835619883	-1.54300167	3.31E-06	0.000310319
GSTT2	2953	1.621206453	1.784379119	0.003903742	0.049449253
GUCY2C	2984	-1.069657953	7.011838066	0.001115469	0.021046814
GYPC	2995	1.080422867	3.140077104	0.003360231	0.044771103
GZMA	3001	1.55476848	1.53561921	3.97E-05	0.001876126
GZMH	2999	1.536705383	-0.106901587	0.001663383	0.027724091
GZMK	3003	2.325962313	0.236846179	5.37E-06	0.000451489
GZMM	3004	1.602614661	-0.762654368	0.002786376	0.039640991
HABP2	3026	2.588463807	-0.835220008	0.003940077	0.049745195
HAL	3034	2.591680251	-0.717402767	1.40E-06	0.000155718
HAVCR2	84868	1.200041368	2.833586312	0.002324862	0.035420196
HBA2	3040	1.582226478	4.497582099	0.0013519	0.024241247
HBB	3043	2.282979933	4.534711596	6.90E-06	0.000524806
HBEGF	1839	1.327417555	5.475744717	0.000657078	0.014580047
HBG1	3047	2.750612833	-3.051542795	0.001016077	0.019844841
HCG4	54435	2.357713297	-1.196025173	0.000114976	0.004144292
HCK	3055	1.427196169	3.653705015	0.000360802	0.009592888
HCLS1	3059	1.251127046	4.001703963	0.00026488	0.007576437
HCST	10870	1.32093187	1.457038153	0.000833578	0.017109574
HDAC9	9734	1.401064207	1.867557217	0.000696281	0.015153928
HDC	3067	2.053768924	-0.516641958	6.50E-05	0.002738134
HEPACAM	220296	3.196544937	-2.781270048	0.000571165	0.013240586
HEPHL1	341208	3.315924186	2.622773938	0.000148076	0.004973445
HES7	84667	2.113682417	-2.623359802	0.002799826	0.039721694
HESRG	790952	3.58318375	-0.139217273	0.000182564	0.005670036
HIVEP3	59269	1.232672988	2.157532255	0.003656492	0.047366124
HKR1	284459	2.276571841	5.389599353	1.90E-08	5.28E-06
HLA-DMB	3109	1.061114088	4.441556235	0.001902228	0.030611715
HLA-DOA	3111	1.160123317	2.903843331	0.003174016	0.043033644
HLA-DPA1	3113	1.204231556	6.472877876	0.000579875	0.013372564
HLA-DPB1	3115	1.126089916	5.945711283	0.001362908	0.024351187
HLA-DQA1	3117	1.471217105	4.968521973	0.0004845	0.011916957
HLA-DRA	3122	1.315257066	7.805976323	0.000104133	0.003839272
HMOX1	3162	1.257220563	4.622123414	2.76E-05	0.00142898
HMP19	51617	2.466656142	-0.721521329	0.000145081	0.004892504
HOTAIR	100124700	3.04420846	-1.176365977	0.00052715	0.012582068
HOXB9	3219	-1.366006704	7.664585787	0.003406307	0.045209816
HOXC4	3221	1.990941726	-0.75596741	0.002397532	0.036019445
HRASLS	57110	2.311759899	-1.724742415	0.003182099	0.043110266
HRASLS2	54979	1.908916043	-0.60007742	9.30E-05	0.00357053
HRASLS5	117245	3.967638761	-0.222870756	9.70E-11	5.37E-08
HRH2	3274	1.717135241	-1.324743526	0.000719621	0.015506383
HS3ST5	222537	2.491940989	-1.052336379	0.000797681	0.016675876
HSD11B1	3290	2.359265911	1.554297971	8.21E-06	0.000601423
HSD17B14	51171	1.463699597	1.322185763	0.000122093	0.004313138
HSPA2	3306	2.625927724	4.932766152	1.97E-12	1.66E-09
HSPB3	8988	-4.251125732	-0.17917958	0.00375241	0.048318002
HULC	728655	-6.563311445	2.428667339	0.001483437	0.025918496
IDO1	3620	1.925532706	2.001188378	3.12E-06	0.000301276
IFFO1	25900	1.057258635	2.50999763	0.001431305	0.025256486
IFI6	2537	1.91612983	6.468910813	5.44E-05	0.002404617
IGF1	3479	2.039571357	1.919259739	3.65E-05	0.001769497
IGFBP3	3486	2.11229118	7.791736894	1.05E-07	2.13E-05
IGFBP6	3489	2.124390281	3.600978067	3.48E-07	5.19E-05
IGSF6	10261	1.345018605	1.742929125	0.001606927	0.027166097
IKZF1	10320	1.412886625	2.416840576	8.33E-05	0.003273941
IL10	3586	1.640756776	-1.212663597	0.000793112	0.016675876
IL10RA	3587	1.364752067	3.346097362	7.26E-05	0.002960919
IL12B	3593	2.481399191	-3.204049307	0.000204706	0.006144697
IL12RB1	3594	1.32855935	0.971006394	0.001259189	0.022926553
IL18RAP	8807	2.311178442	-0.604039398	3.26E-06	0.000309955
IL1A	3552	2.309834585	1.455427338	5.79E-05	0.002521176
IL1B	3553	2.238729807	4.909846726	0.000187122	0.005781213
IL1F9	56300	2.512242971	-1.991320775	0.000834895	0.017116798
IL1R1	3554	1.450356884	4.911224843	2.60E-06	0.00025927
IL1R2	7850	2.436991614	3.078576518	1.05E-06	0.000124018
IL1RAPL1	11141	2.954901864	-3.018238208	0.000316519	0.008648919
IL1RAPL2	26280	5.110215829	-2.479091568	1.73E-07	3.01E-05
IL1RN	3557	2.454704899	4.474117914	6.61E-07	8.88E-05
IL20RB	53833	4.497481206	2.175919865	1.41E-18	9.94E-15
IL22RA2	116379	1.83020319	-2.111362101	0.002255135	0.034652645
IL2RA	3559	1.525841748	1.220433479	0.00079698	0.016675876
IL2RB	3560	1.298792778	2.774873278	0.000188365	0.005809498
IL31RA	133396	2.021017224	-2.719725413	0.001591195	0.027032638
IL7R	3575	1.372169339	1.913346689	0.002603408	0.037932916
IL8	3576	2.294349901	7.323670407	0.000232486	0.006803489
INA	9118	1.832774187	-0.92510739	0.000958319	0.01894629
INHBA	3624	2.02207071	4.14139449	9.87E-05	0.003723473
INPP4B	8821	1.080154108	3.658944289	0.002661666	0.038563713
INSL3	3640	1.388525015	-1.431531165	0.002429362	0.036229179
IRAK3	11213	1.551422035	2.612997758	6.38E-05	0.002691894
IRX4	50805	3.177060612	-3.164964893	0.000412522	0.010601751
IRX6	79190	2.677060739	-3.136106682	0.000654623	0.014565982
ITGA3	3675	1.314188152	7.664392866	0.000615874	0.013963583
ITGA5	3678	1.269606152	6.601625053	0.000169673	0.005467548
ITGA7	3679	1.120127654	3.770223035	0.000752438	0.016096189
ITGAL	3683	1.221983121	2.655273217	0.001157666	0.021656171
ITGAX	3687	1.854617111	3.730749512	2.52E-05	0.001335032
ITGB8	3696	1.220496207	4.940993126	0.001176554	0.021940067
ITK	3702	1.254407471	0.706706401	0.001535089	0.026507565
ITM2A	9452	1.063886601	2.303815737	0.001564101	0.02677391
ITPRIP	85450	1.437465535	4.794283099	1.92E-05	0.001117892
JAK3	3718	1.156555034	3.471486544	0.000158568	0.005217154
JPH4	84502	1.947099667	-1.307269849	0.000104716	0.003852768
KCNB1	3745	2.382580985	-2.412434681	0.00110566	0.020948477
KCND2	3751	2.037945393	-0.333087303	0.001979898	0.031612218
KCNE4	23704	1.213220915	2.733043941	0.003557958	0.046419316
KCNJ15	3772	2.112935691	0.700931913	9.18E-05	0.003540549
KCNJ6	3763	2.91617926	-3.013406418	0.00010908	0.003983345
KCNJ8	3764	1.022615034	2.548443251	0.00329233	0.044198475
KCP	375616	1.860179457	1.14791313	1.44E-05	0.000908395
KCTD1	284252	1.177523374	2.317342942	0.003273747	0.043982297
KIAA1409	57578	1.533212639	-2.198151031	0.002500861	0.036958554
KIAA1462	57608	1.184706568	4.413014947	0.001858616	0.030156172
KIAA1755	85449	1.64216274	2.846201788	2.05E-06	0.000211557
KIF1A	547	3.79262021	0.970138682	2.13E-10	1.02E-07
KLF2	10365	1.406207128	4.142764289	4.31E-05	0.001997836
KLHL4	56062	1.594862249	-0.30535615	0.001122156	0.021087814
KLK5	25818	4.52112297	-1.227477119	5.26E-06	0.000443959
KLK6	5653	1.798963017	5.041937854	0.002748229	0.039335831
KLK7	5650	4.006947179	3.695535276	5.25E-08	1.21E-05
KLK8	11202	2.377331348	2.474750993	0.000746321	0.016003942
KLRC2	3822	2.522993931	-0.151243953	0.000262328	0.007515544
KLRD1	3824	2.257085766	0.064067597	7.71E-06	0.000572062
KLRK1	22914	1.880748722	0.162931291	2.52E-05	0.001335032
KMO	8564	1.520779197	-0.064672028	4.74E-05	0.002149523
KPNA7	402569	2.124035561	-0.129367358	6.63E-05	0.002768401
KRT1	3848	3.085472217	-2.989952004	1.02E-05	0.000711175
KRT13	3860	2.481323053	-1.178476877	0.002574562	0.037639964
KRT16	3868	4.601993315	1.970012855	4.67E-09	1.63E-06
KRT17	3872	2.60582272	5.332444411	4.10E-05	0.001921203
KRT6A	3853	4.005449493	3.557383766	1.43E-07	2.64E-05
KRT6B	3854	3.663542888	4.633393518	5.87E-09	1.96E-06
KRT6C	286887	4.041948994	2.546839785	7.03E-08	1.50E-05
KRT7	3855	5.531424678	5.565642171	1.68E-18	9.94E-15
KYNU	8942	2.507231758	1.713658823	1.82E-08	5.21E-06
LAG3	3902	1.327225009	0.748607131	0.001072883	0.020502695
LAIR1	3903	1.210467904	3.359583673	0.00122737	0.022532284
LAMA2	3908	1.50608221	3.271613448	0.000324261	0.008846846
LAMA3	3909	1.581688455	6.682171724	0.000457945	0.011486838
LAPTM5	7805	1.239287696	6.667972141	0.000467369	0.01159207
LAT	27040	1.599204102	2.813000301	0.000140743	0.004772342
LAT2	7462	1.221725682	3.068860631	0.000166693	0.005434078
LCK	3932	1.886073517	3.159579365	1.47E-06	0.000163246
LCP1	3936	1.421381618	5.64305591	1.78E-05	0.001046882
LCP2	3937	1.651181912	3.599820023	1.33E-05	0.000859334
LDHC	3948	-4.841428388	-0.955126837	0.002979632	0.041443759
LECT1	11061	4.012009701	-2.883999618	3.88E-06	0.000350826
LEP	3952	5.025043973	1.112942815	1.65E-06	0.000179325
LETM2	137994	2.260112214	1.150909337	4.54E-06	0.000396958
LGALS7	3963	3.336962882	-0.260790067	8.76E-07	0.000110984
LGALS7B	653499	3.720579919	0.2403514	9.78E-07	0.000117144
LGI4	163175	1.820081983	2.470097121	0.000217386	0.006457495
LHFP	10186	1.375820741	4.137197943	7.48E-06	0.000559533
LIF	3976	1.332743367	5.096785349	1.36E-05	0.000870009
LIFR	3977	1.281869656	1.555592157	0.002224065	0.034356763
LILRA6	79168	1.83407506	1.525594531	0.000389505	0.010128265
LILRB1	10859	1.552223306	1.81623285	0.000368621	0.009758838
LILRB2	10288	1.523969735	2.41724623	0.000605058	0.013809644
LILRB3	11025	1.62382961	1.678830243	0.000626831	0.014088998
LILRB4	11006	1.384306899	2.936709396	0.002346552	0.035597734
LILRB5	10990	1.485002633	1.182761086	0.00394113	0.049745195
LINGO2	158038	2.243335561	-3.152668592	0.002391007	0.036019445
LIPC	3990	2.064110255	-2.001176026	9.28E-05	0.00357053
LIPK	643414	4.955363368	-2.965723151	5.65E-07	7.64E-05
LIPN	643418	3.516298046	-3.041512309	1.60E-05	0.00097765
LMCD1	29995	1.312889487	4.329693317	6.75E-05	0.002803025
LOC100126784	100126784	2.478021709	-0.498604527	6.32E-05	0.002674823
LOC100131726	100131726	3.194618218	-3.09614068	4.24E-05	0.001966416
LOC100133669	100133669	2.438105423	-2.664600089	0.002377965	0.035920641
LOC100216001	100216001	2.922941037	-0.138919669	2.04E-06	0.000211084
LOC145820	145820	2.054193434	-1.25974374	0.000433878	0.011017678
LOC150622	150622	4.988912331	-3.030982165	4.52E-08	1.07E-05
LOC257358	257358	2.44805772	-2.851485074	4.86E-05	0.002189866
LOC284749	284749	2.882042164	0.087598585	0.000974841	0.019187389
LOC285830	285830	1.401037275	0.854033891	0.001065952	0.020442778
LOC339524	339524	1.811129984	-0.11333079	0.000926051	0.018463234
LOC388242	388242	1.517644403	0.655125545	0.000493018	0.012042938
LOC440896	440896	3.140744195	-2.617633762	4.15E-05	0.001934789
LOC441869	441869	1.05563586	0.894675424	0.00236242	0.035777251
LOC642597	642597	-3.713021318	-2.707632455	0.002499553	0.036958554
LOC643008	643008	2.030067083	1.205756647	4.69E-05	0.002133672
LOC728264	728264	1.30240239	3.238108112	0.000665003	0.014704696
LOC84856	84856	1.639403281	-0.488352866	0.000824175	0.016997561
LOX	4015	1.770896903	4.544953821	9.81E-06	0.000690688
LOXL4	84171	1.920883186	1.424209257	6.60E-05	0.002765024
LPAR1	1902	1.595094071	3.104188426	7.49E-05	0.00302685
LPXN	9404	1.209136746	4.038370688	0.000899918	0.018046987
LRAT	9227	4.275350766	-0.767165424	6.87E-08	1.49E-05
LRFN5	145581	1.645006519	-1.466075773	0.000204777	0.006144697
LRP2	4036	2.956644081	-2.072110399	0.000352925	0.009454326
LRP4	4038	-1.664818584	6.356344764	0.001884997	0.030481445
LRRC25	126364	1.404462418	2.326058977	0.000880865	0.017812147
LRRC37A4	55073	-1.241470855	3.439324014	0.001224341	0.022499966
LRRC70	100130733	1.171099624	0.10381873	0.001434508	0.02527697
LRRN3	54674	4.399019281	0.639621704	7.93E-13	7.81E-10
LST1	7940	1.374396639	2.026948719	0.000926597	0.018463234
LUM	4060	1.263382632	8.375916692	0.002084128	0.032925507
LY6D	8581	4.831645612	1.098459461	9.50E-09	2.95E-06
LY86	9450	1.318009165	1.258780304	0.001339502	0.024116469
LY96	23643	1.579978056	1.110983341	0.000198516	0.006028228
LYPD3	27076	1.681227487	2.842124616	0.000528521	0.01259784
LYVE1	10894	1.588573327	1.602826202	0.000543235	0.01282788
LYZ	4069	1.562012873	7.901092769	0.000586508	0.013455539
MAF	4094	1.213686918	4.066083922	0.000169878	0.005467548
MAFB	9935	1.855660676	4.173804247	5.12E-06	0.000436226
MAGEA11	4110	-5.666077137	1.686407508	0.002127348	0.033386187
MAK	4117	2.182760312	-1.069742563	0.000107559	0.003941
MAL	4118	2.680360216	-1.079488339	2.00E-06	0.000210228
MAMDC2	256691	2.074488516	0.690937675	0.000359433	0.009572764
MAMLD1	10046	1.410111463	1.217564944	0.000244501	0.00707397
MAP1B	4131	1.199751079	3.980823749	0.000839438	0.017190065
MAP3K12	7786	1.035186082	1.964525373	0.001583592	0.027003293
MAP3K8	1326	1.232281472	3.472658338	2.60E-05	0.001369602
MAP4K1	11184	1.408778213	1.135311851	0.00167364	0.027790569
MDFIC	29969	1.370491809	3.868455354	0.000487011	0.011962121
MED1	5469	1.057789712	6.324551976	0.001867148	0.030266908
MEFV	4210	2.204574101	-0.452193996	9.13E-05	0.003529277
MEGF10	84466	1.90504219	-0.935443602	0.003550426	0.046419316
MEIS2	4212	1.497435922	1.728824891	0.000480629	0.011854613
MEOX2	4223	2.235910952	0.620123419	0.000172445	0.005490389
MEX3A	92312	-1.292961028	4.599524452	0.001063832	0.020442778
MFAP4	4239	1.073292387	5.445684319	0.002998992	0.041582844
MFSD7	84179	1.572141588	1.73074632	7.42E-05	0.00300726
MGAM	8972	1.722235902	-0.767719823	0.001327526	0.023925151
MGAT3	4248	1.784016791	4.169789347	0.000251255	0.007233367
MGP	4256	1.806842909	6.365153554	9.75E-05	0.003696436
MIA	8190	2.645238982	0.359661605	4.76E-09	1.63E-06
MIA2	117153	2.139990096	-0.646993518	0.000718231	0.015506383
MICB	4277	1.151176276	2.909085485	0.002757938	0.039416571
MLLT11	10962	1.24524276	1.883245473	0.001609999	0.02719211
MMP1	4312	2.620155829	7.014697461	2.02E-06	0.000210228
MMP17	4326	1.656193142	2.509807088	0.001966505	0.031469696
MMP2	4313	1.425748949	8.315855107	0.000615541	0.013963583
MMP25	64386	1.799364014	1.560632874	2.58E-05	0.001361156
MNDA	4332	1.671245914	2.010663559	9.94E-05	0.003733435
MOXD1	26002	1.110721052	3.334397736	0.002276549	0.034893966
MPEG1	219972	1.196451676	4.066575462	0.000738447	0.015854265
MRC1	4360	1.631366734	4.218155404	0.001543995	0.026583702
MRO	83876	1.765755209	-1.089006203	0.002290404	0.035045756
MS4A1	931	2.851305531	0.774115912	0.000159187	0.00522783
MS4A2	2206	2.043807615	-0.46877534	7.45E-06	0.000559533
MS4A4A	51338	1.61077917	2.638966322	0.000192504	0.005885991
MS4A6A	64231	1.293722922	3.949347562	0.000559223	0.013051006
MS4A7	58475	1.516312531	3.130039534	0.000111242	0.004034291
MSC	9242	1.212174424	2.895139084	0.001967965	0.031469696
MSLN	10232	1.701239788	6.630602144	0.002003076	0.031887386
MT1L	4500	1.947793626	0.235058017	7.25E-05	0.002960919
MT2A	4502	1.363974241	5.617906799	0.000244851	0.00707397
MT3	4504	2.613077601	1.868282617	0.000259504	0.007446667
MT4	84560	4.778662655	-2.008175322	1.54E-05	0.000955204
MTTP	4547	3.144412905	2.745371109	0.000171168	0.005490389
MUC16	94025	7.075660611	2.90181213	1.23E-14	1.98E-11
MUC17	140453	2.276324863	4.682906171	0.000500034	0.012148834
MUSTN1	389125	1.622932456	-0.327002751	0.000682418	0.014959207
MXD1	4084	1.239305161	5.734510045	5.66E-06	0.000466702
MYH16	84176	6.288145462	0.817207932	1.03E-12	9.60E-10
MYO1F	4542	1.311281249	3.550787593	9.02E-05	0.003501453
MYO5A	4644	1.516687568	3.175345761	2.03E-05	0.001150942
MYO5B	4645	-1.015389545	7.29318756	8.43E-05	0.003307549
MYOF	26509	1.111886535	6.882783522	0.000438557	0.011078881
MYOZ3	91977	1.62767863	-0.939034571	0.000819321	0.016974119
NAT8	9027	4.150648923	-0.922543475	1.10E-05	0.0007413
NAT8B	51471	3.920891618	-0.528590395	2.82E-07	4.55E-05
NCCRP1	342897	3.459258177	1.086354118	5.07E-06	0.000436226
NCF1	653361	1.677013372	2.255019692	0.000519745	0.012489365
NCF1C	654817	1.91451692	1.743662962	0.001652527	0.027621035
NCF2	4688	1.482422033	3.519112378	0.00051143	0.012339716
NCKAP1L	3071	1.161780926	3.105344026	0.002958755	0.041218044
NCR3	259197	1.883927033	-1.956823432	0.00028163	0.007927672
NCRNA00152	112597	1.033481227	3.782496378	0.000824287	0.016997561
NDUFA4L2	56901	1.150109857	3.914356765	0.001066025	0.020442778
NECAB2	54550	2.021118723	-2.80887337	0.000518404	0.012474045
NEFL	4747	2.616552302	-0.815590075	6.20E-05	0.002642549
NEFM	4741	2.565132446	-1.639294941	4.09E-05	0.001921203
NEGR1	257194	1.207871272	1.969497768	0.001275295	0.023148491
NEUROD1	4760	4.183837431	-1.105057501	1.03E-06	0.000122282
NEUROD2	4761	5.498270115	-2.582127973	2.91E-07	4.62E-05
NFATC1	4772	1.403797808	2.272756589	5.30E-05	0.002348701
NFKBIA	4792	1.15148216	6.42821455	2.91E-05	0.001484933
NGB	58157	3.732938365	-2.386034981	2.14E-05	0.001192991
NGF	4803	1.535625511	-0.923340544	0.00057825	0.01335245
NGFR	4804	2.32705141	2.446078913	1.02E-05	0.000711175
NKG7	4818	1.749256936	1.410334421	1.24E-05	0.000817051
NLGN4X	57502	1.503091216	0.412344722	0.000965678	0.019070536
NLRC4	58484	1.157900288	0.296990311	0.00140211	0.024879421
NLRP1	22861	1.263152159	2.788046888	0.003423204	0.04533764
NLRP3	114548	1.33178364	1.378751639	0.002766486	0.039437986
NMU	10874	1.931383125	2.504111745	0.000334372	0.009039271
NMUR2	56923	3.429042663	-1.914085606	1.75E-05	0.001033552
NNMT	4837	1.305271675	5.452000118	0.000152617	0.005068368
NPR1	4881	1.292094169	2.15449586	0.000853926	0.017426386
NPTXR	23467	1.665750142	3.363305436	0.001605579	0.027166097
NPY1R	4886	1.488264371	0.297969537	0.003093287	0.042229677
NR3C1	2908	1.59457702	3.690158919	9.77E-07	0.000117144
NR4A3	8013	2.37385138	2.550166472	1.58E-06	0.000173222
NRP1	8829	1.46164576	5.375544228	1.10E-05	0.0007413
NRP2	8828	1.223136458	5.23167937	0.003171991	0.043033644
NTNG1	22854	3.579907737	-1.120505512	3.69E-06	0.000335679
NTRK1	4914	1.904229859	-2.035079519	0.000878656	0.017787776
NTRK2	4915	2.064927917	2.878268949	0.001621966	0.027314945
NTS	4922	8.256035478	6.039474817	1.93E-12	1.66E-09
NUAK1	9891	1.069057722	3.862107396	0.002570287	0.037639532
NXN	64359	1.310067701	4.179900205	0.000748652	0.01603453
OASL	8638	1.173118642	3.232779666	0.003092363	0.042229677
ODF3B	440836	1.267944878	1.91514011	0.001185839	0.022044286
ODZ3	55714	1.965315742	2.49404247	0.000886722	0.017869455
OGN	4969	1.89760951	1.691472965	0.002133401	0.033425321
OLFML1	283298	1.072348341	2.402593804	0.003384016	0.045054154
OLFML2B	25903	1.432947842	5.198073048	0.000166042	0.005432818
OLIG1	116448	2.242835194	-2.636902135	0.000583448	0.013420062
ONECUT3	390874	2.932207677	-2.735465436	0.003463204	0.0455915
OPRL1	4987	1.398762381	-0.11732195	0.002435163	0.036229179
OSR2	116039	1.554940876	2.175979777	0.001591411	0.027032638
OTOF	9381	3.466995404	0.311592441	6.18E-06	0.000483983
OXTR	5021	1.70002621	2.207736963	0.000359505	0.009572764
P2RY10	27334	1.545629307	-0.595859358	0.00142571	0.025182807
P2RY13	53829	2.009260277	0.933091297	9.32E-06	0.00066106
P4HA3	283208	1.653151409	1.894826908	0.000522112	0.012526478
PADI1	29943	2.685953844	1.901169801	7.15E-06	0.000542064
PAEP	5047	2.009869664	-2.476993045	0.003321116	0.044483886
PAIP2B	400961	-1.050015175	3.258023154	0.000462311	0.011563652
PALMD	54873	1.447697183	2.170843334	0.00017406	0.005511891
PANX2	56666	2.157186597	0.528517352	0.001992534	0.031776619
PAPPA2	60676	1.840256559	-2.135569342	0.001724243	0.028417953
PARVG	64098	1.29146216	2.332569183	0.000299743	0.008266931
PAX5	5079	2.5058464	-1.582819457	0.000656009	0.014578521
PCDHA11	56138	2.834688685	-2.363631765	0.0001301	0.004523917
PCDHA13	56136	4.752342529	-1.80782584	1.66E-07	2.92E-05
PCDHA8	56140	2.738647806	-2.794322039	0.001469664	0.025749731
PCDHGB6	56100	2.262138419	2.080458699	0.000231385	0.006782438
PCP4	5121	-2.174709641	2.104357086	0.002433726	0.036229179
PCSK5	5125	1.207083462	2.138994955	0.002030276	0.032233587
PDCD1LG2	80380	2.158470584	0.351436441	8.91E-07	0.000112045
PDE10A	10846	1.321978128	1.443401351	0.0020867	0.032925507
PDE1B	5153	1.894857961	1.199552862	4.83E-05	0.002184055
PDE2A	5138	1.376941751	1.86595966	6.04E-05	0.002601103
PDE4B	5142	1.127981675	3.534776025	0.002402013	0.036038322
PDE8B	8622	1.306587736	0.545675293	0.002917222	0.040869724
PDGFC	56034	1.398275831	4.076099017	0.000799284	0.016675876
PDGFRB	5159	1.029714056	6.850132218	0.002821042	0.039958755
PDGFRL	5157	1.944240855	1.746845436	0.000699359	0.015180453
PDPN	10630	1.353820325	4.898315607	0.000118648	0.004232389
PEAR1	375033	1.367231789	2.10970599	0.000177112	0.005549303
PEG10	23089	2.736602925	3.550992776	0.000657722	0.014580047
PER1	5187	1.179868136	4.773677577	0.001503323	0.026162839
PEX5L	51555	4.826177017	-2.258337929	1.13E-06	0.000131126
PFN2	5217	-1.393177966	6.104331105	0.00254842	0.03738609
PGA3	643834	2.28294418	-3.113272753	0.001730725	0.028498307
PGAP3	93210	1.984394881	6.8076442	3.28E-07	5.05E-05
PHACTR1	221692	1.442623469	-0.551249031	0.000101306	0.00377429
PHLDB2	90102	1.760419062	3.467976991	3.40E-06	0.000315642
PHOX2A	401	2.328185797	-2.499877791	0.000434271	0.011017678
PHOX2B	8929	2.802294013	-1.916443073	0.000492528	0.012042938
PI15	51050	2.44313967	2.258181071	2.89E-05	0.001480573
PI16	221476	2.882154637	1.018975757	0.000168602	0.00546617
PIK3AP1	118788	1.441828325	4.11810145	2.16E-06	0.000221736
PIK3CD	5293	1.113140079	2.886247899	0.002356307	0.035715171
PIK3R5	23533	1.67576001	2.012189538	3.37E-05	0.001659102
PIK3R6	146850	1.186657305	0.125390769	0.002487027	0.036823489
PILRA	29992	1.414640694	2.371448482	0.000772745	0.016431478
PIRT	644139	2.546228387	-0.941188814	0.000678519	0.014910595
PKD1L2	114780	3.935694922	-1.840278544	1.10E-09	4.66E-07
PKNOX2	63876	1.871744719	-0.709009768	2.87E-05	0.001475819
PKP1	5317	1.550584312	4.624059985	0.001758371	0.028926664
PLA2G2D	26279	2.963273408	-0.168560093	3.14E-07	4.89E-05
PLAC9	219348	1.791375915	0.63171872	0.000529322	0.012599988
PLAT	5327	1.094576664	6.131433924	0.000438485	0.011078881
PLAU	5328	1.464158776	6.293434118	8.13E-05	0.003223913
PLAUR	5329	1.024401607	6.240984529	0.001077077	0.020556257
PLCB4	5332	-1.666785907	7.670098765	0.000183207	0.005680043
PLCH2	9651	1.913187228	2.271143466	4.17E-05	0.001940625
PLCXD3	345557	2.715589833	-1.755558841	0.000172967	0.005497139
PLEK	5341	2.189331811	4.007714974	2.56E-06	0.000256412
PLIN1	5346	3.075115286	3.050426114	0.000183743	0.005686737
PLIN4	729359	2.444176471	4.200486547	0.001561626	0.026757365
PLK3	1263	1.300575526	4.146137889	6.77E-07	9.02E-05
PLLP	51090	1.781471954	3.466222307	9.48E-07	0.000115896
PLP1	5354	2.143107647	-0.288501733	0.002432759	0.036229179
PLSCR5	389158	8.477826536	-1.41858218	3.43E-12	2.77E-09
PMP22	5376	1.128875126	5.505509453	0.000113547	0.004109475
PNMA1	9240	1.022897943	4.352122264	0.000507231	0.012255078
PNMA2	10687	2.28801365	1.919526511	1.09E-05	0.0007413
PNMA6A	84968	1.846893124	0.556431645	0.002949984	0.041160522
PNMT	5409	2.868655718	-0.454220513	1.64E-05	0.000997061
PODN	127435	1.250309836	4.485281342	0.001161859	0.021688852
PODXL	5420	1.166305813	6.965743716	0.002764439	0.039437986
PODXL2	50512	-1.195789588	6.027871224	0.002335809	0.035546528
PON3	5446	1.774551108	2.006711523	0.000154612	0.005125018
POSTN	10631	2.033158342	8.128690093	0.000109549	0.003989199
POU2F2	5452	1.473092245	1.109539745	0.001078004	0.020556257
PPM1H	57460	-1.082198273	5.845252813	0.001071341	0.020495315
PPP1R16B	26051	1.251907443	2.425656967	0.000215795	0.006421
PPP1R1A	5502	2.287304946	0.311392628	0.001343993	0.024172784
PPP1R1B	84152	1.964114872	9.358491671	3.27E-06	0.000309955
PPP2R2B	5521	1.646755384	-0.940894944	0.002404854	0.036050451
PRF1	5551	2.408774984	2.902669156	1.75E-08	5.09E-06
PRG4	10216	2.279228569	0.429677514	0.000468402	0.011601442
PRICKLE1	144165	1.543411759	2.153378281	0.001595234	0.027066443
PRIMA1	145270	1.883963888	-0.094734565	0.002929737	0.04096542
PRKAR2B	5577	1.602861177	2.294995479	4.11E-06	0.00036843
PRKCB	5579	1.489571538	1.739774134	0.000174735	0.005513796
PRKCDBP	112464	1.172868346	4.322955661	0.000789287	0.016623766
PROK1	84432	3.483548107	-1.855812947	0.001613875	0.027231638
PROK2	60675	3.257344493	0.307665035	1.47E-05	0.000920215
PROX1	5629	-1.66735438	3.953804384	0.003489726	0.045785997
PRPH	5630	2.822591619	0.647205912	4.47E-06	0.00039472
PRR15L	79170	-1.075583349	7.349975966	0.000567378	0.013170005
PRRX1	5396	1.806305368	4.462963276	0.000288693	0.00803719
PSCA	8000	6.831465002	4.144942685	9.51E-15	1.69E-11
PSG9	5678	6.627709477	-0.548610136	3.07E-08	7.67E-06
psiTPTE22	387590	1.753265631	1.456911759	0.003518538	0.046084014
PSTPIP1	9051	1.066354172	1.088432904	0.002731314	0.039188615
PTAFR	5724	1.74150275	2.060949844	0.000613091	0.013939184
PTCH2	8643	1.32313806	0.333709245	0.001587862	0.027032638
PTGDS	5730	1.558092829	3.683862563	2.87E-05	0.001475819
PTGER3	5733	1.255285481	1.838346947	0.002931381	0.04096542
PTGES	9536	1.842983944	5.039281814	2.47E-05	0.001322008
PTGFR	5737	1.584804749	0.657497201	0.000125424	0.004395785
PTGIR	5739	1.305819509	0.983037033	0.000553779	0.012990357
PTGS2	5743	2.804724032	4.527707513	1.06E-06	0.000124399
PTH1R	5745	2.00634762	-0.4695795	0.00014983	0.005002309
PTHLH	5744	3.028762061	1.28124112	1.19E-08	3.58E-06
PTPRC	5788	1.577283419	4.087874494	5.76E-06	0.000467301
PTPRD	5789	-1.392340561	5.209540374	0.001061319	0.020435866
PTPRN	5798	1.943269673	1.250704366	0.00078057	0.016517615
PTPRU	10076	1.793802438	4.480133244	0.000708542	0.015357121
PTPRZ1	5803	2.511509899	-0.995458113	0.000552311	0.012973083
PTX3	5806	1.900853636	0.014851603	0.000172286	0.005490389
PYHIN1	149628	1.809198983	-1.27909671	0.000192391	0.005885991
QKI	9444	1.061477966	4.802527342	0.000340781	0.00919849
RAB27B	5874	1.783918679	0.319835112	0.000684209	0.014961486
RAB31	11031	1.161465424	5.875095754	0.002151496	0.033557283
RAB33A	9363	1.157352298	-0.644091664	0.002231994	0.03438724
RAC2	5880	1.059681009	5.287281543	0.000118465	0.004232389
RALGAPA2	57186	-1.25051731	5.790470426	0.000444449	0.011211748
RALYL	138046	3.216085994	-2.816739052	1.95E-05	0.001124639
RARRES1	5918	1.526199506	4.030211744	0.000388418	0.010114832
RARRES3	5920	2.752120532	4.280872289	1.35E-13	1.84E-10
RASGEF1C	255426	3.362143177	-2.034851136	5.77E-06	0.000467301
RASGRP2	10235	1.606268575	1.172553769	8.67E-06	0.000624898
RASGRP4	115727	1.886620196	0.314642888	5.82E-05	0.002527599
RASSF2	9770	1.079795909	3.483218863	0.000803103	0.016735874
RASSF4	83937	1.41953005	4.282742925	1.33E-07	2.50E-05
RASSF5	83593	1.305737781	3.78795335	0.000145114	0.004892504
RASSF9	9182	1.320190192	0.135276939	0.00392497	0.049647227
RBP7	116362	1.528357832	0.595435809	0.000639747	0.014324846
RDX	5962	1.264402772	4.704946613	0.000125853	0.004395832
REEP1	65055	-2.06145659	3.841044547	0.001618592	0.027285284
RERGL	79785	2.24245364	-2.148048388	0.002812841	0.039874431
RETN	56729	2.70856327	-2.212879204	0.000315921	0.008645891
RETNLB	84666	-4.050663764	3.450697335	0.001658029	0.027660851
RGMB	285704	-1.701023518	6.351235244	0.000463799	0.011568237
RGS16	6004	1.277308201	4.480585122	0.001067442	0.020442778
RGS18	64407	1.726851286	-0.197152858	2.61E-05	0.00137099
RGS2	5997	1.07906968	4.208013931	0.002535891	0.037346281
RGS20	8601	3.5635929	-1.712075916	1.17E-08	3.58E-06
RHOF	54509	1.242117045	4.885234026	0.000666915	0.014720918
RHOH	399	1.586946038	1.637253152	0.000363605	0.009652948
RNASE1	6035	1.259353775	6.958830483	0.000235407	0.006851983
RNASE2	6036	2.249701826	-0.641667125	3.30E-06	0.000310319
RNF43	54894	-1.255799396	8.68968603	0.0003115	0.008564565
RPSAP52	204010	2.015385891	-1.286021572	0.000429226	0.010968148
RRAD	6236	2.433977573	1.759347825	7.93E-07	0.000101964
RSPO1	284654	1.864996902	-2.269541177	0.002875851	0.040508605
RSPO3	84870	1.346098112	1.189383692	0.001604553	0.027166097
RUNX2	860	1.370496371	3.535293605	0.00154985	0.026658623
S100A1	6271	2.041461406	1.678330207	0.00011806	0.004232389
S100A12	6283	2.364077763	-0.996456703	0.000403151	0.010406821
S100A2	6273	1.680499628	3.404751575	0.000312082	0.008567271
S100A8	6279	3.259437678	2.993811558	2.58E-10	1.14E-07
S100A9	6280	1.878816281	5.303167945	4.13E-05	0.001930253
SAA1	6288	2.657440676	3.591952486	6.11E-05	0.002625409
SAA2	6289	2.227878799	2.166513766	0.000421545	0.010787419
SAMD9	54809	1.644832932	4.170476503	1.70E-05	0.001015793
SAMD9L	219285	1.477580351	3.513984706	2.70E-05	0.001407112
SAMSN1	64092	1.844678691	2.109188638	5.41E-06	0.000452948
SASH3	54440	1.072673661	3.043952565	0.002186783	0.033958331
SBSN	374897	2.117731179	-1.967985465	0.003412992	0.045236174
SCARA3	51435	1.133832458	3.268477417	0.001272141	0.023114908
SCARF1	8578	1.054552525	2.688505452	0.000382006	0.010036294
SCEL	8796	3.989157421	3.130882714	2.25E-07	3.76E-05
SCG2	7857	1.675331186	2.332052568	0.001630144	0.027397834
SCN11A	11280	1.868257137	-1.947073409	0.001322602	0.023860656
SCN1B	6324	1.089163174	1.426849071	0.001709608	0.028206374
SDK1	221935	1.572176026	2.379876489	0.000467261	0.01159207
SEC14L2	23541	1.046630508	3.170330025	0.001212417	0.022350324
SELL	6402	2.220371864	2.451810283	7.65E-08	1.60E-05
SELPLG	6404	1.223797098	3.449627953	0.000847978	0.017324932
SEMA3E	9723	2.773409316	0.28226178	7.37E-05	0.002998548
SEMA3G	56920	1.364249192	2.686531706	0.000920343	0.018400629
SEMA7A	8482	1.947288241	3.897693594	4.36E-05	0.002014347
SERPINA3	12	3.662437887	4.327879041	1.57E-10	7.96E-08
SERPINA5	5104	2.420546031	0.79949461	5.57E-06	0.000461775
SERPINB2	5055	4.977392059	1.52695074	2.47E-10	1.13E-07
SERPINB3	6317	2.70146864	-2.402798781	0.003162086	0.042970441
SERPINB7	8710	5.10304431	1.599907746	1.59E-09	6.41E-07
SERPINB9	5272	1.079678695	4.378385896	4.87E-05	0.002189866
SERPINE1	5054	3.193179219	6.816977447	4.71E-12	3.34E-09
SERPINF1	5176	1.560314326	6.102525654	9.77E-06	0.000690516
SERPING1	710	1.180638212	6.64898252	0.001436742	0.02527697
SEZ6	124925	2.498588152	-2.666575954	6.85E-05	0.002821831
SFRP1	6422	2.869376937	2.318267702	1.10E-05	0.0007413
SFTA1P	207107	2.924252892	-2.298461182	3.12E-06	0.000301276
SFTA2	389376	3.26219348	2.695178212	1.16E-07	2.30E-05
SFTPA1	653509	3.433201023	-1.441018627	0.000889938	0.01789361
SGCE	8910	1.385530573	2.880624005	0.000288627	0.00803719
SGCG	6445	2.139034644	-3.029134537	0.00238237	0.035956555
SGK1	6446	1.307476344	5.137398522	8.92E-06	0.000640686
SH2D1A	4068	1.419148797	-0.323244198	0.002849343	0.040263142
SHISA9	729993	-3.42480201	1.873933341	0.002797938	0.039721694
SHROOM2	357	-1.338830087	4.146658262	0.003687481	0.047684178
SIGLEC10	89790	1.776382599	2.516039747	6.21E-06	0.000483983
SIGLEC14	100049587	1.783473917	1.177879517	0.002938718	0.041035609
SIGLEC15	284266	3.683072613	1.022888545	8.82E-09	2.79E-06
SIGLEC5	8778	2.285127119	0.949847247	2.24E-05	0.001229447
SIGLEC8	27181	1.707373134	-0.723355441	0.00120357	0.022233446
SIRPB2	284759	1.553961377	0.572407132	9.68E-05	0.003677511
SIX2	10736	2.258710783	1.23208711	0.001059801	0.020428819
SLA	6503	1.369245202	3.148219535	0.000179866	0.005614781
SLA2	84174	1.317930834	0.071514461	0.000968592	0.019106796
SLAMF8	56833	1.148980258	3.350055249	0.003559844	0.046419316
SLAMF9	89886	2.917439948	-0.453300433	7.66E-07	9.99E-05
SLC11A1	6556	1.786458097	3.221142619	6.84E-05	0.002821831
SLC12A2	6558	-1.083006939	8.833292891	0.000342957	0.009243173
SLC12A3	6559	2.178334436	-3.027448725	0.000472179	0.011678698
SLC14A1	6563	3.273271145	4.357975616	3.76E-05	0.001800367
SLC16A12	387700	1.644066067	-2.532143564	0.001497045	0.026079166
SLC16A7	9194	3.056746716	-0.594892858	2.47E-08	6.44E-06
SLC17A3	10786	4.140709136	-3.292839947	3.84E-05	0.001825148
SLC18A3	6572	3.304866046	-2.34698798	2.11E-05	0.001181445
SLC1A3	6507	1.450212994	1.879418002	0.002338387	0.035546528
SLC26A9	115019	5.422501271	0.74974634	8.77E-12	5.76E-09
SLC2A10	81031	1.099372533	4.640974203	0.002605294	0.037932916
SLC2A14	144195	1.697788304	1.110911293	0.000779992	0.016517615
SLC2A3	6515	1.654329252	5.347803095	0.000128053	0.00446149
SLC2A5	6518	1.678407201	1.751456334	0.000247188	0.007127866
SLC37A2	219855	1.950711197	3.185738022	8.78E-05	0.003430509
SLC5A7	60482	2.509982338	-2.140839153	0.002716867	0.039107884
SLC6A15	55117	2.425634706	-2.768385702	0.000761176	0.016224402
SLC6A16	28968	1.654016833	-1.954680243	0.001812563	0.029571283
SLC7A14	57709	2.837097924	-1.797447782	0.000386942	0.010114832
SLC7A7	9056	1.088502992	4.476498526	0.000822044	0.016997561
SLC7A9	11136	2.210535904	-0.905264226	0.000917009	0.018354663
SLC9A9	285195	1.227987974	1.216556589	0.000782384	0.016517615
SLFN11	91607	1.036697586	3.359119327	0.002797515	0.039721694
SLITRK2	84631	2.844990954	-2.693890384	2.37E-05	0.001282294
SMOC2	64094	-1.884555827	6.428716854	0.003028974	0.041766849
SNAI2	6591	1.880968969	3.193940099	9.27E-07	0.000114165
SNAP25	6616	2.548730123	-0.962156742	2.20E-05	0.001220946
SNCB	6620	2.545478059	-3.239714543	0.000847044	0.017324932
SNCG	6623	2.752495615	1.796919669	6.02E-08	1.34E-05
SNX32	254122	2.2721025	-0.425503016	0.002487569	0.036823489
SOCS3	9021	1.658828537	6.014752035	4.26E-06	0.000379698
SOD2	6648	1.021232345	8.015997362	0.000235172	0.006851983
SOX17	64321	1.484267352	0.953054956	3.72E-05	0.001790202
SOX2	6657	5.966782106	1.184555637	2.97E-15	8.77E-12
SOX2OT	347689	3.250892687	-2.723381029	1.28E-07	2.47E-05
SPAG1	6674	-1.13187877	5.605476669	0.001122527	0.021087814
SPARC	6678	1.236887181	10.39169768	0.000859794	0.017485765
SPARCL1	8404	1.121755364	6.293304653	0.001557429	0.026737127
SPATA9	83890	1.554211078	-1.840774348	0.000430074	0.01097401
SPATC1	375686	2.631974261	-2.067604963	0.000175509	0.005513984
SPHK1	8877	1.886677993	3.633210742	8.07E-06	0.000594073
SPI1	6688	1.202421406	3.744229489	0.002421734	0.036181154
SPOCD1	90853	1.418662849	1.756596859	0.001360974	0.024351187
SPOCK2	9806	1.98928443	4.527838365	1.85E-06	0.000197431
SPOCK3	50859	4.477990387	-1.236726502	1.57E-07	2.84E-05
SPON1	10418	1.726894917	4.824497409	2.07E-05	0.001171294
SPON2	10417	1.265841745	6.452512721	5.70E-05	0.002488649
SPRR1B	6699	4.70912286	-0.550548108	4.18E-07	5.97E-05
SPRR3	6707	4.032877242	-1.36945499	3.09E-05	0.001559021
SRGN	5552	1.917926204	5.604797809	1.33E-06	0.000149933
SRPX	8406	1.73335865	2.472920897	9.98E-05	0.003743616
SST	6750	2.432062381	-1.39106906	0.00019054	0.005856208
SSTR2	6752	1.434720666	-0.867627587	0.001803088	0.029443796
ST3GAL6	10402	1.456717906	0.616073154	0.001411617	0.024983647
ST6GALNAC2	10610	1.61245604	2.312106805	0.000555933	0.013023656
ST8SIA4	7903	1.06988501	2.60670607	0.00355624	0.046419316
STAB1	23166	1.10181463	5.219332544	0.000379303	0.009980067
STAC	6769	1.708318168	-0.944480388	0.00324332	0.043672774
STAC2	342667	1.755513037	-2.34261541	0.000823444	0.016997561
STARD3	10948	2.198085212	6.478897277	4.79E-09	1.63E-06
STAT4	6775	1.262237242	0.205080488	0.00259712	0.037907262
STEAP4	79689	2.891369528	2.616093919	6.51E-13	7.22E-10
STK32B	55351	1.182642041	-0.347809164	0.001818136	0.029634944
STMN4	81551	2.789989123	-2.644663208	5.16E-05	0.002300445
STON1-GTF2A1L	286749	3.753605222	-1.85955283	0.000386096	0.010113786
STOX2	56977	1.816201842	-1.670371233	0.000608305	0.013865919
STX11	8676	1.835348578	1.384584811	5.83E-06	0.000468124
SULT1E1	6783	2.569569347	-1.458380395	0.003107494	0.042391002
SUSD2	56241	1.270950911	2.519391796	0.003903696	0.049449253
SV2B	9899	1.654306018	-0.10086041	0.000560044	0.013051006
SYT4	6860	2.839673368	-1.480241166	2.24E-05	0.001229447
SYT8	90019	2.247424658	0.695605944	1.51E-05	0.000940709
T	6862	3.4493996	-1.992937785	9.58E-05	0.003647434
TACR1	6869	2.119061248	-1.304747586	0.000130951	0.004544597
TAGAP	117289	1.673493075	1.992581435	1.43E-05	0.000906324
TAGLN3	29114	2.66158425	-1.669746819	0.000294967	0.008160594
TBC1D10C	374403	1.171262677	1.423763052	0.002302744	0.03517387
TBX21	30009	1.45481085	-1.650918206	0.001256109	0.02289398
TCAP	8557	3.109645366	-0.180585679	1.55E-06	0.000170741
TCN1	6947	2.585731023	3.42781497	0.001703927	0.028187908
TDO2	6999	2.349904211	1.710799332	1.17E-06	0.000134572
TFEC	22797	1.2494761	0.980000564	0.003082257	0.042209074
TFF1	7031	1.952354948	6.281850285	0.000109164	0.003983345
TFF2	7032	4.421681043	3.045253382	2.76E-11	1.63E-08
TFPI	7035	1.761728853	4.372049266	1.36E-06	0.000152968
TGFB2	7042	2.006096247	3.036553521	0.00023413	0.006840288
TGM2	7052	1.497169074	7.840723032	5.87E-06	0.000468739
TGM6	343641	5.85472094	-1.211821328	8.34E-06	0.000608514
THBD	7056	1.123553159	4.029990683	0.000100267	0.003751346
THBS1	7057	1.101807979	8.296791531	0.000875378	0.017741652
THEG	51298	4.722974123	-2.572015001	4.11E-06	0.00036843
TIAM1	7074	1.249026622	1.131641212	0.001470392	0.025749731
TIGIT	201633	1.422315985	0.09619158	0.000476251	0.011763008
TIMP2	7077	1.430137438	8.14922057	0.000457577	0.011486838
TLL1	7092	1.76979146	-0.57208219	0.00056522	0.013137099
TLR1	7096	1.66732834	1.670168809	0.000171247	0.005490389
TLR10	81793	1.954998331	-0.837765804	0.000100938	0.003768485
TLR2	7097	1.436934591	3.090518704	0.000585097	0.013440558
TLR6	10333	1.564388254	-0.27456941	0.002840407	0.040200945
TLR8	51311	1.642473191	0.614497669	0.001067113	0.020442778
TMEM106A	113277	1.147255669	1.780371099	0.001709377	0.028206374
TMEM132C	92293	3.770915891	1.482377714	1.24E-05	0.000817051
TMEM132E	124842	1.735847459	-1.807105211	0.003167997	0.043017815
TMEM200B	399474	1.480575856	1.362491337	0.000413094	0.010601751
TMEM22	80723	1.265400817	0.938925057	0.001366327	0.024376696
TMEM45A	55076	1.436589493	2.766947609	0.000989856	0.01946131
TMEM47	83604	1.044635971	3.900287212	0.001652084	0.027621035
TMEM59L	25789	1.840958572	-0.815044315	0.001360254	0.024351187
TMEM63C	57156	-2.027345043	3.350550253	0.000534103	0.012676117
TMEM90B	79953	1.552938932	1.644291835	0.00116073	0.021688852
TMPRSS11D	9407	3.936786263	-3.128760646	2.84E-05	0.001469384
TNF	7124	1.579268332	0.209861644	0.001489978	0.026007154
TNFAIP2	7127	2.316187334	5.498599455	1.05E-10	5.67E-08
TNFAIP6	7130	2.149457805	2.834770133	0.000181044	0.005632688
TNFSF13B	10673	1.316439363	0.497701061	0.002464793	0.036577945
TNFSF14	8740	1.805560198	-1.883193636	0.000563922	0.013124141
TNFSF8	944	1.351318079	-0.725577264	0.003718746	0.047997262
TNNT1	7138	3.31203677	1.637517505	4.55E-05	0.002092655
TNNT3	7140	3.714118342	-2.002065599	0.000416786	0.010681036
TP63	8626	3.907362128	0.201961531	2.63E-08	6.77E-06
TPSAB1	7177	1.670556628	4.034895042	0.001187115	0.022044286
TPSB2	64499	1.519860783	4.131125053	0.000957027	0.018941879
TPST1	8460	1.275779536	2.61197976	0.000680612	0.014938093
TRAF3IP3	80342	1.076057205	1.328196375	0.002602115	0.037932916
TRAT1	50852	1.652878769	-1.501228836	0.003248589	0.043677385
TREM1	54210	2.245853115	2.08525003	7.87E-05	0.003135436
TRIB2	28951	1.400796504	4.084685922	1.95E-05	0.001124639
TRIM46	80128	1.273699177	0.192328661	0.003606186	0.046920099
TRIM6	117854	1.354193613	0.684037938	0.003754495	0.048318002
TRIM63	84676	2.376893338	-3.082251431	0.000667918	0.014720918
TRNP1	388610	1.920097422	2.416981746	2.22E-05	0.0012282
TRPV2	51393	1.091026636	3.472091891	0.001085539	0.020677708
TRPV4	59341	1.770065777	2.606990696	0.0025125	0.037068782
TRPV6	55503	3.948494763	-2.126483888	5.92E-08	1.33E-05
TSC22D3	1831	1.57487145	6.029950438	2.85E-07	4.55E-05
TSHZ3	57616	1.162895744	2.725829239	0.003001356	0.041582844
TSPAN2	10100	1.456231539	3.8816696	0.000859176	0.017485765
TSPAN32	10077	2.011241466	-1.167519409	0.000103376	0.003819303
TTC9	23508	1.759763455	3.89127282	7.57E-05	0.00303654
TUSC3	7991	1.149215834	2.678592236	0.002397881	0.036019445
TUSC5	286753	3.666435561	1.122340117	0.003902521	0.049449253
TWIST1	7291	1.426870951	2.144629947	0.002537954	0.037346281
TWIST2	117581	1.417618231	-0.357184863	0.003342181	0.044631202
TYMP	1890	1.105050143	5.331510086	0.000781911	0.016517615
UBASH3B	84959	1.137302269	2.205669072	0.003199648	0.043215955
UNC13D	201294	1.554583766	5.481657018	0.0030089	0.041622336
UPK1A	11045	2.631499122	-0.42258903	0.002659812	0.038563713
UPK3A	7380	2.725729162	1.201165638	0.00014885	0.004989982
UPK3B	80761	2.000663167	0.867213417	0.000465132	0.011568937
USH1G	124590	3.10915637	-2.132689965	2.36E-05	0.001278496
VASN	114990	1.490902139	3.974667166	1.92E-05	0.001117892
VAT1L	57687	1.088610559	0.78544581	0.003488197	0.045785997
VAX1	11023	5.21509116	-1.097745036	2.46E-06	0.000247708
VCAN	1462	1.366249752	7.175476066	0.001436622	0.02527697
VEGFC	7424	1.193159986	1.812331099	0.001695899	0.028081304
VGLL1	51442	4.08659414	-0.025162901	5.99E-06	0.000474883
VGLL3	389136	2.021416059	2.740790916	0.000132668	0.0045684
VIM	7431	1.029945834	8.756983826	0.001138207	0.021354843
VIP	7432	2.229444683	3.093906069	0.000407569	0.010505557
VNN2	8875	2.947063208	1.178783656	2.57E-07	4.26E-05
VNN3	55350	2.042255693	-1.585546549	0.00228831	0.035043945
VPREB3	29802	2.269606317	-0.74912058	8.70E-05	0.003405899
VSIG4	11326	1.543979752	3.529821101	0.000299545	0.008266931
VTCN1	79679	3.88706728	-0.586259101	4.47E-06	0.00039472
VWA2	340706	-2.008191083	5.25879798	2.34E-05	0.001271595
WAS	7454	1.135601326	2.2242172	0.002398296	0.036019445
WISP1	8840	1.331288509	2.832678971	0.001493968	0.026051151
WNK2	65268	-1.258652059	7.237151062	0.003001034	0.041582844
WNK4	65266	-1.240307488	5.955500915	0.00017199	0.005490389
WNT7B	7477	4.951523115	1.550275397	7.04E-13	7.34E-10
XIRP1	165904	2.354082971	-0.333852134	1.72E-05	0.001018309
ZBED2	79413	3.566887213	0.923610618	1.12E-06	0.000131126
ZDHHC22	283576	2.816731888	-2.983449653	0.00015717	0.005180763
ZEB2	9839	1.17658724	3.906374839	0.00043127	0.010988722
ZFP36	7538	1.089202397	7.421931312	0.001309104	0.023652993
ZNF185	7739	1.142347223	5.46776088	0.003463179	0.0455915
ZNF345	25850	1.327783401	2.18016783	0.002107246	0.033217695
ZNF365	22891	2.67572624	-0.191883197	0.000161034	0.005278703
ZNF382	84911	1.662136938	-0.786372943	0.000273869	0.007770879
ZNF383	163087	1.702380005	2.507208669	2.11E-05	0.001181445
ZNF385D	79750	1.863455256	-1.355566097	0.000235689	0.006851983
ZNF420	147923	1.444849029	3.017557931	0.000218966	0.006493545
ZNF461	92283	1.757803502	2.419680984	2.43E-05	0.001307239
ZNF467	168544	1.010207832	1.251986892	0.0031961	0.043200948
ZNF527	84503	1.68024099	2.569791392	3.71E-05	0.001790202
ZNF567	163081	1.542925234	2.748945767	5.85E-05	0.00252994
ZNF568	374900	2.201390753	1.118763198	3.47E-05	0.001703782
ZNF569	148266	1.315609734	1.395514761	0.001904623	0.030622474
ZNF570	148268	1.498921099	1.482026592	0.000358996	0.009572764
ZNF571	51276	1.371608725	2.095082447	0.000589402	0.013487032
ZNF585A	199704	1.961639135	3.39106742	5.21E-07	7.16E-05
ZNF585B	92285	2.073655735	2.718571418	7.33E-06	0.000553457
ZNF626	199777	1.245278022	0.007751761	0.001121868	0.021087814
ZNF790	388536	1.964210967	2.949747172	2.68E-05	0.001402791
ZNF793	390927	2.137192815	2.080131398	0.000215627	0.006421
ZNF80	7634	2.349522353	-3.029381856	0.000231134	0.006782438
ZNF826	664701	1.85358891	-1.121172179	2.20E-05	0.00122059
ZNF831	128611	1.849428978	-1.180870573	6.54E-05	0.002748713
ZPLD1	131368	4.081141967	-2.664846772	3.35E-07	5.07E-05
ZSCAN4	201516	2.256600003	-2.801243644	0.002398724	0.036019445
