# Supplementary material for: Immunogenomic pathways associated with cytotoxic lymphocyte infiltration and survival in colorectal cancer
Source: BMC Cancer. 2020 Feb 14;20:124. doi: 10.1186/s12885-020-6513-4 (PMC7023815; doi:10.1186/s12885-020-6513-4)
Supplement: Supplementary file 2 — Additional file 2. This data file includes the results of all differentially expressed genes when comparing each tumor location and stage. This file also includes all results from the pathway enrichment analysis that are included in the visualization (Figure 2). Additionally, the survival analysis from all genes with a significant impact on survival is included in this file. [file 12885_2020_6513_MOESM2_ESM.zip › 3.rectum.meta.low.vs.high.diffSigR4.csv]

gene_symbol	gene_id	logFC	logCPM	PValue	FDR
SVOP	55530	5.868245137	0.719075693	1.14E-11	2.04E-07
STMN2	11075	4.436512776	4.736953428	8.29E-10	6.64E-06
ZNF683	257101	4.320436351	0.298907328	1.11E-09	6.64E-06
RGPD8	727851	7.013004551	-2.214823466	2.30E-09	1.03E-05
GPR83	10888	5.149298514	1.909092824	1.20E-08	3.60E-05
CCL5	6352	2.065421113	3.834957923	1.21E-08	3.60E-05
ACSS3	79611	4.073203005	2.419114955	2.71E-08	6.93E-05
NPVF	64111	8.938260108	-0.711101399	3.35E-08	7.50E-05
TBX1	6899	3.320771055	0.169264591	6.99E-08	0.000139083
FMO2	2327	3.870337485	0.798126313	1.29E-07	0.000230913
UNC5A	90249	3.725030663	0.314259068	2.18E-07	0.000354401
FLJ44054	643365	5.809458903	-2.238645605	2.78E-07	0.00041552
CECR1	51816	1.733481374	4.643840859	3.62E-07	0.000498022
DHRS2	10202	2.793647779	2.064072936	7.27E-07	0.000929595
SPINLW1	57119	4.127571426	-1.668796607	1.01E-06	0.001210535
AP3B2	8120	4.084378751	0.89501143	1.21E-06	0.001356815
CD8A	925	2.321620506	2.543952322	1.30E-06	0.001370563
MMP9	4318	2.128714542	6.246423047	1.75E-06	0.001695285
CTSW	1521	2.149950352	0.993432532	1.85E-06	0.001695285
DLX5	1749	4.534299477	1.771240505	1.89E-06	0.001695285
CYP1B1	1545	3.035965558	3.005764664	2.08E-06	0.00177172
SFTA3	253970	6.64217094	-0.629519842	2.22E-06	0.001807701
CDK5R2	8941	3.519178047	0.373521276	2.42E-06	0.001858315
IBSP	3381	4.476804159	2.522511756	2.49E-06	0.001858315
CSF1R	1436	1.453330909	5.021475762	2.97E-06	0.0021252
LASS1	10715	3.171672302	-0.365290575	3.35E-06	0.002307972
PAGE4	9506	6.162829243	-2.769371179	3.91E-06	0.002592645
ACP5	54	1.32659508	5.53886003	6.09E-06	0.003896064
CYP11B1	1584	6.366174763	-2.965622663	6.35E-06	0.00391884
EOMES	8320	2.345949231	-0.612102453	7.26E-06	0.0043307
SP7	121340	4.250429949	-1.793702271	7.76E-06	0.004482995
ITIH2	3698	5.176283806	-0.725714022	9.68E-06	0.005418354
SCN3B	55800	2.949435372	0.801487125	1.29E-05	0.006915076
SFRP1	6422	2.836320213	2.210432641	1.31E-05	0.006915076
SLC37A2	219855	1.729045254	2.656997529	1.39E-05	0.006935461
PCDHGB1	56104	2.893873912	0.334390842	1.39E-05	0.006935461
FYB	2533	1.938046826	3.337897327	1.48E-05	0.007172107
SFTPB	6439	4.419545399	0.339038866	1.55E-05	0.007282029
FAM75A5	727905	5.929308136	-3.201000452	1.59E-05	0.007282029
RTN1	6252	1.97846138	1.395997535	1.92E-05	0.008580377
KIF1A	547	3.472601181	1.120179498	2.24E-05	0.009552612
GNLY	10578	1.756525524	1.209021982	2.24E-05	0.009552612
IL6	3569	2.905685165	2.789279815	2.33E-05	0.009689156
STOML3	161003	3.119361178	-0.415800124	2.44E-05	0.00993668
UCHL1	7345	2.605461598	2.251037114	2.57E-05	0.010228058
MATN3	4148	2.763233883	2.867185301	3.33E-05	0.012492577
NKX2-1	7080	5.326647294	0.974668401	3.35E-05	0.012492577
PRF1	5551	2.118813355	3.23918885	3.57E-05	0.013049766
C3orf72	401089	3.983144461	-2.805535227	3.79E-05	0.013529852
IGF2BP3	10643	3.082299963	2.737064667	3.85E-05	0.013529852
GZMH	2999	2.313837351	0.684993765	4.32E-05	0.0147025
CRLF1	9244	2.521648716	-0.076855005	4.35E-05	0.0147025
ZCCHC16	340595	5.70480676	-2.181427698	4.64E-05	0.015384123
CD4	920	1.183575064	5.126020577	4.76E-05	0.015486592
SDS	10993	1.601286841	2.410660278	5.19E-05	0.016587705
ANKRD1	27063	3.105972085	-2.04411536	5.52E-05	0.017108837
IL10RA	3587	1.365503983	3.721173353	5.54E-05	0.017108837
PID1	55022	1.514470082	5.03289544	6.33E-05	0.019214395
TLR7	51284	1.92357927	1.319525818	6.69E-05	0.019814114
FCRL6	343413	2.530639959	-1.13774432	6.75E-05	0.019814114
TMEM22	80723	1.955419841	1.453537529	6.98E-05	0.02016578
CHRNA2	1135	4.770781612	-2.490596457	7.40E-05	0.020587109
IL2RB	3560	1.326395313	3.480097477	7.44E-05	0.020587109
LOC145820	145820	2.541164974	-1.219048792	7.47E-05	0.020587109
EMID2	136227	3.199580867	-1.334817859	7.64E-05	0.020730724
LAPTM5	7805	1.261030188	6.736876339	7.89E-05	0.021096329
C1QA	712	1.186828582	5.802983795	8.09E-05	0.021302203
PTPRC	5788	1.474519284	4.70032796	8.49E-05	0.022027851
SPRR2F	6705	4.564088205	-2.928729375	8.87E-05	0.022610449
FER1L4	80307	1.948327057	4.857150373	8.97E-05	0.022610449
HLA-DOA	3111	1.48269884	3.413788417	9.19E-05	0.022854983
FASLG	356	2.038171087	-0.793986975	9.55E-05	0.023177443
DYNC1I1	1780	2.522546942	1.161728489	9.58E-05	0.023177443
SLA2	84174	1.632448999	0.718552983	9.84E-05	0.023356062
POMC	5443	1.951315248	-1.135961928	9.91E-05	0.023356062
C1orf61	10485	3.396456722	-1.068461324	0.00010743	0.024540516
SORL1	6653	1.333721516	8.070116861	0.000109074	0.024540516
C9orf167	54863	-1.869931223	6.406555962	0.000109238	0.024540516
SLAMF7	57823	1.879676525	3.703515865	0.000110103	0.024540516
C1QB	713	1.28601305	6.225566515	0.000111024	0.024540516
ADAM22	53616	1.892619267	1.113331821	0.000113362	0.024751642
C1QC	714	1.211980198	6.290734626	0.000128475	0.027622379
B3GAT1	27087	2.355523571	-0.483481204	0.000130301	0.027622379
LGSN	51557	3.366830176	-0.215779546	0.000133526	0.027622379
SIGLEC8	27181	2.039325698	-0.310002131	0.000133641	0.027622379
APOE	348	1.574411483	6.201149989	0.000134224	0.027622379
CHRNB2	1141	3.219648351	1.299203652	0.000136709	0.027680111
UQCRHL	440567	-1.089405108	5.357796753	0.000137597	0.027680111
TNFSF13B	10673	1.821285288	0.830671851	0.000145985	0.029041292
WFDC8	90199	4.262393026	-3.12088686	0.000148224	0.029162752
JAKMIP1	152789	1.970154978	-0.937048882	0.000166313	0.031677668
ADAM28	10863	1.625637551	1.850315565	0.000166347	0.031677668
PCDHGB7	56099	2.105911963	2.344372906	0.000167561	0.031677668
DPYSL5	56896	3.087344393	-2.077949108	0.000168084	0.031677668
CCL2	6347	1.558295557	4.071056199	0.000175375	0.032118562
HLA-DPA1	3113	1.325860984	6.792713165	0.000176655	0.032118562
TFEC	22797	1.743074339	1.458041913	0.000177536	0.032118562
PANX2	56666	2.199311147	-0.339239887	0.000177599	0.032118562
TNFAIP3	7128	1.031639324	5.911155375	0.000186618	0.033186654
SELE	6401	2.700505005	3.290723701	0.000188134	0.033186654
SEMA7A	8482	1.537384364	3.627929232	0.000189066	0.033186654
CYTH4	27128	1.242503272	3.093209854	0.000191635	0.033311053
CLCN1	1180	2.485280471	-0.521917987	0.000196729	0.033867586
MYO1F	4542	1.020407813	3.814997322	0.000206009	0.034967801
FOXN4	121643	3.871352692	-2.234660001	0.000207811	0.034967801
ITIH3	3699	2.372108173	-0.078896098	0.000208979	0.034967801
EMR1	2015	2.02620824	-0.138435924	0.000213703	0.035149811
MS4A7	58475	1.562363654	3.122830823	0.000213993	0.035149811
KCNJ5	3762	2.234980996	-0.395827843	0.00022853	0.037113109
CHN2	1124	1.581297457	5.281069297	0.000230198	0.037113109
CDKN2A	1029	1.945421742	2.92309102	0.000234787	0.037113109
COLEC11	78989	2.064493067	0.784191535	0.000235234	0.037113109
CBLN4	140689	3.645040596	-2.209902506	0.00023631	0.037113109
LILRB4	11006	1.535299824	3.095554748	0.000242119	0.037674835
TRPC5	7224	4.176790314	-2.881080502	0.000245571	0.037674835
FGL2	10875	1.446569304	4.049650355	0.000250077	0.037674835
PAK7	57144	4.070303869	-2.752081382	0.00025033	0.037674835
CD163	9332	1.72027634	4.690841519	0.000256096	0.038209552
SLC43A1	8501	-1.01253884	5.458639183	0.000259292	0.038366669
DOCK2	1794	1.454893954	3.416782519	0.000261736	0.038410807
C6orf174	387104	2.281664494	1.731700209	0.000266278	0.038499743
SOX2	6657	-6.423483879	1.880731886	0.000266643	0.038499743
SYP	6855	2.060864873	2.468032764	0.000268846	0.038507347
RTN4RL1	146760	2.561430354	0.080337661	0.000273312	0.038665026
HLA-DPB1	3115	1.126777439	6.170487392	0.000276549	0.038665026
MAGEA3	4102	-7.424687301	3.98769938	0.000280193	0.038665026
NKG7	4818	1.598808997	1.734962561	0.000281827	0.038665026
SEMA4A	64218	1.052854576	4.112384671	0.000282904	0.038665026
FOXS1	2307	1.341663905	1.338659395	0.000293378	0.039792769
GZMA	3001	1.661438844	1.7770695	0.000301464	0.040582106
LAIR1	3903	1.352935372	3.499027645	0.000306785	0.040990182
RBM20	282996	2.355026044	-0.48938939	0.000309483	0.041044259
CRYBB1	1414	2.216994581	-1.505198491	0.000311907	0.041061619
SIRPA	140885	1.198732074	5.553879154	0.000317099	0.041440471
IFI44L	10964	2.035411172	2.702680695	0.00033482	0.043142438
LILRA4	23547	2.100706791	-1.835850695	0.000334942	0.043142438
EYA1	2138	3.134297979	1.807549488	0.000343732	0.043739578
HTRA4	203100	1.892271625	-1.684490229	0.000344767	0.043739578
RBP4	5950	-2.420277867	4.712250721	0.000346907	0.043739578
GZMK	3003	2.036497163	0.690236942	0.000360222	0.045100839
FPR3	2359	1.59538657	4.019191171	0.000367779	0.045727251
CD84	8832	1.844805194	1.66095108	0.000385752	0.046812064
CCR1	1230	1.551905363	3.053665465	0.000387075	0.046812064
MGC29506	51237	2.148686641	3.651794147	0.000387099	0.046812064
MOSC1	64757	-1.084556815	4.62751483	0.000389345	0.046812064
CYP4X1	260293	-3.336148874	2.917369898	0.000391591	0.046812064
IL11	3589	2.125740004	2.491845301	0.000392192	0.046812064
COL22A1	169044	2.369604914	1.198770616	0.000399532	0.04737228
CACNB4	785	2.235945626	-0.335082818	0.000404031	0.047590609
SUSD2	56241	1.652117007	2.498044295	0.000411184	0.048116609
