# Supplementary material for: Immunogenomic pathways associated with cytotoxic lymphocyte infiltration and survival in colorectal cancer
Source: BMC Cancer. 2020 Feb 14;20:124. doi: 10.1186/s12885-020-6513-4 (PMC7023815; doi:10.1186/s12885-020-6513-4)
Supplement: Supplementary file 2 — Additional file 2. This data file includes the results of all differentially expressed genes when comparing each tumor location and stage. This file also includes all results from the pathway enrichment analysis that are included in the visualization (Figure 2). Additionally, the survival analysis from all genes with a significant impact on survival is included in this file. [file 12885_2020_6513_MOESM2_ESM.zip › 3.Right.meta.low.vs.high.diffSigR4.csv]

gene_symbol	GeneID	logFC	logCPM	PValue	FDR
4-Mar	57574	2.864243421	0.747307922	4.31E-05	0.002252405
10-Mar	162333	2.926897259	-3.237397564	0.001056104	0.023717196
1-Sep	1731	1.8739884	2.674046785	6.73E-06	0.00066057
ABCA17P	650655	-3.84586138	1.110436341	0.000471284	0.012921453
ABCA4	24	3.305105163	-0.684614536	8.40E-05	0.003667328
ABCA6	23460	1.979818954	-0.667227185	0.000262542	0.008347445
ABCC11	85320	-2.700700273	-1.314735306	0.000346014	0.010347889
ABCC12	94160	5.102509344	-3.09827041	0.000231602	0.007617639
ABCC8	6833	3.363610594	-1.672101424	0.000106412	0.004295125
ABCD2	225	2.480703618	-1.264918284	9.76E-06	0.000830738
ABI3	51225	1.000065712	3.041408879	0.002470963	0.044294028
ABI3BP	25890	1.881317595	2.53759702	0.000735097	0.018022899
ACP5	54	1.367926178	5.433672083	7.90E-05	0.003507827
ACTL6B	51412	5.174419999	-1.42447962	0.001276446	0.027352959
ADAM28	10863	1.419739858	2.098288234	0.001094014	0.024297572
ADAM6	8755	2.908279866	11.26516141	1.24E-06	0.000246044
ADAMDEC1	27299	1.32165072	4.805418377	0.000590791	0.015317454
ADAMTS18	170692	2.161849108	-0.378104217	0.002634178	0.045814974
ADORA3	140	1.313249495	1.471387402	0.001617406	0.032460957
AFF2	2334	3.337889005	0.157191891	1.89E-05	0.001289314
AGXT2L1	64850	3.61426301	-3.077145878	0.002597768	0.045443383
AHSG	197	4.061846759	0.996384357	0.000413441	0.011671003
AICDA	57379	3.663738133	-1.629740296	0.000595145	0.015364413
AIM2	9447	3.025145022	1.951293969	4.19E-06	0.000485614
AIRE	326	3.271736349	-2.501337669	0.000995265	0.022803027
AKR1B1	231	1.648732687	4.377836677	1.37E-06	0.000263235
ALOX5AP	241	1.030809474	3.657769477	0.002015306	0.037666363
ALPL	249	1.649259289	2.597305657	0.00012507	0.00478193
AMICA1	120425	1.331114533	2.671351859	0.000823353	0.019711531
AMPD1	270	2.252546571	-1.756136771	0.001775412	0.034747081
ANKRD30B	374860	3.141101658	-2.634422323	0.000977557	0.022511136
ANKRD34C	390616	4.503546555	-1.972362362	0.000188357	0.006490375
ANKRD55	79722	2.600137529	-2.106326379	0.000342561	0.010278541
ANO7	50636	1.766565576	2.009807713	0.002846774	0.048171879
ANXA8	653145	2.992894353	0.995542152	0.002644277	0.045907631
ANXA8L2	244	2.828401874	0.422576554	0.001903731	0.036317177
AP3B2	8120	3.021207583	0.063774189	0.001126594	0.024877846
APBB1IP	54518	1.742300019	2.42228939	1.12E-05	0.000900417
APLP1	333	2.78059146	2.558524296	0.000401868	0.011487459
APOA1	335	2.893016921	-0.341494422	0.000239269	0.007799065
APOBEC3A	200315	1.944703102	1.183958756	0.001198441	0.026104985
APOBEC3G	60489	1.858700442	2.612514492	6.53E-07	0.000160815
APOBEC3H	164668	1.754564631	-1.755074009	0.001022542	0.023222469
APOC1P1	342	4.74490572	-2.153311429	3.79E-05	0.002052593
APOL3	80833	1.304558225	3.823976564	0.000125795	0.004798445
AQP3	360	1.777582968	5.582867525	0.002077452	0.038694415
ARC	23237	2.931136387	1.637628457	3.22E-05	0.001835987
ARHGAP15	55843	1.612274039	1.138308483	0.000101566	0.004192885
ARHGAP25	9938	1.495462448	2.786625989	2.47E-05	0.001554016
ARHGAP30	257106	1.377227361	3.921006465	8.49E-05	0.003687859
ARHGAP36	158763	5.078477444	0.145145603	0.000282129	0.00884606
ARHGAP9	64333	1.946981473	2.803274774	7.38E-07	0.000173671
ARHGEF33	100271715	-2.839295668	-0.855177514	0.001462616	0.030087393
ARHGEF6	9459	1.343983097	3.267577741	0.000482273	0.013123467
ARNT2	9915	1.411255444	2.516363832	0.001591221	0.032177929
ASTN1	460	4.202379333	-0.392039522	4.57E-05	0.002352695
ATCAY	85300	4.291919549	-0.039531278	9.11E-05	0.003875975
ATP1A3	478	2.8656664	3.179409136	0.000264638	0.008370054
ATP2B3	492	5.74597986	-0.146214953	1.01E-05	0.000848482
B3GAT1	27087	2.364294759	-0.455121953	0.00016952	0.006000408
B3GNT6	192134	3.236139024	3.177071078	5.37E-05	0.002621858
B4GALNT2	124872	3.12932713	1.920666519	0.002351102	0.042609028
BACH2	60468	2.869128441	1.722435388	4.42E-06	0.000497709
BASP1	10409	1.44558954	3.735130599	0.000116885	0.004585081
BATF2	116071	1.047519297	5.27644863	0.001764082	0.034637557
BCAT1	586	1.765544211	3.844174144	0.00062676	0.015886386
BCL2	596	1.413732921	3.009854672	0.0005294	0.014006293
BCL2A1	597	1.663505296	1.942526885	7.83E-05	0.003488299
BEND4	389206	2.892082716	-1.761441298	9.49E-05	0.003990978
BFSP2	8419	3.455596791	-2.753439137	5.03E-06	0.000546216
BIN2	51411	1.04362354	2.775992784	0.000851665	0.020255539
BIRC3	330	1.2427675	4.809128791	0.001832014	0.035471784
BLK	640	3.451672656	0.467751652	2.30E-05	0.001481187
BMX	660	2.184423268	0.75557413	0.001856171	0.035824687
BTBD17	388419	5.50717239	-1.405794831	1.08E-05	0.000872821
BTK	695	1.765283038	1.841392245	0.000101503	0.004192885
BTLA	151888	2.198735729	-0.283324923	0.000168738	0.005984436
BTN1A1	696	4.375353847	1.749446315	7.88E-07	0.000178539
BTNL9	153579	-1.314803728	3.179449311	0.002941209	0.049400859
C10orf128	170371	2.075558348	-0.628217287	4.93E-05	0.002489456
C10orf71	118461	4.119366281	-3.520107525	0.001934513	0.036772434
C10orf75	90271	-1.334881552	3.054388422	0.001425607	0.029516277
C11orf21	29125	1.916258501	-1.465601647	0.002482597	0.044395395
C11orf52	91894	-1.02483705	2.531317034	0.002886763	0.048712113
C14orf64	388011	2.548281046	-1.504050797	0.000165047	0.005865011
C16orf54	283897	2.550710202	1.138897558	3.24E-07	0.000104741
C17orf87	388325	1.977893648	-0.245427641	6.32E-05	0.002957613
C19orf30	284424	5.004863336	-1.419605448	0.000126409	0.004802757
C19orf59	199675	2.453904104	0.40084525	0.000140694	0.005203657
C1orf173	127254	5.279131111	-0.518375536	1.94E-05	0.001300499
C1orf175	374977	-1.732357314	2.577265316	0.0011964	0.026091887
C1orf38	9473	1.156940655	3.847568006	0.001204713	0.026179027
C1QA	712	1.355914175	5.991983529	5.94E-07	0.000153753
C1QB	713	1.661661594	6.461481543	1.00E-07	4.90E-05
C1QC	714	1.506037066	6.494084105	1.44E-05	0.001048349
C21orf88	114041	3.248678216	-1.613936417	3.77E-05	0.002043664
C2orf85	285093	3.61789998	-2.951930934	4.54E-05	0.002343047
C3	718	1.39347879	7.484633193	0.001802423	0.035086272
C3AR1	719	1.315688394	3.064682624	0.000242238	0.007867536
C3orf72	401089	3.741132922	-1.239862472	0.000298127	0.009200565
C5orf20	140947	2.422915728	-0.727686203	5.27E-05	0.002580102
C6orf122	401288	1.350630426	-0.542364672	0.001496539	0.030611493
C6orf138	442213	2.328729162	-0.38585171	0.001034494	0.023354938
C6orf15	29113	2.942501743	3.460478604	0.001842026	0.035627573
C6orf174	387104	2.624296567	1.792636085	3.67E-05	0.002010759
C7orf16	10842	8.396197474	-0.202627123	3.82E-06	0.000480139
C8G	733	2.963896874	1.95638572	0.000499836	0.013439951
C8orf80	389643	3.668467189	0.010120084	2.88E-07	0.000100312
C8orf85	441376	3.135210435	-0.970279918	0.000365982	0.010773671
CA10	56934	3.441100194	-1.064911522	0.000503071	0.013486927
CA11	770	1.517810015	1.724442509	0.002669241	0.04615902
CA7	766	2.118667013	0.806541696	0.000925236	0.021608307
CABP7	164633	3.382067282	0.210086846	2.31E-05	0.001481187
CACNA1I	8911	2.178492412	-0.153391274	0.000899374	0.021113143
CACNA2D3	55799	2.38744237	-0.428383715	0.001145141	0.025186162
CACNG3	10368	6.254595689	-2.393386312	1.94E-05	0.001300499
CACNG6	59285	4.337304093	-2.386625405	4.52E-05	0.002342633
CACNG7	59284	6.994649355	-0.748782521	2.04E-06	0.000324606
CALML5	51806	7.238604025	1.138806412	1.40E-06	0.000266213
CAMK4	814	2.221257291	-0.712407497	4.68E-05	0.002393536
CASS4	57091	1.83559877	-0.115182911	5.23E-05	0.002567381
CBFA2T3	863	2.968387222	2.791981125	1.77E-06	0.000312818
CCDC151	115948	2.179409629	-1.798115334	0.000888177	0.02098621
CCDC160	347475	3.297485499	-3.32575138	0.001671912	0.033169532
CCL13	6357	3.084946145	1.193111936	1.02E-06	0.000214488
CCL18	6362	2.470575914	4.449212599	1.73E-06	0.000310698
CCL19	6363	3.22443454	2.97900804	0.000392999	0.011377502
CCL22	6367	1.857620036	1.89916764	1.23E-05	0.000961999
CCL3	6348	1.544400783	2.491335505	7.18E-05	0.003255171
CCL3L1	6349	2.134645375	1.274192402	0.000244007	0.007882603
CCL4	6351	1.950854666	2.253693217	1.51E-08	1.30E-05
CCL4L2	388372	2.095311028	2.355104406	2.73E-05	0.001663209
CCL5	6352	2.162175605	4.223956892	1.05E-10	3.82E-07
CCR2	729230	2.510851917	0.669538338	4.74E-07	0.00013864
CCR4	1233	2.094813329	-0.261923489	2.15E-05	0.001413653
CCR5	1234	1.652040272	2.225102485	1.37E-05	0.001023099
CCR7	1236	2.60309188	2.071725163	4.16E-06	0.000485614
CD14	929	1.075881182	5.794043109	0.000484162	0.013155113
CD163	9332	1.578754612	4.325277393	2.61E-05	0.001625299
CD163L1	283316	1.872110544	2.334879542	5.02E-05	0.002511693
CD177	57126	2.76357181	2.552176265	8.37E-05	0.003664221
CD180	4064	1.551940053	1.812035502	0.001040457	0.023452981
CD19	930	3.085000994	1.086105876	4.04E-05	0.002141935
CD1D	912	1.343962477	1.699672551	0.001481103	0.030398676
CD2	914	1.887518901	3.071389065	2.32E-06	0.000353435
CD209	30835	1.847527985	2.335685686	8.21E-06	0.000728674
CD22	933	3.175527441	2.539927934	4.57E-06	0.000511025
CD226	10666	1.91399108	-0.646332426	0.0002673	0.00843952
CD244	51744	1.854675277	-0.151219614	6.79E-05	0.003131878
CD247	919	2.07913591	1.914908242	1.95E-07	7.20E-05
CD27	939	2.528470382	2.671636619	1.67E-07	6.65E-05
CD274	29126	2.540229101	0.663537673	4.20E-07	0.000126755
CD28	940	1.595877829	1.02747637	0.000810396	0.019452719
CD300A	11314	1.342054687	3.152361662	0.000150956	0.005460616
CD300LF	146722	1.548122484	1.108167413	3.31E-05	0.001858567
CD37	951	2.015382284	3.753415316	8.13E-06	0.000725377
CD38	952	2.435414339	1.04012066	2.84E-06	0.00040929
CD3D	915	1.946921339	2.215051584	3.26E-06	0.000434137
CD3E	916	2.159207095	3.446747707	1.02E-07	4.90E-05
CD3G	917	2.247759402	0.352048225	6.22E-06	0.000629983
CD4	920	1.431829217	4.961151868	1.87E-06	0.000315238
CD40	958	1.764549176	3.49579245	4.06E-06	0.000485614
CD40LG	959	1.890865277	0.189762882	0.001310555	0.027795025
CD48	962	1.999114452	3.020587935	3.01E-07	0.000101936
CD5	921	1.349933771	2.765343991	0.002052486	0.038268735
CD52	1043	1.948606085	3.569455807	3.44E-07	0.000109462
CD53	963	1.80382126	4.633083014	1.07E-08	9.71E-06
CD6	923	1.394488169	2.91897893	0.000139389	0.005165948
CD69	969	1.938292346	1.649172425	2.27E-05	0.001464533
CD70	970	1.782363895	0.34397346	0.000644876	0.016164712
CD72	971	1.540911042	1.584368317	0.000293143	0.009112561
CD74	972	2.0972861	10.12690513	3.21E-09	3.88E-06
CD79A	973	3.156439897	3.676495026	9.33E-07	0.000206198
CD79B	974	2.65331096	2.26435544	3.10E-06	0.000416393
CD84	8832	1.819681102	1.431071245	0.000146723	0.005328789
CD86	942	1.298908934	2.442111288	0.000419977	0.01178704
CD8A	925	2.619380844	2.644343601	1.64E-10	4.97E-07
CD8B	926	1.913875187	1.95986763	1.47E-05	0.001056491
CD96	10225	2.027597307	1.872605051	3.41E-06	0.000448054
CDC20B	166979	3.939037245	-2.599362841	1.40E-05	0.001040581
CDH22	64405	3.970516459	-2.262230532	0.000842855	0.020098773
CDK5R2	8941	3.372784122	1.067074358	5.38E-05	0.002621858
CEACAM4	1089	2.345855606	-1.917252834	1.36E-05	0.001021801
CECR1	51816	1.469233869	4.761630826	2.45E-05	0.001554016
CECR6	27439	1.666681689	0.177922072	0.00253237	0.044705688
CELSR1	9620	-1.279274752	5.757811931	0.000404261	0.011501442
CEP170L	645455	2.573268394	-1.069786699	0.000474012	0.012976625
CER1	9350	5.713429302	0.668944583	1.30E-05	0.00099193
CFC1B	653275	4.576713522	-0.511536913	0.001862557	0.035881662
CFH	3075	1.20279602	4.787349732	0.001394149	0.02913377
CFP	5199	1.750740379	0.804246983	0.00035792	0.010598981
CGB	1082	3.616657095	-0.195533988	0.000235387	0.007714134
CGB7	94027	3.259055605	-1.391285771	0.000607374	0.015591275
CGB8	94115	3.692481448	-0.926326852	0.001949299	0.036914472
CHAT	1103	3.999040977	-3.418621902	0.000585711	0.015229331
CHD5	26038	2.264481431	0.560207057	0.002117347	0.039155799
CHGA	1113	4.032823459	5.945563942	0.000183236	0.006373857
CHGB	1114	6.969453504	6.191368767	3.48E-08	2.43E-05
CHI3L2	1117	2.974619368	0.547160949	2.13E-05	0.001412065
CHODL	140578	2.408220358	-0.657760589	0.00103258	0.023354938
CHRNA4	1137	6.966072304	0.034620503	3.37E-05	0.001878505
CHRNB2	1141	4.19358006	1.88998639	6.63E-06	0.000656946
CHRND	1144	5.008188484	-1.830878181	0.000211446	0.007083259
CHST2	9435	1.610857537	2.619357934	2.68E-05	0.001656046
CHST8	64377	5.85355184	0.427354528	2.96E-06	0.00041328
CHST9	83539	4.915509562	-0.954791862	4.15E-05	0.002187647
CIITA	4261	2.088830311	3.325194089	7.75E-06	0.000702657
CKM	1158	2.826858613	-0.666970138	0.000345319	0.010344164
CLCA2	9635	4.772129477	-0.892982249	8.81E-08	4.84E-05
CLDN10	9071	3.206464863	-0.671849877	0.000641625	0.016127845
CLDN18	51208	6.271493951	4.100983554	8.40E-08	4.76E-05
CLDN19	149461	4.023107499	-1.849977529	0.002102041	0.038992104
CLDN6	9074	5.05331223	-0.126890322	8.34E-08	4.76E-05
CLEC10A	10462	2.110262512	0.952470109	0.000493292	0.013343178
CLEC12A	160364	1.679302787	-0.756300105	0.002385651	0.043148853
CLEC17A	388512	3.636787762	-1.207789655	0.000105377	0.004284495
CLEC4A	50856	1.183972261	0.761034528	0.002693903	0.046389971
CLEC4D	338339	2.147386789	-2.947461588	0.000525534	0.013924336
CLEC4E	26253	2.629540955	0.018096965	2.19E-06	0.000342403
CLEC4G	339390	3.157937396	-1.878234167	0.000147197	0.005335288
CLEC4M	10332	3.445480036	-2.811894722	0.001443828	0.029802383
CLEC7A	64581	1.391540808	2.009535577	0.000715365	0.017632852
CLEC9A	283420	2.744495753	-2.550771265	0.000103744	0.004244154
CLECL1	160365	2.382115882	-1.787194227	0.000208258	0.006989381
CLIC6	54102	1.874218173	3.226986037	0.001594426	0.032177929
CLVS2	134829	4.705228456	-2.708163922	0.000144892	0.005295683
CMKLR1	1240	1.571618127	2.729177647	5.24E-06	0.000559664
CNGA3	1261	3.231490662	0.795422579	0.000446697	0.012378419
CNIH2	254263	2.587722288	0.421981803	0.000212842	0.007116846
CNNM1	26507	2.621622842	-0.293154143	8.11E-06	0.000725377
CNPY1	285888	3.360918869	-2.548587955	0.00068174	0.016971402
CNR1	1268	2.682060836	0.325373537	0.000288676	0.008989132
CNTN1	1272	2.815218479	-0.277400261	0.00075928	0.018408114
COL4A3	1285	2.59455597	-1.23364514	0.000621027	0.01578523
CORO1A	11151	1.669909859	6.213105259	1.35E-06	0.000263235
CP	1356	2.709790911	1.181899752	0.000171868	0.006071667
CPA1	1357	3.185640201	-3.362776683	0.002683054	0.046309518
CPLX3	594855	6.369055899	0.936284742	4.32E-06	0.000492557
CPNE6	9362	-2.84914975	-0.320006162	0.00189165	0.036228402
CPNE7	27132	-1.716012318	5.379284985	0.001339267	0.02825557
CPT1C	126129	2.080625568	1.897077194	0.000360888	0.010669451
CPVL	54504	1.433463249	4.320939214	0.000115532	0.004551701
CR1	1378	2.073839465	1.473718097	0.000258955	0.008276963
CRISP2	7180	3.94682546	-3.38660567	0.001060416	0.02378456
CRLF1	9244	3.09610917	1.22148845	0.000152996	0.00551242
CRMP1	1400	1.989015255	3.232179647	0.000366197	0.010773671
CRTAM	56253	2.477809518	-0.894416165	7.80E-07	0.000178539
CSF1R	1436	1.317579526	5.009002547	0.000371204	0.010874035
CSF2RB	1439	1.675878322	3.36037461	1.51E-05	0.00107885
CST1	1469	-2.335816511	6.705542533	0.002846457	0.048171879
CTLA4	1493	1.865688466	0.911177913	1.43E-05	0.001048237
CTSW	1521	2.752703941	0.921100716	1.73E-07	6.65E-05
CUX2	23316	4.656478416	-0.801785403	7.09E-06	0.000676242
CXCL10	3627	2.729803891	4.150605806	6.62E-09	6.35E-06
CXCL11	6373	2.180307877	3.852770845	0.000139078	0.005164987
CXCL13	10563	3.477754203	3.106702029	1.78E-06	0.000312818
CXCL6	6372	1.969713988	1.529013088	0.000263699	0.008354937
CXCL9	4283	2.795881518	4.646578455	5.15E-09	5.49E-06
CXCR2	3579	2.394952829	0.772643453	7.38E-06	0.000693258
CXCR2P1	3580	1.957486355	-0.793764623	0.000657967	0.016470075
CXCR5	643	3.162086675	1.081165148	2.47E-05	0.001554016
CXCR6	10663	1.806213589	1.895756264	3.95E-06	0.000480139
CYBB	1536	1.452031718	4.730864879	4.00E-06	0.000483648
CYP1B1	1545	2.48534333	2.94616972	6.05E-05	0.002860469
CYP4F22	126410	3.390957159	-1.937819363	7.62E-06	0.000702042
CYP4F8	11283	-2.734993468	-0.512468859	0.000226211	0.007488342
CYSLTR1	10800	1.797802253	-0.299284992	0.000354216	0.010523693
CYTH4	27128	1.454404777	3.132303599	7.03E-05	0.003202173
CYTIP	9595	1.744105526	3.044722576	1.73E-05	0.001198825
DACH2	117154	3.449210213	-1.702900643	0.00139536	0.02913377
DAZ2	57055	3.77529199	-3.464424528	0.002926259	0.049195357
DBH	1621	3.003062644	-0.945153025	5.18E-05	0.002556196
DCC	1630	3.925546012	-2.154034113	1.08E-05	0.000872821
DEFA1B	728358	3.628396981	-2.484912201	2.95E-06	0.00041328
DERL3	91319	1.311997085	3.969410113	0.001629576	0.032595246
DGKB	1607	2.597279251	-0.293225112	0.001219102	0.026427981
DHDPSL	112817	-2.244596372	-0.147336039	0.001100046	0.024371794
DIRAS1	148252	2.765116194	0.934341967	0.000160265	0.005728776
DIRAS3	9077	1.897608593	0.39575643	0.002524518	0.04467953
DLGAP3	58512	2.089463438	-0.447961671	0.000536278	0.014167591
DLK1	8788	4.998957266	-0.908917728	0.002496215	0.044395395
DLK2	65989	2.413709651	-0.298078087	0.002493384	0.044395395
DNAH1	25981	-1.267574026	3.993519822	0.002206339	0.040512142
DNAH11	8701	3.125185891	-1.34757425	0.000137589	0.005130709
DNASE1L3	1776	2.587300894	1.249542339	0.000260966	0.008311923
DNER	92737	3.489659176	0.432075648	8.50E-06	0.000738725
DOCK10	55619	1.477148921	2.815729461	0.000285127	0.00890923
DOCK2	1794	1.89621341	3.447790308	6.74E-06	0.00066057
DOCK8	81704	1.56129731	4.190853741	0.000119736	0.004663339
DOK2	9046	1.562683351	2.407193932	2.21E-05	0.001443455
DOK3	79930	1.292897026	2.724107069	0.00024314	0.007876485
DPPA4	55211	3.629491421	-2.764309151	0.002597465	0.045443383
DPY19L2	283417	2.224119355	-0.426848121	0.000979382	0.022524533
DPY19L2P1	554236	3.319875926	-2.698033134	0.002454249	0.044081615
DPY19L2P4	442523	3.894092718	-2.263919945	8.32E-05	0.003651797
DPYSL4	10570	2.182371486	0.898283685	0.001814636	0.035210545
DPYSL5	56896	5.939225588	1.19161863	1.07E-06	0.000219794
DRD5	1816	3.154640957	-0.196379313	0.001012718	0.023057149
DRGX	644168	6.272420004	-1.689751012	4.20E-06	0.000485614
DSC3	1825	2.518583908	3.467960544	0.001870457	0.035947293
DSCAM	1826	2.847555204	-2.611368544	0.000899266	0.021113143
DSCAML1	57453	2.516484867	-1.487338123	0.001414925	0.029373075
DYSFIP1	116729	3.240370231	-2.654443045	0.001720022	0.033919423
EBF2	64641	2.337785177	-2.024913953	0.001414701	0.029373075
EBI3	10148	1.735029078	0.767050503	0.000895907	0.021113143
EEF1A2	1917	3.563198374	4.274854171	0.000494985	0.013347252
EMP3	2014	1.168277267	4.338634497	0.00069853	0.017341717
EMR1	2015	2.006930207	-0.648343382	0.000130825	0.004916649
EMR3	84658	2.792127436	-1.17245096	0.000199588	0.006811829
EMR4P	326342	1.967822546	-1.650648643	0.002723485	0.046784562
EOMES	8320	3.574209011	0.022977011	2.90E-08	2.10E-05
EPHA8	2046	4.454228	-1.085636015	0.001635256	0.032595246
EPHB6	2051	4.528215598	4.090027118	2.87E-09	3.72E-06
ERBB4	2066	3.155237835	-2.123789621	0.001995046	0.037467583
EVI2A	2123	1.632519061	2.263957271	0.00010544	0.004284495
EVI2B	2124	1.610390229	3.389761879	2.93E-05	0.001733605
EYA2	2139	2.999493666	3.230386104	0.000179923	0.006294866
F11	2160	3.693218431	-2.574539915	0.000868816	0.020609353
F13A1	2162	1.47492148	3.64777949	0.002366932	0.042853063
FABP4	2167	2.126729163	1.331255936	0.002644825	0.045907631
FAIM3	9214	1.631270621	3.07922435	0.001699489	0.033551026
FAM123C	205147	5.692021331	0.444289775	1.26E-05	0.000978527
FAM129C	199786	2.749237422	-0.433720292	0.000226431	0.007488342
FAM167A	83648	2.379677291	2.610447468	9.66E-05	0.004023228
FAM20A	54757	1.898020739	1.791929772	3.96E-05	0.002113402
FAM26F	441168	1.632645494	1.753626253	0.000145324	0.005299191
FAM46C	54855	1.48526533	4.186826393	5.09E-05	0.002536711
FAM49A	81553	1.399992735	0.722323908	0.001942541	0.036863532
FAM57B	83723	2.68801693	-0.153991244	0.002544352	0.044811747
FAM78A	286336	1.534787154	2.676085583	7.03E-05	0.003202173
FAM92B	339145	2.475759649	-2.376708223	0.002560073	0.044959258
FAM9B	171483	-5.329336906	-2.753945088	0.002177927	0.040071649
FAS	355	1.251699508	3.729974199	5.44E-05	0.002637578
FASLG	356	1.863271119	-0.717367911	0.000466107	0.012857304
FCAR	2204	3.221531612	-1.509972816	4.87E-06	0.000532048
FCER1G	2207	1.232469537	3.927932756	4.22E-05	0.002217891
FCER2	2208	4.459711858	1.55610076	1.27E-05	0.000978527
FCGR1A	2209	1.801851704	1.794547796	7.78E-05	0.003474116
FCGR1C	100132417	2.194757282	0.728014096	1.94E-05	0.001300499
FCGR2A	2212	1.055229701	4.960072469	0.00063194	0.015995329
FCGR2B	2213	2.025228935	2.474437346	7.63E-06	0.000702042
FCGR2C	9103	2.347238435	2.035860519	3.69E-06	0.000471571
FCGR3A	2214	1.175188622	5.038578506	0.002922514	0.049178007
FCGR3B	2215	2.838047164	2.427251048	6.00E-05	0.002855391
FCN1	2219	2.664215225	0.710771689	3.85E-06	0.000480139
FCRL1	115350	3.456918149	-0.419460353	2.98E-05	0.001748055
FCRL2	79368	2.636486525	-0.28341976	0.000438089	0.01215849
FCRL3	115352	3.111469403	0.399735604	3.73E-05	0.002031009
FCRL4	83417	3.146913356	-1.81827082	0.000519868	0.013855254
FCRL5	83416	2.419092587	1.945319088	0.000202023	0.006843498
FCRL6	343413	2.459151688	-1.45339575	1.24E-05	0.000961999
FCRLA	84824	3.202176416	0.817236836	4.08E-05	0.002156362
FERMT3	83706	1.287538358	4.364321917	6.55E-05	0.00303761
FEV	54738	3.665667276	0.471004012	0.00150751	0.030801138
FFAR2	2867	2.406306766	0.904089628	2.43E-05	0.001548309
FGD2	221472	1.111078033	2.469056183	0.002399837	0.04336216
FGF3	2248	-3.443339795	-1.242575121	0.001400065	0.029178824
FGG	2266	3.231994614	-2.199831626	0.001637304	0.032595246
FGL2	10875	1.233771154	3.780714351	0.000421174	0.01178704
FGR	2268	1.432584519	2.735590879	9.50E-05	0.003990978
FIGF	2277	4.206136652	-0.340383565	4.18E-06	0.000485614
FLG	2312	2.481085553	-0.171922202	0.001252386	0.026956039
FLI1	2313	1.255937863	3.008326203	0.000284614	0.008908565
FLJ40330	645784	1.912250211	0.720216655	0.001076787	0.024062406
FLT3	2322	2.626752261	-1.253572018	8.74E-05	0.0037386
FMNL1	752	1.450833656	3.950486665	1.46E-05	0.001055307
FMO1	2326	2.340496354	-1.656537587	0.000492967	0.013343178
FOLR2	2350	1.874891854	2.694373267	4.86E-05	0.002458055
FOXE1	2304	4.410958236	-3.225081104	0.001081132	0.024091458
FOXL2	668	5.561466979	-1.11742771	1.17E-07	5.31E-05
FOXP3	50943	1.465751764	1.355987062	0.000702924	0.017423155
FOXQ1	94234	-1.007030512	6.151807148	0.002322819	0.042223111
FPR1	2357	1.949545906	2.508616715	6.66E-05	0.003079123
FPR2	2358	3.094790983	0.248772948	1.68E-06	0.000303843
FPR3	2359	1.178969916	3.602377264	0.001237513	0.026731156
FRMPD2	143162	3.339950446	-3.293787363	0.002647104	0.045907631
FYB	2533	2.003100769	3.317928509	5.40E-06	0.000559664
G0S2	50486	1.743240354	3.663070065	9.03E-05	0.003850129
GABRA5	2558	3.864454855	-2.721466658	0.00189308	0.036228402
GABRE	2564	-1.270446209	4.613693752	0.000117319	0.004592159
GABRG1	2565	4.123921415	-3.531454115	0.000990983	0.02273365
GABRQ	55879	3.488048059	-2.468992742	0.001157311	0.025392183
GAL3ST3	89792	4.323307159	-3.017429845	0.000295809	0.009179701
GALNT14	79623	2.72660728	1.296237554	0.001793165	0.035018893
GALNTL1	57452	2.347266836	0.490820683	0.002627084	0.045814974
GALP	85569	-7.490053342	-1.196772018	0.000670246	0.016754297
GATA5	140628	4.531427878	-0.892548629	0.000111256	0.004431427
GBP1	2633	1.409239974	5.294997234	2.61E-05	0.001625299
GBP4	115361	1.934251496	4.897570857	6.57E-07	0.000160815
GBP5	115362	2.402308097	3.071357757	6.66E-09	6.35E-06
GBP6	163351	4.320783875	-1.340673142	5.48E-07	0.000150519
GC	2638	4.608299782	-3.365616868	0.000126031	0.004798445
GCG	2641	-5.248643301	3.682581126	0.001009272	0.023007589
GDAP1L1	78997	4.44320308	0.051522563	1.93E-05	0.001300499
GFI1	2672	1.830863462	1.738407297	0.000545456	0.014389092
GFRA2	2675	2.001489832	-0.347740823	0.000406261	0.01152566
GGTA1	2681	1.474998096	0.747702661	0.000894911	0.021113143
GHRH	2691	4.318322393	-2.677327585	0.000794708	0.01915226
GIMAP1	170575	1.248021124	1.628551469	0.001638485	0.032595246
GIMAP4	55303	1.266252989	3.628395441	0.00021343	0.00712337
GIMAP5	55340	1.583566696	3.23372418	1.36E-05	0.001021801
GIMAP6	474344	1.290859978	3.358738219	0.000300871	0.009232495
GIMAP7	168537	1.448228829	2.473499771	0.000273869	0.008616889
GIP	2695	4.285486038	-2.99947867	0.00127248	0.027323653
GLRX	2745	1.216482935	5.652918092	0.001598573	0.03222573
GMFG	9535	1.300744201	3.002269086	8.57E-05	0.003696647
GNAT3	346562	4.74173312	-2.279193826	0.001313332	0.027805506
GNGT2	2793	1.528857074	-0.378150004	6.95E-05	0.003178487
GNLY	10578	2.426220868	1.789068722	5.72E-08	3.57E-05
GPHA2	170589	3.573933445	-2.707818947	0.002581605	0.045248002
GPR109A	338442	3.388776684	1.728374423	1.54E-07	6.50E-05
GPR109B	8843	3.504438877	1.638513313	5.24E-07	0.000146182
GPR123	84435	3.958713627	-2.12986766	0.000235967	0.007719196
GPR141	353345	1.816262362	-2.22341199	0.000973667	0.022450085
GPR15	2838	3.028161687	-0.304373797	8.23E-05	0.003628781
GPR171	29909	2.122267777	0.051788274	1.04E-05	0.000857768
GPR174	84636	2.655884854	-1.22695491	3.86E-05	0.002082589
GPR18	2841	2.14322416	-0.498528124	3.09E-05	0.001779138
GPR183	1880	1.505810367	2.642700452	0.00012327	0.004747668
GPR25	2848	2.133595168	-2.18091142	0.002734289	0.046883721
GPR26	2849	3.843627104	-2.029834815	0.002315398	0.04213048
GPR34	2857	1.376742531	1.773676082	0.000703733	0.017423155
GPR50	9248	6.856663747	-1.248734809	2.14E-05	0.001413288
GPR65	8477	1.409084469	0.770555516	0.000455502	0.012603137
GPR87	53836	4.37774845	-2.157802123	1.57E-05	0.001113041
GPR88	54112	2.992098555	-2.334627635	0.00024125	0.007849516
GPR97	222487	2.026183175	0.877918845	9.42E-05	0.003978428
GRIN2A	2903	2.807167704	-0.764325607	0.002633535	0.045814974
GRIN2C	2905	-2.896308635	1.846708268	0.000716094	0.017632852
GRIN3A	116443	2.243675468	0.905375735	2.87E-05	0.001706841
GRIP2	80852	3.694135218	1.228683622	5.94E-07	0.000153753
GRM5	2915	3.189490151	-2.788285164	0.001241452	0.026784321
GRPR	2925	-2.329764206	-0.377082128	0.002106793	0.039040287
GRTP1	79774	-1.052516748	5.67048635	0.000715523	0.017632852
GUCA1C	9626	5.592637162	-2.879531198	9.36E-05	0.003963006
GUCA2B	2981	3.083973439	0.489268085	0.000776436	0.018736815
GVIN1	387751	2.0219904	1.450424111	0.000101992	0.004200925
GYPC	2995	1.273790008	3.252428319	0.001166427	0.025478791
GZMA	3001	2.175271463	2.139142342	1.88E-06	0.000315238
GZMH	2999	2.581343239	0.509948676	4.91E-07	0.000141207
GZMK	3003	3.164363078	1.338155329	1.50E-06	0.000278278
GZMM	3004	2.143969617	0.032044366	0.000102435	0.004209594
H1F0	3005	-1.030528661	8.04299026	0.001226875	0.026564701
HAPLN3	145864	1.113878596	4.010895345	0.001672844	0.033169532
HAVCR2	84868	1.168729744	2.983742964	0.001345604	0.028323314
HBE1	3046	4.043326129	0.980140342	0.000943609	0.02195253
HBG1	3047	4.355516703	-0.095818519	0.001319866	0.027911241
HBG2	3048	4.459747487	0.230339381	0.001955391	0.03695261
HBZ	3050	5.786108335	-0.067772779	0.000482263	0.013123467
HCK	3055	1.273176619	3.496045629	6.44E-05	0.003002518
HCLS1	3059	1.352165038	4.283720069	3.48E-05	0.001924042
HCN2	610	3.458467967	1.259977854	4.71E-06	0.000521711
HCN4	10021	4.529976571	-0.426554356	1.93E-05	0.001300499
HCST	10870	1.634621223	1.841616248	0.000123387	0.004747668
HEMGN	55363	3.307109358	-3.333723011	0.002329296	0.042298433
HEPACAM2	253012	3.096667356	3.672102354	0.000112572	0.004454462
HIST1H1B	3009	-2.295584038	-1.236609313	0.000438064	0.01215849
HIST1H4B	8366	-2.267886231	-3.096266045	0.002508589	0.044528065
HLA-DMA	3108	1.457651496	5.545511747	1.13E-05	0.000909622
HLA-DMB	3109	1.707555928	5.064522619	4.89E-09	5.49E-06
HLA-DOA	3111	2.237636682	3.688029614	1.70E-09	2.37E-06
HLA-DOB	3112	2.246876467	1.113549793	2.81E-05	0.001691967
HLA-DPA1	3113	2.186264241	7.08419799	1.64E-13	1.49E-09
HLA-DPB1	3115	1.932371293	6.568030257	1.46E-09	2.20E-06
HLA-DPB2	3116	2.459598044	-1.014292612	0.000897726	0.021113143
HLA-DQA1	3117	2.516031984	5.801854514	3.11E-11	1.88E-07
HLA-DQA2	3118	2.300341793	3.706717573	3.93E-06	0.000480139
HLA-DQB1	3119	2.019244614	6.320526484	3.66E-05	0.002010759
HLA-DQB2	3120	2.096742891	2.221261788	0.000130393	0.004916649
HLA-DRA	3122	2.212772754	8.539365544	6.77E-11	3.07E-07
HLA-DRB1	3123	2.25034482	7.574440543	3.14E-10	8.13E-07
HLA-DRB5	3127	2.725751056	6.120369192	6.65E-10	1.26E-06
HLA-DRB6	3128	1.897202811	4.014465295	0.000132908	0.004976642
HOXB3	3213	-1.13995594	5.549426289	0.000759768	0.018408114
HOXB5	3215	-1.179068366	4.649588987	0.000743495	0.018184027
HOXB9	3219	-1.134350538	7.452420687	0.002198591	0.040410823
HOXC10	3226	2.290837192	-0.057795931	0.00217285	0.040018854
HP	3240	2.520149756	-1.395663274	0.000824613	0.019715649
HPCA	3208	3.126683237	0.555979861	8.72E-05	0.0037386
HPCAL4	51440	3.301328938	-1.45023033	0.000172985	0.006099226
HPSE2	60495	3.008792633	-0.751995005	0.001593463	0.032177929
HRASLS	57110	3.213857713	-0.720339633	0.002277767	0.041654863
HRH2	3274	1.6727357	-1.152815206	0.002856487	0.048291146
HRH3	11255	6.531389919	0.258024058	8.52E-06	0.000738725
HRH4	59340	1.889121382	-2.65847537	0.00282938	0.047967129
HS3ST3B1	9953	1.592654343	-0.295947839	0.002734435	0.046883721
HSD3B2	3284	3.113751614	-0.211126461	5.13E-05	0.002539475
HTR1B	3351	1.874619323	-2.374702032	0.002493902	0.044395395
HTR3C	170572	5.355707226	-0.386291932	2.75E-05	0.00167495
HVCN1	84329	1.194816062	2.004099335	0.001998086	0.037473881
ICOS	29851	1.887126427	0.429378281	0.000108558	0.004352647
IDO1	3620	4.159235109	3.863776609	1.68E-14	3.04E-10
IFNG	3458	2.467386485	-1.884029914	0.00011951	0.004663339
IGF1	3479	1.983963108	1.783855914	0.000389811	0.011318578
IGFBP6	3489	1.584781485	3.562143515	0.000571897	0.01491415
IGFL1	374918	2.837086827	-0.093855168	0.000832868	0.019886786
IGFL2	147920	2.585061951	1.264029495	0.000304262	0.009283052
IGJ	3512	2.548419166	7.853051817	3.21E-05	0.001834333
IGLON5	402665	3.226640157	0.95332656	1.94E-05	0.001300499
IGSF11	152404	3.085121792	-1.071792826	0.00057124	0.01491415
IGSF6	10261	1.749328322	1.88320195	2.85E-06	0.00040929
IKZF1	10320	2.135382565	3.21865038	4.28E-07	0.00012713
IKZF3	22806	2.056386236	-0.016036334	0.000505822	0.013540629
IL10RA	3587	1.638906111	3.717475407	2.50E-06	0.000371746
IL12RB1	3594	2.330387142	1.673381713	2.46E-08	1.85E-05
IL13	3596	2.916562132	-3.176976057	0.002094031	0.038923208
IL13RA2	3598	1.962383183	-0.378445946	0.001400738	0.029178824
IL16	3603	1.506556162	3.6895606	8.25E-05	0.003629056
IL17REL	400935	2.577261564	-1.610604005	0.000958623	0.022216264
IL18RAP	8807	2.268769079	-0.357135774	2.76E-07	9.82E-05
IL1B	3553	1.710769082	4.211618699	0.000523116	0.013921331
IL1R2	7850	2.234027805	3.932211001	0.000370901	0.010874035
IL1RL1	9173	3.115488085	1.08812751	1.69E-05	0.001181286
IL21R	50615	1.972842276	1.728324925	1.46E-05	0.001055307
IL22RA2	116379	2.518712808	-2.015416931	0.000107237	0.004309207
IL2RA	3559	2.049848692	1.496290133	4.21E-06	0.000485614
IL2RB	3560	1.802212896	3.504206222	9.80E-07	0.00020897
IL31RA	133396	2.749782287	-2.795863359	0.000299649	0.009219918
IL7R	3575	2.086364399	2.082195903	0.000143235	0.005254764
IL8	3576	1.990403767	6.157261333	6.14E-05	0.002882998
INA	9118	3.646510532	0.817726142	0.000141905	0.005237775
INSM1	3642	4.347246517	3.145446243	5.81E-05	0.002786284
IPCEF1	26034	1.542198572	1.153596815	0.001603164	0.032246543
IQCA1	79781	1.734949983	-0.940214392	0.001868131	0.035940691
IRAK3	11213	1.319145668	2.794655352	0.000932364	0.02174676
IRF1	3659	1.249097359	6.68040982	2.02E-06	0.000324606
IRF4	3662	2.930600784	2.262509818	6.94E-10	1.26E-06
IRX4	50805	3.510576205	-3.06555279	0.001449491	0.029851281
ISG20	3669	1.253579905	4.728731126	0.000590335	0.015317454
ISM2	145501	-2.950734821	1.886244407	0.000324449	0.009799978
ITGA8	8516	1.783336605	0.56044374	0.001831809	0.035471784
ITGAL	3683	2.175006636	3.654775513	9.12E-08	4.86E-05
ITGB1BP3	27231	4.450134506	-2.528565721	0.000679044	0.016939048
ITGB2	3689	1.528271027	5.818913487	1.24E-05	0.000961999
ITGB7	3695	1.444088111	3.94246905	0.000805819	0.019368506
ITK	3702	2.21669053	1.844217294	1.16E-05	0.000925035
ITM2A	9452	1.409453496	2.462994173	0.000641218	0.016127845
IYD	389434	-1.247271065	5.421600692	0.00142671	0.029516277
JAK3	3718	1.30992284	3.778314485	0.000151404	0.005465931
JAKMIP1	152789	2.436385368	-0.77794145	2.03E-06	0.000324606
JPH3	57338	2.854386157	0.393101232	0.000858611	0.020393975
JPH4	84502	3.193242089	0.117876431	2.18E-05	0.001433661
KCNA3	3738	2.335464799	-0.359053879	0.00023439	0.007695374
KCNH3	23416	3.821865909	0.235187846	6.42E-07	0.000160815
KCNH6	81033	3.308404016	0.24383881	0.000187478	0.006490375
KCNIP1	30820	3.476974052	-2.751594993	0.000159209	0.005702262
KCNJ16	3773	4.134956228	-1.199963734	1.22E-05	0.000961999
KCNJ6	3763	3.78677064	-2.314763048	0.000286162	0.008926191
KCNK12	56660	2.151687038	-1.379495886	0.001081338	0.024091458
KCNN1	3780	3.721021686	-0.505568287	7.99E-06	0.000720111
KCNN3	3782	1.893969139	0.349693355	0.000205304	0.006928733
KCNQ2	3785	6.495392456	1.016234853	5.87E-07	0.000153753
KCNQ5	56479	2.861299427	-1.169760932	0.000393689	0.011379295
KCNT2	343450	2.103503725	-0.957933303	0.001694086	0.033517372
KCTD12	115207	1.318713097	5.392450619	0.000804163	0.019354372
KHDC1L	100129128	4.524010826	-0.705758621	0.000921053	0.021566197
KIAA0125	9834	2.971355286	0.933795467	1.28E-05	0.000980888
KIAA0495	57212	1.494400232	2.358289868	0.002253666	0.041255747
KIAA0748	9840	2.241078071	0.065962531	0.000106018	0.004292487
KIAA1409	57578	2.918166088	-0.949029293	0.000111843	0.004441275
KIF1A	547	5.318211357	3.376591503	1.09E-06	0.000222057
KIF5C	3800	1.898139401	1.045677342	0.00135727	0.028535744
KIRREL2	84063	4.852661125	0.363939921	3.06E-05	0.001770714
KLB	152831	1.82468857	0.055542228	0.001510517	0.03082782
KLF2	10365	1.153415776	4.712069574	0.002298265	0.041945078
KLHDC7B	113730	2.237439329	0.9398376	1.62E-05	0.001141055
KLHL14	57565	3.592297553	-0.351295896	3.95E-05	0.002113402
KLHL32	114792	2.085839591	1.337777481	0.002112593	0.039107782
KLHL35	283212	-1.917701409	3.575397375	0.002902525	0.048932518
KLHL6	89857	1.945041338	2.640370804	3.67E-06	0.000471571
KLRB1	3820	2.141652043	1.238040253	0.000310477	0.009409331
KLRG1	10219	1.479881332	-0.665938867	0.001791278	0.035018893
KLRK1	22914	1.809170205	1.057392851	0.000402981	0.01150114
KMO	8564	1.583593241	-0.071843652	0.000710954	0.017577917
KRT1	3848	4.018407193	-0.289198659	5.19E-06	0.000559664
KRT14	3861	6.287444197	1.537534247	2.12E-08	1.75E-05
KRT24	192666	3.971847053	-3.201386231	0.000347477	0.010374503
KRT31	3881	4.242268062	-0.865108373	0.000349887	0.010429291
KRT5	3852	4.157169019	4.447978928	0.000296442	0.009183618
KRT7	3855	2.653567703	3.73247277	2.63E-05	0.001631767
KRT81	3887	2.378404909	1.10117309	0.00144944	0.029851281
LAG3	3902	1.616858509	2.051384379	0.000384322	0.0112159
LAIR1	3903	1.177661935	3.529769065	0.000559379	0.014734932
LAPTM5	7805	1.371008636	6.911125817	8.48E-06	0.000738725
LAX1	54900	2.367734969	0.797213207	6.00E-05	0.002855391
LBP	3929	2.593441339	-1.266598684	0.001774364	0.034747081
LCK	3932	1.164670842	3.780025348	0.001655188	0.032891408
LCP1	3936	1.695897151	6.072295875	7.81E-07	0.000178539
LCP2	3937	1.494062392	3.668192651	1.56E-06	0.000285067
LCT	3938	2.72238431	-1.512585591	0.000923361	0.021592355
LECT1	11061	5.581704995	-2.022605332	3.09E-05	0.001779138
LHFPL4	375323	5.243126041	0.093730571	1.34E-05	0.001013264
LHFPL5	222662	3.014036928	-3.212085942	0.002823074	0.047905026
LHX2	9355	3.112804686	-0.971676519	5.71E-05	0.002745431
LHX3	8022	6.791086706	0.64250508	4.82E-06	0.000528889
LILRA2	11027	1.455538141	-0.523380701	0.002030019	0.037888801
LILRA3	11026	2.802630084	-0.14802373	5.82E-07	0.000153753
LILRA5	353514	1.526884082	0.917552457	0.000327559	0.009861051
LILRA6	79168	1.80104278	1.402270104	4.74E-05	0.002418465
LILRB1	10859	1.703537947	2.04764151	8.56E-05	0.003696647
LILRB2	10288	1.612466122	2.3172821	3.24E-05	0.0018424
LILRB3	11025	1.2923416	1.589554017	0.001268779	0.027276497
LILRB4	11006	1.724603795	3.258345112	2.70E-05	0.00166256
LILRB5	10990	2.258661543	1.184161525	5.89E-06	0.00060308
LIMD2	80774	1.565323633	3.876952322	1.16E-05	0.000925035
LIMS3	96626	1.934211747	-1.835170574	0.002474389	0.044311615
LMO1	4004	3.528803109	-3.106478465	0.000415466	0.011709948
LMX1A	4009	5.427424733	-1.300376833	2.87E-05	0.001706841
LOC100132354	100132354	-3.073969263	-0.303170178	0.001305425	0.027735311
LOC100233209	100233209	1.932693797	-0.082449425	0.000120167	0.004663339
LOC148709	148709	-1.461188561	0.991288034	0.00197625	0.037191667
LOC157627	157627	5.280544454	-3.004964966	9.57E-05	0.003998051
LOC254559	254559	3.925332136	-0.370920878	5.16E-08	3.34E-05
LOC339524	339524	1.399217897	-0.264592424	0.001863082	0.035881662
LOC400759	400759	2.228685447	-0.581949475	0.000131035	0.004916649
LOC400940	400940	3.359065857	-3.468305261	0.001932628	0.036772434
LOC440356	440356	2.844881658	-3.0987046	0.001127005	0.024877846
LOC441869	441869	1.695279765	1.096015044	0.001377193	0.028854187
LOC606724	606724	1.529551119	1.685890631	0.000301331	0.009232495
LOC642587	642587	7.192887425	-1.754958066	7.56E-06	0.000702042
LOC90586	90586	3.07920403	-0.75482146	0.000201705	0.006843498
LOC96610	96610	2.780689404	9.776736195	5.06E-08	3.34E-05
LPPR3	79948	3.461069114	-1.35998308	0.000401422	0.011487459
LRMP	4033	2.624368296	2.265877581	7.60E-06	0.000702042
LRRK2	120892	1.502660307	1.131832218	0.002430666	0.043722523
LSP1	4046	1.13344942	4.986776518	0.000495652	0.013347252
LST1	7940	1.430032331	1.904321919	4.34E-05	0.002261885
LTA	4049	1.741001362	-0.829420369	0.000363401	0.010726254
LTB	4050	1.684724603	2.762160029	2.78E-05	0.001684095
LUZP4	51213	4.304963278	-2.948148312	0.001344571	0.028323314
LY9	4063	2.603071238	0.638321429	3.65E-06	0.000471571
LYPD1	116372	1.416442476	1.28054686	0.002785939	0.047452604
MADCAM1	8174	2.48309708	0.293146696	0.001436085	0.029676362
MAFB	9935	1.190315034	4.166400859	0.000727466	0.017864311
MAGEB1	4112	-5.600368211	-2.109759455	0.00274324	0.046913989
MAGEL2	54551	2.130837777	-0.444119278	0.002562252	0.044959258
MAL	4118	2.161384116	-0.352615855	0.002687144	0.046335979
MAP1LC3C	440738	2.39881059	-2.841285535	0.000181052	0.006309994
MAP2	4133	3.183540728	2.376133102	1.01E-05	0.000848482
MAP4K1	11184	2.334225574	2.205884854	1.81E-06	0.000314828
MATK	4145	2.271918259	1.250473865	5.12E-05	0.002539475
MEFV	4210	1.919532331	-0.688886866	0.000142989	0.005254764
MEI1	150365	2.076620408	1.17577383	6.58E-06	0.000655277
MEOX2	4223	3.015323743	1.378586854	0.000279211	0.008769757
MGAT5B	146664	3.431645314	-0.14642419	8.63E-05	0.003713927
MGC29506	51237	2.82758401	3.77695854	9.48E-07	0.00020689
MIAT	440823	1.489855575	3.240493162	0.002429838	0.043722523
MIXL1	83881	3.55363081	-3.010535887	0.000225904	0.007488342
MLN	4295	4.931871761	-3.101072652	0.000371408	0.010874035
MLXIPL	51085	-1.065324821	5.621738519	0.000612638	0.015681981
MMD2	221938	4.622585633	-2.084623579	0.000387051	0.011277386
MMP12	4321	1.654771543	5.126847903	4.19E-06	0.000485614
MMP13	4322	2.690303954	0.723798489	0.000254353	0.00818764
MMP25	64386	1.773749624	1.845807764	1.69E-05	0.001181286
MNDA	4332	1.482601765	2.017706381	0.000886889	0.020983943
MPEG1	219972	1.57184866	4.267221354	6.08E-07	0.000155129
MPPED1	758	4.032358543	-3.182820194	0.000220808	0.007356065
MRC1	4360	2.374853841	3.910781294	3.08E-06	0.000416393
MS4A1	931	3.464736489	2.686141879	6.91E-05	0.003178311
MS4A12	54860	3.723659265	3.210605834	6.03E-05	0.002860469
MS4A4A	51338	1.543492365	2.609485617	2.21E-05	0.001443455
MS4A6A	64231	1.463692475	4.03797502	1.88E-06	0.000315238
MS4A7	58475	1.305785325	3.108785111	0.000111994	0.004441275
MT3	4504	-3.186427729	1.56768057	0.002016022	0.037666363
MUC16	94025	5.110112088	-0.490500192	5.92E-08	3.58E-05
MUC2	4583	2.426135779	10.29265239	0.002284671	0.041739004
MYO1G	64005	1.809809543	3.09566419	1.19E-05	0.000939701
NAPSA	9476	2.319385422	0.566222629	0.000754104	0.018338049
NBPF7	343505	3.116458668	-0.942553762	8.52E-05	0.003693704
NCAN	1463	5.229501014	0.159105878	0.000103507	0.004244017
NCF1	653361	2.024098397	2.467131487	7.31E-06	0.000689569
NCF1B	654816	2.239779375	0.731579121	5.40E-06	0.000559664
NCF1C	654817	2.500329103	1.809260839	4.04E-05	0.002141935
NCF2	4688	1.109443938	3.571988816	0.002782281	0.047434876
NCF4	4689	1.140077692	3.312269624	0.001001724	0.022893111
NCKAP1L	3071	1.557140585	3.554821549	3.92E-05	0.002109122
NCR3	259197	2.267107462	-1.256888149	0.000179381	0.006288054
NCRNA00189	193629	2.819900057	-3.431806196	0.000775262	0.018733431
NEK3	4752	-1.108566723	5.606137153	0.001297327	0.027660532
NEURL	9148	1.773706587	2.6526344	0.001847131	0.035688225
NEUROD2	4761	5.793010802	0.229128253	1.50E-06	0.000278278
NEUROD4	58158	8.222267368	-0.837250389	6.47E-06	0.000647379
NFATC1	4772	1.800583839	3.158487189	3.03E-05	0.001762574
NKAIN1	79570	3.708881304	-0.609172191	7.03E-06	0.000673877
NKAIN4	128414	3.435715669	0.179963705	3.88E-06	0.000480139
NKD1	85407	-2.0160579	5.9755286	4.99E-05	0.00250481
NKG7	4818	2.187660033	2.195496494	1.86E-07	7.01E-05
NKPD1	284353	-2.084809148	0.719782061	0.001119431	0.024771001
NKX2-1	7080	4.18643313	0.280220902	0.000599868	0.015424022
NKX2-2	4821	4.042433542	0.439956559	0.002518261	0.044612352
NKX2-5	1482	5.899716545	-1.554828485	7.66E-05	0.003430709
NKX6-1	4825	3.651820142	-1.848660946	0.002665482	0.04613804
NKX6-2	84504	4.38476018	-3.420953072	0.000846569	0.020160809
NLRC3	197358	1.38924638	2.010570266	0.000305107	0.009290415
NLRP4	147945	4.540117243	-1.5242111	2.72E-05	0.001663209
NLRP5	126206	5.163138384	-2.214465663	0.000109643	0.004386431
NMNAT2	23057	2.827275137	1.683208765	7.53E-05	0.00339432
NOTUM	147111	-2.665516213	6.357956427	0.000325272	0.009808505
NPHS1	4868	3.189467941	-0.103650397	0.000468383	0.012880884
NPPB	4879	3.586555602	-3.534606049	0.00142508	0.029516277
NPTX1	4884	2.787608569	1.878854634	0.00137953	0.028869763
NPTX2	4885	2.066036617	3.922096177	0.000984656	0.022617126
NR0B1	190	3.61587497	-2.559693245	0.000636263	0.016082288
NRG2	9542	2.731201006	-2.007646114	0.002500767	0.044432741
NTN3	4917	3.747868251	-1.513424999	0.000620386	0.01578523
NTRK1	4914	2.946480291	-0.783982787	3.17E-05	0.001819106
NUDT11	55190	2.291529981	0.522684831	0.000306041	0.009290415
ODF3L2	284451	-2.14874178	-1.239664214	0.002494936	0.044395395
OLFM1	10439	2.578307535	2.95393503	1.51E-05	0.00107885
OLIG2	10215	3.182195278	-2.508788567	0.000401102	0.011487459
OR7A5	26659	3.579094748	-3.34830997	0.001070841	0.023959081
OSM	5008	2.232353014	2.480336784	2.23E-06	0.000345183
OTOP3	347741	3.775575175	-3.270967064	0.001278373	0.027352959
OVCH1	341350	3.968618172	-1.685931678	0.001162472	0.025443827
P2RX2	22953	4.811859735	-1.29593875	1.42E-05	0.001048237
P2RX6	9127	2.528509127	-1.337258988	0.000624381	0.015848247
P2RY10	27334	2.513664895	0.068323386	1.06E-05	0.000865792
P2RY13	53829	1.629490047	0.999277082	0.00061718	0.015753736
PAEP	5047	3.583883155	-0.688610215	2.03E-06	0.000324606
PAGE2	203569	5.102324038	-1.576385516	0.000381381	0.011148012
PAH	5053	-3.496642974	2.354064855	0.000745993	0.018195995
PAK3	5063	2.993792847	-2.790378145	0.000390339	0.011318578
PAQR9	344838	5.907138995	-2.308147286	2.25E-05	0.001460884
PARVG	64098	1.410132996	2.793509024	0.000138267	0.005145409
PAX2	5076	2.944254892	-1.273066053	0.002431844	0.043722523
PCDH9	5101	2.957297546	0.581008234	0.000390327	0.011318578
PCDHA4	56144	3.231741431	1.502150943	0.000188376	0.006490375
PCDHA5	56143	3.012962408	-1.235675291	0.001513883	0.030861764
PCDHB11	56125	1.793962292	1.483775507	0.001621078	0.03249867
PCDHGA7	56108	2.320742955	0.225105203	0.002803213	0.047702007
PCSK1	5122	2.595916086	3.379781519	0.001166882	0.025478791
PCSK1N	27344	3.261376288	1.524919193	2.48E-05	0.001554016
PCSK2	5126	4.893771121	1.23813014	7.49E-05	0.003386974
PDCD1	5133	1.664346892	1.260995309	0.00140578	0.029250235
PDCD1LG2	80380	1.708812585	0.49199666	9.53E-05	0.003990978
PDE1C	5137	1.588788475	-0.786008431	0.001883311	0.036155981
PDE4B	5142	1.487727256	3.730119922	0.000356301	0.010568325
PDE6B	5158	2.099611168	-0.653808068	0.000130998	0.004916649
PDE6G	5148	1.741712617	-1.182787433	0.000178778	0.006279047
PDZD4	57595	1.990001789	1.275001125	0.002624577	0.045814974
PDZK1P1	728939	1.965372786	1.138663002	0.002083856	0.038773835
PEG10	23089	4.869521968	4.32348814	2.24E-08	1.76E-05
PF4V1	5197	3.114680922	-1.098929967	0.000101018	0.004189353
PHF21B	112885	5.217461295	-1.214302473	8.20E-05	0.003625603
PIK3CD	5293	1.71369733	3.465553149	1.27E-05	0.000978527
PIK3CG	5294	2.044617206	1.465696059	8.46E-06	0.000738725
PIK3R5	23533	1.731603734	2.443641818	6.33E-06	0.000636984
PILRA	29992	1.413731741	2.098627181	0.000421453	0.01178704
PKD1L2	114780	2.346287066	-2.490070403	0.002229966	0.040904526
PKHD1L1	93035	2.56786418	-1.411223877	0.000394959	0.011397835
PKNOX2	63876	1.749766787	-0.46672997	0.002695395	0.046389971
PLA2G2A	5320	3.598463876	7.717791525	5.39E-06	0.000559664
PLA2G2D	26279	3.570180912	1.891515102	5.40E-06	0.000559664
PLA2G7	7941	1.246807678	2.622330608	0.000610476	0.015648749
PLEK	5341	2.166634315	3.811650024	1.24E-09	2.04E-06
PLEKHG4B	153478	3.713903236	0.191048745	8.65E-06	0.000743139
PLXNC1	10154	1.860399028	2.287070898	0.000122985	0.004747668
PM20D1	148811	2.757779216	-2.606506772	0.000464067	0.012820568
PNLDC1	154197	3.037167878	-1.692445376	0.000301586	0.009232495
PNMA3	29944	2.57151472	-1.502599425	0.001756166	0.034519528
PNOC	5368	3.175427431	-0.555205201	3.34E-05	0.001867706
PNPLA5	150379	5.579603426	-2.819186823	0.000155836	0.005592515
POMC	5443	2.170992102	-0.420157797	0.000566508	0.014867268
POU1F1	5449	3.37363994	-3.301801675	0.002468721	0.044294028
POU2AF1	5450	2.387469849	3.527704489	0.000142316	0.005242256
POU2F2	5452	1.939930917	1.756267782	0.00012004	0.004663339
POU3F1	5453	4.35882193	-0.901047486	2.82E-06	0.00040929
POU3F2	5454	5.035707773	-1.002409155	4.77E-05	0.00242622
POU4F2	5458	5.856757449	-2.65153263	5.88E-05	0.002811167
PPBP	5473	-5.179814563	6.183947707	0.000161323	0.005755242
PPP1R16B	26051	1.994848207	3.147736322	2.30E-06	0.000353435
PRAC	84366	7.473488634	1.953281259	9.92E-08	4.90E-05
PRB1	5542	3.918836339	-1.784951353	0.002411334	0.043483187
PRDM8	56978	1.989590594	1.793981771	5.41E-05	0.002629363
PREX1	57580	1.028334114	4.963365589	0.001901073	0.03630469
PRF1	5551	1.85923847	3.128354875	3.31E-05	0.001858567
PRG4	10216	2.60342079	0.74258748	0.000298437	0.009200565
PRKAR2B	5577	1.436016292	2.641235542	0.002143531	0.039599604
PRKCB	5579	1.860398313	2.57664994	0.000188365	0.006490375
PRMT8	56341	3.39080681	-2.298119324	0.00160181	0.032246543
PROK2	60675	3.589523165	-0.589046076	4.16E-07	0.000126755
PRSS21	10942	6.214851369	2.118383615	1.72E-07	6.65E-05
PRSS41	360226	-3.250487468	-1.717999982	0.001888218	0.036211825
PSCA	8000	-3.341350523	2.948430442	0.002313789	0.04213048
psiTPTE22	387590	1.898558749	2.389542811	0.00234768	0.042589587
PSTPIP1	9051	1.612250062	1.582748656	8.44E-05	0.003675686
PTGDS	5730	1.697420646	4.487970017	0.001290717	0.027552023
PTPN20A	653129	6.83226445	-2.080354339	6.12E-06	0.00062267
PTPRC	5788	2.303859513	4.791980368	1.72E-07	6.65E-05
PTPRCAP	5790	2.113771403	3.511073154	9.76E-07	0.00020897
PTPRN	5798	2.315289588	1.69075952	0.000639418	0.016117061
PTX3	5806	2.008776302	-0.378524884	0.000767264	0.018564929
PYGO1	26108	2.083387175	-1.597140619	0.001558197	0.03165831
PYHIN1	149628	2.737564204	-0.192247197	4.72E-06	0.000521711
RAB33A	9363	1.72573605	-0.251177181	0.000186718	0.006482556
RAB39B	116442	3.305356914	-0.142591433	1.62E-05	0.001141055
RAB3B	5865	1.75370897	-0.310303413	0.00181321	0.035210545
RAB3C	115827	3.124718097	-1.981189475	0.000408614	0.011570798
RAC2	5880	1.03708337	5.347012781	0.000475422	0.012995592
RARRES3	5920	2.194570983	5.325929617	3.68E-06	0.000471571
RASAL3	64926	1.568771417	2.766749421	5.03E-05	0.002511693
RASGRP1	10125	2.219345825	1.351289787	2.50E-06	0.000371746
RASGRP4	115727	1.462514275	0.120452802	0.001800688	0.035086272
RASSF2	9770	1.184670704	3.72934408	0.001913256	0.036460502
RASSF5	83593	1.188747864	3.862448237	0.000194448	0.00666158
RCSD1	92241	1.512780665	3.132114664	6.46E-05	0.003003414
RD3	343035	3.357409856	-2.409288509	0.000500824	0.013446577
REG4	83998	3.766746796	8.875206249	5.33E-06	0.000559664
REP15	387849	2.021128656	1.886547174	0.000600007	0.015424022
RETN	56729	2.73848817	-2.36489983	0.000423693	0.011831425
RFX6	222546	3.996855702	-0.116408665	0.000228957	0.007544347
RGAG4	340526	1.822462029	2.067053646	0.000721552	0.01774314
RGPD8	727851	-6.848677628	-1.722731199	0.000269007	0.008478629
RGS13	6003	3.019163318	-0.229059196	0.001048058	0.023594985
RHBDL3	162494	2.128788735	-0.739022729	0.000906398	0.021250512
RHOH	399	2.23192584	2.081348584	3.83E-07	0.000119654
RIMS2	9699	5.368077056	-1.184025932	2.82E-05	0.001691967
RIMS4	140730	3.324228675	0.579911713	0.000251357	0.008105602
RLN3	117579	-6.62806385	-2.088089953	0.0018969	0.036263214
RLTPR	146206	1.800315032	2.239577907	0.001973205	0.037191667
RNF17	56163	6.42841091	-0.935104902	6.34E-05	0.002960541
RNF32	140545	-1.570553954	2.857536434	0.000243383	0.007876485
ROS1	6098	3.411489883	-0.760225146	0.000425823	0.011872599
RP1-177G6.2	286411	4.884880903	-2.911822168	0.000514103	0.013742013
RPH3A	22895	2.728896672	-2.519652813	0.001636235	0.032595246
RPRM	56475	3.174719806	1.441805478	0.000566864	0.014867268
RRAD	6236	2.236642908	2.097238965	1.90E-06	0.000316167
RSPO1	284654	2.755826427	-1.251347444	0.00095411	0.022139991
RUNDC3A	10900	2.472364848	1.005718101	0.001277309	0.027352959
RYR2	6262	-2.141383669	2.248096882	0.000228422	0.007540426
S100A12	6283	3.24202218	-0.911848157	0.000260145	0.008300374
S100A8	6279	1.977724641	2.279940575	0.00052395	0.013923094
S1PR4	8698	1.984042985	1.245133663	5.84E-06	0.000601697
SAMSN1	64092	1.567431448	2.206864112	0.000116698	0.004585081
SASH3	54440	1.757086817	3.556855049	1.43E-06	0.000270381
SBK2	646643	7.513840859	-1.437807163	6.85E-06	0.000665461
SCARA5	286133	2.304310959	2.01196029	0.001160185	0.025424462
SCG3	29106	5.672151966	2.210682755	3.04E-07	0.000101936
SCGB2A2	4250	-6.047811895	-2.351472301	0.000618762	0.015771907
SCN1A	6323	3.565129119	-1.645540196	0.002309179	0.042101863
SCRT1	83482	4.047078074	-0.856912928	0.000258072	0.008263327
SCRT2	85508	7.144020183	-1.734383482	1.06E-05	0.000869254
SECTM1	6398	1.26383699	4.19442623	5.61E-05	0.002709091
SELL	6402	2.386049819	2.944412601	1.79E-05	0.001239744
SELV	348303	4.500176482	-3.369302804	0.000969238	0.022376434
SEMA6A	57556	1.296890894	4.285843671	0.001488347	0.030512793
SEMA7A	8482	1.264628703	3.708936457	0.002632501	0.045814974
SERP2	387923	1.600208853	0.933618735	0.000998139	0.022839994
SERPINA9	327657	4.116028873	-0.841636592	0.000965101	0.022337828
SERPINB13	5275	6.158957652	-2.519560592	3.27E-05	0.001845063
SERPINB2	5055	4.83275074	2.494498824	8.59E-06	0.000741311
SERPINC1	462	2.666267857	-2.985315507	7.66E-05	0.003430709
SFTA3	253970	7.285231657	-1.670657927	1.11E-06	0.000224223
SFTPB	6439	3.963767104	-2.037172212	7.70E-06	0.000702657
SH2D1A	4068	2.51603321	0.643362019	2.03E-06	0.000324606
SH2D7	646892	2.821510662	-1.594699063	0.000174691	0.006147421
SHANK1	50944	3.702727025	-0.464710743	6.87E-06	0.000665461
SHISA7	729956	4.857391582	0.033386274	2.71E-05	0.001663209
SHOX2	6474	2.723852457	-0.354651545	4.38E-05	0.002274587
SIGLEC10	89790	2.008936699	2.867003344	1.16E-07	5.31E-05
SIGLEC12	89858	1.812975008	1.191332055	0.001098071	0.024357821
SIGLEC5	8778	1.461697529	0.632070162	0.001633094	0.032595246
SIGLEC6	946	2.295375519	-1.786107626	0.000180797	0.006309994
SIGLEC7	27036	1.582095523	0.672572827	0.000417936	0.011761274
SIGLEC8	27181	1.496567583	-0.336945563	0.002247438	0.041183328
SIGLEC9	27180	1.585957024	0.660785753	0.000570691	0.01491415
SIRPB1	10326	1.487301396	1.607817729	0.001204729	0.026179027
SIRPG	55423	2.388955257	0.889183459	2.60E-07	9.42E-05
SIT1	27240	2.122404327	1.145193601	3.03E-06	0.00041328
SLA	6503	1.745968487	3.509479888	1.06E-06	0.000219794
SLA2	84174	1.958277273	0.707856463	1.03E-05	0.000857768
SLAIN1	122060	2.150620001	1.340436066	0.001632184	0.032595246
SLAMF1	6504	2.070530292	0.427753397	3.48E-05	0.001924042
SLAMF7	57823	2.500417676	3.542744035	6.51E-10	1.26E-06
SLAMF8	56833	1.465079305	3.610148256	1.33E-05	0.001011084
SLC13A5	284111	2.298376586	-1.861024883	0.001153386	0.025336756
SLC14A2	8170	3.073194585	-0.671892377	0.000106804	0.004301357
SLC16A2	6567	1.306318388	2.878394477	0.002865885	0.04840488
SLC16A7	9194	2.184512254	-0.181862005	0.002756777	0.047044328
SLC17A6	57084	4.084964568	-3.12324725	0.001210508	0.026273103
SLC17A7	57030	2.334644982	-0.888747038	0.000968135	0.022376434
SLC1A2	6506	2.206562402	-0.955547245	0.001797716	0.035069983
SLC1A3	6507	1.663821946	1.929238602	0.000191911	0.006587139
SLC1A6	6511	6.511614448	-1.503499424	4.25E-05	0.002227524
SLC1A7	6512	-2.419732872	2.608937808	0.001235008	0.026708888
SLC25A27	9481	-1.378522106	2.877890653	0.001987829	0.037370776
SLC27A6	28965	3.098081925	-1.334436177	0.000679506	0.016939048
SLC2A12	154091	-1.555164762	4.046561073	0.001935712	0.036772434
SLC30A10	55532	2.580137708	-1.311694104	0.000471283	0.012921453
SLC30A3	7781	2.706350787	-0.966247642	0.001772566	0.034747081
SLC32A1	140679	6.39193828	-2.294154096	2.83E-05	0.001692158
SLC34A2	10568	5.726910844	1.353635658	6.91E-07	0.000167065
SLC37A2	219855	2.046658948	3.674974944	2.97E-06	0.00041328
SLC47A1	55244	1.752199224	0.032895666	0.000208172	0.006989381
SLC6A15	55117	4.816757492	0.646272866	2.98E-05	0.001748055
SLC6A17	388662	2.319625326	-0.204379552	0.001330145	0.028095817
SLC6A19	340024	3.97521101	1.394035006	3.26E-05	0.001845063
SLC6A3	6531	3.82260118	-1.615746931	0.000350478	0.010429731
SLC7A10	56301	3.469577766	-1.283439486	0.00209762	0.038949959
SLC7A14	57709	4.222528555	0.22256027	0.000144935	0.005295683
SLC9A11	284525	4.874528512	-2.788437154	0.000686454	0.017065309
SLC9A9	285195	1.317219527	1.415624429	0.002148245	0.039646276
SLCO4C1	353189	3.010094049	-1.151801205	7.75E-06	0.000702657
SLFN11	91607	1.701176772	4.053344676	2.64E-06	0.000388698
SLFN12L	342615	1.728132355	-1.539044505	0.001945408	0.036879317
SLITRK1	114798	4.463411891	-1.384610731	0.001034818	0.023354938
SMTNL1	219537	1.857178182	-2.124672819	0.001082075	0.024091458
SNAP25	6616	3.166672575	0.899761855	0.000478471	0.013059243
SNCA	6622	1.980472631	0.701730655	0.000196461	0.006717866
SNCB	6620	3.960523423	-1.62766484	6.08E-05	0.002860469
SNTB1	6641	-1.073477463	6.383194286	0.001692684	0.033517372
SOCS1	8651	1.373186042	2.504438679	0.00049486	0.013347252
SP140	11262	1.888468042	1.936946783	0.000104813	0.004278195
SPANXB2	100133171	5.066120419	-2.476996604	0.000298512	0.009200565
SPESP1	246777	2.06892188	-0.211795589	0.002557582	0.044959258
SPI1	6688	1.237591977	3.871233077	0.000221866	0.00737777
SPIB	6689	2.730672984	1.414538786	6.93E-05	0.003178487
SPN	6693	1.328098358	2.74540748	0.000591753	0.015320493
SPOCK2	9806	1.897323514	4.53807335	5.21E-07	0.000146182
SPOCK3	50859	4.729128807	-0.844932017	0.000305628	0.009290415
SPRR3	6707	-5.02100444	3.691789672	0.000321177	0.009717347
SPTA1	6708	3.517876636	-3.090896093	6.06E-05	0.002860469
SPTBN4	57731	2.970960381	0.674544394	0.000133661	0.004994521
SRGN	5552	1.581094175	5.355904476	1.35E-07	5.98E-05
SRRM4	84530	5.791612235	-0.511666718	2.94E-06	0.00041328
SSTR2	6752	2.963062186	0.728993637	3.46E-05	0.001920741
SSTR3	6753	3.899313946	-2.335966912	0.000200502	0.006817447
ST6GALNAC1	55808	1.401829729	6.510661386	0.001359282	0.028544916
ST8SIA4	7903	1.271089674	2.603511425	0.000406384	0.01152566
STAG3	10734	1.594620641	0.596361902	0.000403747	0.011501442
STAP1	26228	2.775060123	-0.64419487	9.27E-05	0.003933159
STAT4	6775	1.462503828	0.709386446	0.001583073	0.032091767
STOML3	161003	-2.733548193	-1.10247933	0.000199961	0.006811829
STX11	8676	1.635248451	1.483122735	1.04E-05	0.000857768
STXBP5L	9515	2.374797088	-1.474057729	0.00256265	0.044959258
SULT1C4	27233	3.372670641	2.098199358	9.54E-05	0.003990978
SULT1E1	6783	-3.430300892	2.69550406	0.002910416	0.049019958
SUMO1P1	391257	-4.585197463	-0.797088522	0.001531929	0.031159544
SYCP1	6847	4.918718649	-3.177425626	0.000467513	0.012876509
SYNGR4	23546	3.207636085	-0.412027285	0.000128081	0.004856075
SYP	6855	2.421280857	2.550639302	7.08E-05	0.003217571
SYT3	84258	3.131784353	-0.78182123	0.00039756	0.011454659
SYT4	6860	4.242250692	0.600401409	4.82E-05	0.002446303
SYT5	6861	4.487083335	0.567633205	7.05E-07	0.000168061
SYT6	148281	4.333123448	-1.039220315	5.19E-05	0.002557914
TAGAP	117289	1.89304429	2.323646215	1.29E-06	0.000254992
TARP	445347	2.078985954	-1.071705302	0.000596885	0.015387408
TAS1R1	80835	2.855850718	-2.519800631	0.001954288	0.03695261
TBC1D10C	374403	2.026374014	2.160918911	2.14E-06	0.000337125
TBX21	30009	2.929208662	-0.658405347	1.03E-07	4.90E-05
TCAM1P	146771	-4.483874047	0.250473565	0.00025771	0.008263327
TCEAL5	340543	2.387022306	-1.263340406	0.001370167	0.028740209
TCL1A	8115	4.143003528	1.080403157	2.80E-05	0.001690211
TCL6	27004	4.490487288	1.086412037	1.96E-05	0.001308158
TCP11	6954	-3.852317812	2.186066165	0.000744698	0.018188909
TERC	7012	-2.213922535	-1.563028253	0.001031907	0.023354938
TFAP2B	7021	10.15628279	1.462195886	3.09E-07	0.000101936
TFAP2D	83741	6.79406561	-2.001814446	3.03E-05	0.001762574
TGFB1	7040	1.211323219	5.661712566	9.69E-05	0.004027998
THEMIS	387357	2.410594589	0.017166983	3.29E-06	0.000434593
THPO	7066	2.636804928	-1.541064983	0.000153954	0.00553594
THSD7B	80731	4.218120287	0.93799455	0.000204259	0.006906309
TIFAB	497189	2.132026176	-1.350199322	0.00057635	0.015007451
TIGIT	201633	2.697073779	1.546783429	1.53E-07	6.50E-05
TLR1	7096	1.310384009	1.459978805	0.001069285	0.023953839
TLR10	81793	2.491790979	0.150524195	0.000263661	0.008354937
TLR2	7097	1.138539851	2.678875659	0.000595131	0.015364413
TLR8	51311	2.127238557	0.49282763	3.93E-06	0.000480139
TLR9	54106	1.918018687	0.699054482	0.000130691	0.004916649
TLX1NB	100038246	-2.258399253	-2.139671912	0.000207196	0.006979573
TLX3	30012	5.128186436	-1.527029879	5.63E-05	0.002713514
TMCC2	9911	1.580547591	1.180508975	0.002010269	0.037636466
TMEM105	284186	-1.464019608	0.802286403	0.00158991	0.032177929
TMEM132E	124842	2.201488723	-0.305176101	0.001699351	0.033551026
TMEM145	284339	2.700662592	-0.215425847	0.000571944	0.01491415
TMEM156	80008	2.286087644	-0.220233803	4.96E-05	0.002498026
TMEM59L	25789	2.665768759	0.799535646	0.001140113	0.025106039
TNF	7124	1.573727842	0.27645779	0.000421402	0.01178704
TNFAIP8L2	79626	1.279762544	1.276916772	0.000637242	0.016084597
TNFRSF13B	23495	2.458835301	-0.952785122	0.000886923	0.020983943
TNFRSF17	608	2.894217087	0.505772194	1.57E-05	0.001113041
TNFRSF18	8784	1.972572435	1.306465515	4.39E-06	0.000497614
TNFRSF8	943	1.578041144	-0.070626643	0.001999517	0.037473881
TNFRSF9	3604	1.954512321	-0.402496936	1.03E-05	0.000857768
TNFSF8	944	1.917268917	0.171444406	0.000524874	0.013924336
TP63	8626	3.373418989	-0.051388165	7.15E-06	0.000678894
TPH1	7166	2.538704585	-1.515182261	0.001008969	0.023007589
TPSAB1	7177	2.2817668	4.634376412	4.63E-05	0.002376942
TPSB2	64499	1.806318269	4.697208325	0.000426784	0.011881122
TPSD1	23430	3.302837035	1.886746211	3.96E-05	0.002113402
TPSG1	25823	2.191471736	1.657234435	0.002495556	0.044395395
TRAF3IP3	80342	1.730516709	1.956653477	3.67E-05	0.002010759
TRAT1	50852	2.71365989	-0.507461217	3.00E-06	0.00041328
TRIM22	10346	1.352224918	4.751701154	8.04E-05	0.003564344
TRIM66	9866	-1.34288058	4.222115003	0.00103107	0.023354938
TRPA1	8989	2.91229728	3.533365435	3.01E-06	0.00041328
TSHR	7253	3.632816891	-2.133094896	2.34E-05	0.001491675
TSPAN11	441631	1.820923393	3.496202917	0.00025703	0.008259133
TSPAN4	7106	1.04562601	4.297624657	0.002980851	0.049974064
TSPY1	7258	4.15848718	-3.505637865	0.001975334	0.037191667
TSPY2	64591	6.223934027	-1.474425969	0.00016253	0.005786891
TSPY4	728395	6.630808524	-2.122334886	3.73E-05	0.002031009
TTC24	164118	3.010081247	-2.356122337	0.00010611	0.004292487
TTC29	83894	8.127324411	1.800843813	9.22E-07	0.000206198
TTTY14	83869	3.285496431	-2.900559961	0.002172577	0.040018854
TWIST1	7291	1.806111242	1.861457719	0.000615998	0.015745752
TYMP	1890	1.007617564	5.660618728	0.001020866	0.023213493
TYROBP	7305	1.345656105	4.710837085	7.67E-05	0.003430709
UBASH3A	53347	2.200417079	0.177551759	2.94E-05	0.001733605
UBASH3B	84959	2.035675926	2.968525468	1.87E-06	0.000315238
UBD	10537	2.334746642	6.404702676	4.32E-06	0.000492557
UCN2	90226	1.548175022	-0.501507968	0.002703012	0.046476932
UGT3A1	133688	5.011526465	-0.701170794	0.002737018	0.046883721
UGT3A2	167127	3.119492712	-1.931007172	0.000751731	0.018311308
UNC13A	23025	2.986077873	1.325525097	1.83E-05	0.001254215
UNC80	285175	3.858075159	-1.032289849	3.00E-05	0.001754725
UNCX	340260	7.956311757	-0.604199044	5.39E-06	0.000559664
UPF0639	400224	2.559511935	-2.676351588	0.002631799	0.045814974
UTS2D	257313	5.463955339	1.089935104	2.48E-06	0.000371746
VAMP5	10791	1.089377447	3.765893781	0.001311303	0.027795025
VAV1	7409	1.373320892	2.90283226	0.000238325	0.007782275
VCY	9084	8.308828281	0.362475633	8.24E-06	0.000728674
VENTX	27287	-3.147647593	2.970075367	0.000303084	0.009262723
VGLL2	245806	3.223211099	-3.143354473	0.002485426	0.044395395
VNN2	8875	2.502122383	0.842539359	1.43E-05	0.001048237
VPREB3	29802	2.227764891	0.216587779	0.001091222	0.024265302
VSIG4	11326	1.506340186	3.508198667	0.000412727	0.011669048
VSTM1	284415	3.518476321	-2.831833019	0.000941526	0.021932223
VWA2	340706	-1.641939613	5.347539673	0.002962106	0.049705776
VWA5B2	90113	3.848654679	2.376355053	8.83E-06	0.000755004
VWDE	221806	2.888263264	-0.46185106	0.001472989	0.030266423
WARS	7453	1.303142339	7.608900382	3.78E-06	0.000479155
WAS	7454	1.69325788	2.70580323	9.86E-06	0.000835186
WBP2NL	164684	-3.251544623	-0.691631925	2.26E-05	0.00146397
WDFY4	57705	1.601165238	2.914114054	0.000948101	0.022028754
WIF1	11197	-5.779624882	2.624267205	0.000123685	0.004749042
WNT3A	89780	3.940858558	-0.955695894	0.000120587	0.004669658
XAGE2	9502	-6.721455647	0.767224866	0.001249287	0.026921317
XCL2	6846	2.466388124	-1.760369904	0.000113316	0.004474134
XCR1	2829	2.523657621	-2.431089036	0.000110847	0.004424843
XKR7	343702	4.945934236	-1.062023015	0.00012466	0.004776358
ZBTB32	27033	1.6654009	-0.882995076	0.000735913	0.018022899
ZC3H12B	340554	-1.224018541	2.080793909	0.001055479	0.023717196
ZDHHC22	283576	5.252313112	-0.978809839	1.44E-05	0.001048349
ZFP82	284406	1.660998448	-0.055901695	0.000340525	0.010234401
ZFR2	23217	3.938420255	-2.228639922	0.0001906	0.006554551
ZG16	653808	2.998399799	3.881117152	0.001132695	0.024973033
ZNF33B	7582	-1.00135483	5.56857027	0.000401561	0.011487459
ZNF385D	79750	2.473568895	-0.596436122	0.001305201	0.027735311
ZNF625	90589	2.048389469	-1.536145102	0.000517646	0.01381634
ZNF683	257101	1.790090905	-0.573464074	0.001975991	0.037191667
ZNF80	7634	2.733971032	-1.948051967	8.75E-05	0.0037386
ZNF804A	91752	2.863739128	-1.196291741	1.81E-05	0.001244502
ZNF831	128611	2.820494204	0.261953982	6.97E-06	0.000672163
