# Supplementary material for: Immunogenomic pathways associated with cytotoxic lymphocyte infiltration and survival in colorectal cancer
Source: BMC Cancer. 2020 Feb 14;20:124. doi: 10.1186/s12885-020-6513-4 (PMC7023815; doi:10.1186/s12885-020-6513-4)
Supplement: Supplementary file 2 — Additional file 2. This data file includes the results of all differentially expressed genes when comparing each tumor location and stage. This file also includes all results from the pathway enrichment analysis that are included in the visualization (Figure 2). Additionally, the survival analysis from all genes with a significant impact on survival is included in this file. [file 12885_2020_6513_MOESM2_ESM.zip › 3_right.left.rectum.meta.summaryR4.csv]

Cluster	ID	Description	GeneRatio	BgRatio	pvalue	p.adjust	qvalue	geneID	Count
right	R-HSA-198933	Immunoregulatory interactions between a Lymphoid and a non-Lymphoid cell	50/614	132/10619	1.71E-28	1.39E-25	1.30E-25	120425/718/930/912/933/10666/919/11314/146722/915/916/917/958/959/925/926/10225/339390/56253/2209/2213/2214/10870/3683/3689/3695/3820/10219/22914/3903/11027/11026/353514/10859/11006/10990/8174/259197/29992/6402/4068/89790/89858/8778/946/27036/27181/27180/57823/7305	50
right	R-HSA-389948	PD-1 signaling	18/614	23/10619	1.05E-18	4.29E-16	4.00E-16	919/29126/915/916/917/920/3113/3115/3117/3118/3119/3120/3122/3123/3127/3932/5133/80380	18
right	R-HSA-202433	Generation of second messenger molecules	20/614	33/10619	3.65E-17	9.92E-15	9.23E-15	919/915/916/917/920/2533/3113/3115/3117/3118/3119/3120/3122/3123/3127/3702/3932/3937/5063/7454	20
right	R-HSA-202427	Phosphorylation of CD3 and TCR zeta chains	16/614	22/10619	6.97E-16	1.17E-13	1.09E-13	919/915/916/917/920/3113/3115/3117/3118/3119/3120/3122/3123/3127/3932/5788	16
right	R-HSA-202430	Translocation of ZAP-70 to Immunological synapse	15/614	19/10619	7.15E-16	1.17E-13	1.09E-13	919/915/916/917/920/3113/3115/3117/3118/3119/3120/3122/3123/3127/3932	15
right	R-HSA-388841	Costimulation by the CD28 family	25/614	70/10619	3.85E-14	5.23E-12	4.87E-12	151888/919/29126/940/915/916/917/920/942/1493/3113/3115/3117/3118/3119/3120/3122/3123/3127/29851/3932/5063/5133/80380/7409	25
right	R-HSA-373076	Class A/1 (Rhodopsin-like receptors)	54/614	324/10619	1.03E-12	1.20E-10	1.12E-10	140/718/719/6357/6363/6352/729230/1233/1234/1236/1240/1268/3627/6373/10563/6372/4283/3579/643/10663/10800/1816/2867/2357/2358/2359/170589/338442/8843/2841/1880/8477/2925/3274/11255/59340/3351/3576/79948/4295/27334/53829/5368/5443/5473/60675/117579/8698/6752/6753/7253/257313/6846/2829	54
right	R-HSA-380108	Chemokine receptors bind chemokines	19/614	48/10619	5.46E-12	5.56E-10	5.18E-10	6357/6363/6352/729230/1233/1234/1236/3627/6373/10563/6372/4283/3579/643/10663/3576/5473/6846/2829	19
right	R-HSA-500792	GPCR ligand binding	64/614	457/10619	2.33E-11	2.11E-09	1.97E-09	140/718/719/6357/6363/6352/729230/1233/1234/1236/1240/1268/3627/6373/10563/6372/4283/3579/643/10663/10800/1816/2015/84658/2867/2357/2358/2359/2641/2691/2695/2793/170589/338442/8843/2841/1880/8477/2915/2925/3274/11255/59340/3351/3576/79948/4295/27334/53829/5368/5443/5473/60675/117579/8698/6752/6753/80835/7253/90226/257313/89780/6846/2829	64
right	R-HSA-6783783	Interleukin-10 signaling	18/614	47/10619	3.85E-11	3.14E-09	2.92E-09	6363/6367/6348/6349/6351/388372/6352/729230/1234/942/3627/2208/2357/3587/3553/7850/3576/7124	18
right	R-HSA-449147	Signaling by Interleukins	60/614	463/10619	2.32E-09	1.72E-07	1.60E-07	596/6363/6367/6348/6349/6351/388372/6352/729230/1234/920/942/9244/1436/1439/3627/10148/2162/356/2208/2322/2357/84868/3055/3458/3587/3594/3596/3598/3603/8807/3553/7850/9173/50615/116379/3559/3560/133396/3575/3576/11213/3662/3689/3718/3929/3932/3936/5008/5293/5443/6283/5055/6616/8651/6775/7040/7124/7291/7409	60
right	R-HSA-375276	Peptide ligand-binding receptors	33/614	190/10619	1.06E-08	7.21E-07	6.71E-07	718/719/6357/6363/6352/729230/1233/1234/1236/3627/6373/10563/6372/4283/3579/643/10663/2357/2358/2359/2925/3576/4295/5368/5443/5473/60675/117579/6752/6753/257313/6846/2829	33
right	R-HSA-418594	G alpha (i) signalling events	53/614	407/10619	1.79E-08	1.12E-06	1.04E-06	24/140/335/718/719/814/6357/6363/6351/388372/6352/729230/1233/1234/1236/1268/3627/6373/10563/6372/4283/3579/643/10663/2357/2358/2359/346562/2793/338442/8843/2841/1880/9626/11255/59340/3351/3576/53829/5137/5142/5158/5148/5368/5443/5473/5577/6003/117579/8698/6752/6753/80835	53
right	R-HSA-6798695	Neutrophil degranulation	59/614	480/10619	2.30E-08	1.34E-06	1.25E-06	197/64333/51411/199675/718/719/51806/929/57126/11314/963/51816/5199/160364/338339/1378/3579/1536/728358/1794/79930/84658/2204/2207/2212/2215/2219/10875/2268/2357/2358/9535/222487/3240/84329/3683/3689/3848/3903/11026/4033/64386/4332/3071/5473/5788/5806/56729/6283/6279/6402/8778/27180/10326/353189/6616/374403/7097/7305	59
right	R-HSA-877300	Interferon gamma signaling	20/614	92/10619	2.11E-07	1.14E-05	1.07E-05	4261/2209/2633/115361/115362/163351/3113/3115/3117/3118/3119/3120/3122/3123/3127/3458/3659/3662/8651/10346	20
right	R-HSA-202403	TCR signaling	22/614	119/10619	1.03E-06	5.25E-05	4.89E-05	919/915/916/917/920/2533/3113/3115/3117/3118/3119/3120/3122/3123/3127/3702/3932/3937/5063/5788/50852/7454	22
right	R-HSA-2029481	FCGR activation	7/614	12/10619	1.28E-06	6.15E-05	5.72E-05	919/917/2209/2212/2214/2268/3055	7
right	R-HSA-5669034	TNFs bind their physiological receptors	10/614	29/10619	2.85E-06	0.000129215	0.000120328	939/970/356/4049/23495/608/8784/943/3604/944	10
right	R-HSA-8877330	RUNX1 and FOXP3 control the development of regulatory T lymphocytes (Tregs)	6/614	10/10619	6.27E-06	0.000269011	0.00025051	1378/1493/50943/3458/3559/8784	6
right	R-HSA-6785807	Interleukin-4 and Interleukin-13 signaling	19/614	108/10619	1.18E-05	0.000482036	0.000448884	596/6367/2162/356/2208/3596/3598/3553/3576/3662/3689/3718/3929/5008/5443/8651/7040/7124/7291	19
right	R-HSA-202733	Cell surface interactions at the vascular wall	21/614	137/10619	3.69E-05	0.001431143	0.001332715	120425/57126/914/51744/962/972/8832/9046/2207/2995/3512/3683/3689/3932/5197/6402/55423/56301/6693/7040/29802	21
right	R-HSA-166658	Complement cascade	12/614	58/10619	9.61E-05	0.003561879	0.003316906	712/713/714/718/719/733/930/3075/5199/1378/2219/3004	12
right	R-HSA-112316	Neuronal System	43/614	413/10619	0.000120358	0.004264864	0.003971543	6833/55799/10368/814/1103/1137/1141/1144/58512/2066/2558/55879/346562/2793/2903/2905/116443/80852/2915/610/10021/170572/3738/23416/81033/3773/3763/3780/3782/3785/56479/5577/5579/50944/57030/6506/6507/6511/6512/140679/6531/114798/6616	43
right	R-HSA-202424	Downstream TCR signaling	16/614	98/10619	0.000144048	0.004891637	0.004555209	919/915/916/917/920/3113/3115/3117/3118/3119/3120/3122/3123/3127/3932/50852	16
right	R-HSA-166663	Initial triggering of complement	7/614	23/10619	0.000226661	0.007389158	0.00688096	712/713/714/718/5199/2219/3004	7
right	R-HSA-977606	Regulation of Complement cascade	10/614	47/10619	0.000286703	0.008987045	0.00836895	712/713/714/718/719/733/930/3075/5199/1378	10
right	R-HSA-5668599	RHO GTPases Activate NADPH Oxidases	7/614	24/10619	0.000304186	0.009181903	0.008550407	1536/653361/4688/4689/5579/5880/6279	7
right	R-HSA-2219530	Constitutive Signaling by Aberrant PI3K in Cancer	13/614	75/10619	0.00032564	0.009478448	0.008826556	930/940/942/2066/2248/29851/152831/3932/9542/5293/5880/50852/7409	13
right	R-HSA-389359	CD28 dependent Vav1 pathway	5/614	12/10619	0.000358221	0.009883894	0.009204117	940/942/3932/5063/7409	5
right	R-HSA-983695	Antigen activates B Cell Receptor (BCR) leading to generation of second messengers	8/614	32/10619	0.000363824	0.009883894	0.009204117	640/695/930/933/973/974/5293/7409	8
right	R-HSA-416700	Other semaphorin interactions	6/614	19/10619	0.00051701	0.013167593	0.012261976	971/10154/5788/57556/8482/7305	6
right	R-HSA-5686938	Regulation of TLR by endogenous ligand	6/614	19/10619	0.00051701	0.013167593	0.012261976	929/2266/3929/6279/7096/7097	6
right	R-HSA-164952	The role of Nef in HIV-1 replication and disease pathogenesis	7/614	27/10619	0.000670626	0.01656242	0.015423319	919/940/920/926/1794/3055/3932	7
right	R-HSA-5668541	TNFR2 non-canonical NF-kB pathway	15/614	102/10619	0.000730342	0.017506735	0.016302688	330/939/958/959/970/356/4049/4050/7124/23495/608/8784/943/3604/944	15
right	R-HSA-451927	Interleukin-2 family signaling	9/614	44/10619	0.000779229	0.018144911	0.016896973	1439/84868/50615/3559/3560/3718/3932/5293/6775	9
right	R-HSA-112315	Transmission across Chemical Synapses	29/614	272/10619	0.001039196	0.02352625	0.021908203	55799/10368/814/1103/1137/1141/1144/2066/2558/55879/346562/2793/2903/2905/116443/80852/170572/3773/3763/5577/5579/57030/6506/6507/6511/6512/140679/6531/6616	29
right	R-HSA-5602498	MyD88 deficiency (TLR2/4)	4/614	10/10619	0.001756027	0.037662168	0.035071906	695/929/7096/7097	4
right	R-HSA-5687613	Diseases associated with surfactant metabolism	4/614	10/10619	0.001756027	0.037662168	0.035071906	1439/253970/6439/10568	4
right	R-HSA-210500	Glutamate Neurotransmitter Release Cycle	6/614	24/10619	0.002002243	0.041841752	0.038964034	57030/6506/6507/6511/6512/6616	6
right	R-HSA-6811558	PI5P, PP2A and IER3 Regulate PI3K/AKT Signaling	14/614	103/10619	0.002341199	0.047701929	0.04442117	930/940/942/2066/2248/29851/9173/152831/3932/9542/5293/5880/50852/7409	14
right	R-HSA-76002	Platelet activation, signaling and aggregation	27/614	262/10619	0.002496009	0.049615795	0.046203407	197/54518/335/1521/1607/2162/2207/83706/2266/2277/346562/2793/3479/3932/3937/5294/23533/5341/5473/5579/5880/10125/29106/5552/7040/7066/7409	27
left	R-HSA-6783783	Interleukin-10 signaling	25/779	47/10619	9.41E-17	8.41E-14	7.72E-14	6363/6347/6348/6349/6351/388372/6352/1230/1437/3627/2208/2357/3586/3587/3593/3552/3553/3554/7850/3557/3576/3976/5724/5743/7124	25
left	R-HSA-373076	Class A/1 (Rhodopsin-like receptors)	62/779	324/10619	1.41E-12	6.29E-10	5.78E-10	135/140/147/301/623/718/719/728/6357/6363/6352/1230/1236/51554/1240/1268/1269/6376/3627/6387/10563/6374/6372/4283/3577/3579/7852/643/2532/2867/2865/2357/2358/2852/338442/8843/29933/1880/8477/8111/3274/3576/3640/1902/10874/56923/4886/4922/4987/5021/27334/53829/84432/60675/5724/5733/5737/5739/6288/6750/6752/6869	62
left	R-HSA-449147	Signaling by Interleukins	77/779	463/10619	4.69E-12	1.40E-09	1.28E-09	240/301/10538/604/6363/6347/6348/6349/6351/388372/6352/1230/948/23529/1278/9244/1437/1439/1441/1511/3627/1846/10148/2162/2208/2247/2357/6624/2625/84868/3055/3162/3586/3587/3593/3594/8807/3552/3553/56300/3554/7850/11141/3557/53833/116379/3559/3560/133396/3575/3576/11213/3687/3718/3932/3936/3976/3977/1326/4312/4313/4792/5293/5724/5743/5803/6283/6288/5055/6616/9021/6648/6657/6775/7124/7291/7431	77
left	R-HSA-500792	GPCR ligand binding	75/779	457/10619	1.76E-11	3.94E-09	3.62E-09	116/133/135/140/147/301/623/718/719/728/6357/6363/6352/1230/1236/51554/1240/1268/1269/6376/3627/6387/10563/6374/6372/4283/3577/3579/7852/643/2532/2015/2867/2865/2357/2358/2641/2791/54331/2785/2852/338442/8843/29933/1880/8477/8111/222545/3274/3576/3640/1902/10874/56923/4886/4922/4987/5021/27334/53829/84432/60675/5724/8643/5733/5737/5739/5745/5744/6288/6750/6752/6869/7432/7477	75
left	R-HSA-6785807	Interleukin-4 and Interleukin-13 signaling	30/779	108/10619	9.50E-11	1.70E-08	1.56E-08	240/301/10538/604/6347/948/1278/2162/2208/2247/6624/2625/3162/3586/3593/3552/3553/3576/3687/3718/3976/4312/4313/5743/6288/9021/6657/7124/7291/7431	30
left	R-HSA-6798695	Neutrophil degranulation	75/779	480/10619	1.93E-10	2.87E-08	2.64E-08	101/221/240/290/64333/79895/671/199675/718/719/728/929/945/948/963/978/5199/1143/160364/338339/1378/83716/1511/3577/3579/1794/79930/2204/2207/2212/2215/2268/2357/2358/9535/53831/222487/3043/3683/3687/3848/3903/4069/8972/64386/4332/3071/5317/5328/5329/5724/5788/5806/11031/56729/54509/6036/6283/6279/6280/6402/12/6317/100049587/8778/6556/6515/6518/6616/374403/6947/7077/7097/7130/201294	75
left	R-HSA-198933	Immunoregulatory interactions between a Lymphoid and a non-Lymphoid cell	33/779	132/10619	2.37E-10	3.02E-08	2.77E-08	120425/718/933/919/146894/945/916/925/10225/9976/1278/1281/81035/374383/2209/2214/10870/3683/3824/22914/3903/10859/11006/10990/4277/259197/29992/6402/4068/89790/8778/27181/54210	33
left	R-HSA-1474244	Extracellular matrix organization	54/779	301/10619	5.18E-10	5.78E-08	5.31E-08	8038/101/9510/9509/9507/11096/11131/7373/1278/91522/255631/256076/1281/1290/50509/1291/1292/1293/131873/1511/1513/1634/2202/2199/10516/2247/3675/3678/3679/3683/3687/3696/5650/3908/3909/4015/84171/4038/4060/4239/4312/4326/4313/64386/283208/5054/6678/50859/7042/7057/7077/7092/7177/1462	54
left	R-HSA-375276	Peptide ligand-binding receptors	40/779	190/10619	8.18E-10	8.12E-08	7.46E-08	301/623/718/719/728/6357/6363/6352/1230/1236/51554/6376/3627/6387/10563/6374/6372/4283/3577/3579/7852/643/2532/2357/2358/2852/3576/3640/10874/56923/4886/4922/4987/5021/84432/60675/6288/6750/6752/6869	40
left	R-HSA-380108	Chemokine receptors bind chemokines	18/779	48/10619	2.80E-09	2.50E-07	2.29E-07	6357/6363/6352/1230/1236/51554/6376/3627/6387/10563/6374/6372/4283/3577/3579/7852/643/3576	18
left	R-HSA-418594	G alpha (i) signalling events	62/779	407/10619	2.13E-08	1.73E-06	1.59E-06	196883/140/1645/301/623/718/719/728/816/6357/6363/6351/388372/6352/1230/1236/1268/1269/6376/3627/6387/10563/6374/6372/4283/3577/3579/7852/643/10170/2357/2358/2791/54331/2785/10082/2852/338328/338442/8843/1880/3576/1902/9227/4036/10874/56923/4886/4987/53829/5153/5142/5332/84152/5577/5733/6004/64407/8601/6288/6750/6752	62
left	R-HSA-5686938	Regulation of TLR by endogenous ligand	10/779	19/10619	2.14E-07	1.59E-05	1.46E-05	929/948/23643/6271/6279/6280/653509/7096/7097/10333	10
left	R-HSA-1474228	Degradation of the extracellular matrix	29/779	140/10619	2.54E-07	1.74E-05	1.60E-05	101/9510/9507/11096/11131/7373/1278/91522/256076/1281/1290/50509/1291/1292/1293/131873/1511/1513/1634/5650/3909/4312/4326/4313/64386/50859/7077/7092/7177	29
left	R-HSA-3000178	ECM proteoglycans	20/779	76/10619	3.42E-07	2.18E-05	2.00E-05	1278/256076/1281/1290/50509/1291/1292/1293/131873/1634/3679/3687/3908/3909/4038/4060/5054/6678/7042/1462	20
left	R-HSA-202433	Generation of second messenger molecules	12/779	33/10619	1.88E-06	0.00011176	0.000102624	919/916/2533/3113/3115/3117/3122/3702/27040/3932/3937/7454	12
left	R-HSA-389948	PD-1 signaling	9/779	23/10619	1.88E-05	0.001002061	0.000920146	919/29126/916/3113/3115/3117/3122/3932/80380	9
left	R-HSA-416476	G alpha (q) signalling events	34/779	217/10619	1.91E-05	0.001002061	0.000920146	147/301/623/1606/1607/2867/2865/2358/2641/2791/54331/2785/29933/8477/8111/222545/1839/1902/10874/56923/4922/5021/27334/5332/84432/60675/5724/5737/10235/6004/64407/5997/6288/6869	34
left	R-HSA-2022090	Assembly of collagen fibrils and other multimeric structures	15/779	61/10619	2.43E-05	0.001168193	0.001072697	7373/1278/255631/256076/1281/1290/50509/1291/1292/1293/131873/3909/4015/84171/7092	15
left	R-HSA-5602498	MyD88 deficiency (TLR2/4)	6/779	10/10619	2.49E-05	0.001168193	0.001072697	929/948/23643/7096/7097/10333	6
left	R-HSA-2173782	Binding and Uptake of Ligands by Scavenger Receptors	12/779	42/10619	3.16E-05	0.001410967	0.001295625	8542/9332/948/1278/1281/81035/3040/3043/6288/8578/6678/23166	12
left	R-HSA-381426	Regulation of Insulin-like Growth Factor (IGF) transport and uptake by Insulin-like Growth Factor Binding Proteins (IGFBPs)	23/779	125/10619	3.36E-05	0.001410967	0.001295625	8542/80341/718/91851/1356/1511/3491/2153/54757/56975/11167/10272/2999/3479/3486/3489/4312/4313/10232/60676/7857/8404/1462	23
left	R-HSA-216083	Integrin cell surface interactions	18/779	85/10619	3.48E-05	0.001410967	0.001295625	1278/91522/256076/1281/1290/50509/1291/1292/1293/131873/3675/3678/3679/3683/3687/3696/4060/7057	18
left	R-HSA-5603041	IRAK4 deficiency (TLR2/4)	6/779	11/10619	5.13E-05	0.001879316	0.001725688	929/948/23643/7096/7097/10333	6
left	R-HSA-202733	Cell surface interactions at the vascular wall	24/779	137/10619	5.24E-05	0.001879316	0.001725688	120425/857/914/962/972/1048/1278/2207/2886/2995/3675/3678/3683/3687/3932/4312/5678/6402/6404/9056/11136/7056/54210/29802	24
left	R-HSA-8948216	Collagen chain trimerization	12/779	44/10619	5.26E-05	0.001879316	0.001725688	7373/1278/91522/255631/256076/1281/1290/50509/1291/1292/1293/131873	12
left	R-HSA-166658	Complement cascade	14/779	58/10619	5.64E-05	0.001938113	0.001779678	712/715/716/718/719/728/730/733/3075/5199/10584/1378/3004/710	14
left	R-HSA-1474290	Collagen formation	18/779	90/10619	7.71E-05	0.002513528	0.002308055	9509/7373/1278/91522/255631/256076/1281/1290/50509/1291/1292/1293/131873/3909/4015/84171/283208/7092	18
left	R-HSA-1650814	Collagen biosynthesis and modifying enzymes	15/779	67/10619	7.88E-05	0.002513528	0.002308055	9509/7373/1278/91522/255631/256076/1281/1290/50509/1291/1292/1293/131873/283208/7092	15
left	R-HSA-2029481	FCGR activation	6/779	12/10619	9.62E-05	0.002962634	0.002720447	919/2209/2212/2214/2268/3055	6
left	R-HSA-202427	Phosphorylation of CD3 and TCR zeta chains	8/779	22/10619	0.000102385	0.003047659	0.002798522	919/916/3113/3115/3117/3122/3932/5788	8
left	R-HSA-977606	Regulation of Complement cascade	12/779	47/10619	0.000106255	0.003060827	0.002810614	712/715/716/718/719/728/730/733/3075/5199/1378/710	12
left	R-HSA-1442490	Collagen degradation	14/779	64/10619	0.000176329	0.004920681	0.004518431	7373/1278/91522/256076/1281/1290/50509/1291/1292/1293/131873/1513/4312/4313	14
left	R-HSA-76002	Platelet activation, signaling and aggregation	36/779	262/10619	0.000182748	0.004945277	0.004541016	54518/135228/948/1278/1521/1606/1607/1893/2162/2153/10447/2207/83706/2791/54331/2785/3479/27040/3932/3937/10630/23533/146850/5341/5579/5874/5880/10235/12/5054/710/6678/5552/7042/7057/7424	36
left	R-HSA-5260271	Diseases of Immune System	8/779	24/10619	0.000206399	0.005266132	0.004835642	929/948/23643/4792/7096/81793/7097/10333	8
left	R-HSA-5602358	Diseases associated with the TLR signaling cascade	8/779	24/10619	0.000206399	0.005266132	0.004835642	929/948/23643/4792/7096/81793/7097/10333	8
left	R-HSA-186797	Signaling by PDGF	13/779	58/10619	0.000230707	0.005722809	0.005254987	256076/1281/1290/50509/1291/1292/1293/131873/2886/56034/5159/5327/7057	13
left	R-HSA-202430	Translocation of ZAP-70 to Immunological synapse	7/779	19/10619	0.00025638	0.006187761	0.00568193	919/916/3113/3115/3117/3122/3932	7
left	R-HSA-877300	Interferon gamma signaling	17/779	92/10619	0.000329274	0.007737931	0.007105379	816/4261/2209/2210/2633/115361/115362/3113/3115/3117/3122/4502/8638/5724/9021/80128/117854	17
left	R-HSA-163125	Post-translational modification: synthesis of GPI-anchored proteins	17/779	93/10619	0.000376016	0.008609797	0.007905972	249/251/135228/1043/1048/2215/2350/338328/8581/27076/10232/257194/22854/5329/8000/8875/55350	17
left	R-HSA-1592389	Activation of Matrix Metalloproteinases	9/779	33/10619	0.000455285	0.010164229	0.009333335	1511/1513/4312/4326/4313/64386/50859/7077/7177	9
left	R-HSA-9006934	Signaling by Receptor Tyrosine Kinases	53/779	458/10619	0.000572382	0.012466752	0.011447634	8038/116/135/10000/50617/558/857/8483/1278/255631/256076/1281/1290/50509/1291/1292/1293/131873/6387/1846/2064/2099/2247/2252/83888/2261/23768/23767/2886/1839/3479/3675/3908/3909/3932/653361/4688/3071/4803/8829/8828/4914/4915/5125/56034/5159/5327/5579/10076/8877/7057/7074/7424	53
left	R-HSA-419037	NCAM1 interactions	10/779	42/10619	0.000724763	0.015159927	0.013920649	6900/256076/1281/1290/50509/1291/1292/1293/131873/7903	10
left	R-HSA-114604	GPVI-mediated activation cascade	9/779	35/10619	0.000729985	0.015159927	0.013920649	1278/2207/27040/3932/3937/10630/23533/146850/5880	9
left	R-HSA-166663	Initial triggering of complement	7/779	23/10619	0.000962651	0.019537441	0.017940315	712/715/716/718/5199/10584/3004	7
left	R-HSA-2142753	Arachidonic acid metabolism	12/779	59/10619	0.001008615	0.020015396	0.018379199	240/241/1543/1545/1580/64174/64180/2687/5446/5730/9536/5743	12
left	R-HSA-8874081	MET activates PTK2 signaling	8/779	30/10619	0.001107733	0.021406687	0.019656756	1278/255631/1281/1290/50509/3675/3908/3909	8
left	R-HSA-5083635	Defective B3GALTL causes Peters-plus syndrome (PpS)	9/779	37/10619	0.001126668	0.021406687	0.019656756	9510/81794/9509/9507/11096/5199/10418/10417/7057	9
left	R-HSA-5173214	O-glycosylation of TSR domain-containing proteins	9/779	38/10619	0.001381879	0.025708711	0.023607103	9510/81794/9509/9507/11096/5199/10418/10417/7057	9
left	R-HSA-75205	Dissolution of Fibrin Clot	5/779	13/10619	0.001641652	0.029918267	0.027472541	5327/5328/5329/5055/5054	5
left	R-HSA-76005	Response to elevated platelet cytosolic Ca2+	20/779	134/10619	0.001766417	0.031548211	0.028969242	135228/948/1521/1893/2162/2153/10447/83706/3479/5341/5579/5874/12/5054/710/6678/5552/7042/7057/7424	20
left	R-HSA-168898	Toll-like Receptor Cascades	22/779	155/10619	0.002069014	0.036228023	0.033266494	330/671/929/948/1513/1846/11213/9450/23643/1326/4792/6271/6283/6279/6280/6288/653509/7096/81793/7097/10333/51311	22
left	R-HSA-114608	Platelet degranulation	19/779	129/10619	0.002654416	0.045584499	0.041858106	135228/948/1521/1893/2162/2153/10447/83706/3479/5341/5874/12/5054/710/6678/5552/7042/7057/7424	19
left	R-HSA-2219530	Constitutive Signaling by Aberrant PI3K in Cancer	13/779	75/10619	0.00291526	0.049119381	0.045104022	940/2064/2099/2247/2252/2261/1839/3932/5159/118788/5293/5880/50852	13
rectum	R-HSA-166786	Creation of C4 and C2 activators	4/098	14/10619	6.36E-06	0.00174278	0.001566695	712/713/714/78989	4
rectum	R-HSA-202427	Phosphorylation of CD3 and TCR zeta chains	4/098	22/10619	4.39E-05	0.004567869	0.004106344	920/5788/3113/3115	4
rectum	R-HSA-166663	Initial triggering of complement	4/098	23/10619	5.28E-05	0.004567869	0.004106344	712/713/714/78989	4
rectum	R-HSA-6783783	Interleukin-10 signaling	5/098	47/10619	6.82E-05	0.004567869	0.004106344	6352/3569/3587/6347/1230	5
rectum	R-HSA-449147	Signaling by Interleukins	14/98	463/10619	8.34E-05	0.004567869	0.004106344	6352/4318/1436/3569/9244/920/3587/3560/356/5443/6347/6657/1230/3589	14
rectum	R-HSA-202433	Generation of second messenger molecules	4/098	33/10619	0.00022729	0.010379564	0.009330841	2533/920/3113/3115	4
rectum	R-HSA-6785807	Interleukin-4 and Interleukin-13 signaling	6/098	108/10619	0.000474868	0.018587685	0.016709636	4318/3569/356/5443/6347/6657	6
rectum	R-HSA-202430	Translocation of ZAP-70 to Immunological synapse	3/098	19/10619	0.000663444	0.020198182	0.018157413	920/3113/3115	3
rectum	R-HSA-416700	Other semaphorin interactions	3/098	19/10619	0.000663444	0.020198182	0.018157413	5788/8482/64218	3
rectum	R-HSA-389948	PD-1 signaling	3/098	23/10619	0.001180535	0.031075809	0.027935994	920/3113/3115	3
rectum	R-HSA-6783589	Interleukin-6 family signaling	3/098	24/10619	0.001340198	0.031075809	0.027935994	3569/9244/3589	3
rectum	R-HSA-198933	Immunoregulatory interactions between a Lymphoid and a non-Lymphoid cell	6/098	132/10619	0.001360984	0.031075809	0.027935994	925/57823/27181/11006/3903/23547	6
rectum	R-HSA-211976	Endogenous sterols	3/098	27/10619	0.001898387	0.038676844	0.034769042	1545/1584/5443	3
rectum	R-HSA-166658	Complement cascade	4/098	58/10619	0.001976189	0.038676844	0.034769042	712/713/714/78989	4
rectum	R-HSA-5683826	Surfactant metabolism	3/098	30/10619	0.00258283	0.045704161	0.041086337	51816/253970/6439	3
rectum	R-HSA-5668914	Diseases of metabolism	5/098	104/10619	0.00270297	0.045704161	0.041086337	1545/253970/1584/6439/5443	5
rectum	R-HSA-211945	Phase I - Functionalization of compounds	5/098	106/10619	0.002935922	0.045704161	0.041086337	2327/1545/1584/5443/64757	5
rectum	R-HSA-373755	Semaphorin interactions	4/098	65/10619	0.003002463	0.045704161	0.041086337	5788/56896/8482/64218	4
