# Supplementary material for: Immunogenomic pathways associated with cytotoxic lymphocyte infiltration and survival in colorectal cancer
Source: BMC Cancer. 2020 Feb 14;20:124. doi: 10.1186/s12885-020-6513-4 (PMC7023815; doi:10.1186/s12885-020-6513-4)
Supplement: Supplementary file 2 — Additional file 2. This data file includes the results of all differentially expressed genes when comparing each tumor location and stage. This file also includes all results from the pathway enrichment analysis that are included in the visualization (Figure 2). Additionally, the survival analysis from all genes with a significant impact on survival is included in this file. [file 12885_2020_6513_MOESM2_ESM.zip › 6.Right.meta.low.CD96.pngR4.txt]

 group=high 
 time n.risk n.event survival std.err lower 95% CI upper 95% CI
  368      3       1    0.667   0.272       0.2995            1
  858      2       1    0.333   0.272       0.0673            1

                group=low 
 time n.risk n.event survival std.err lower 95% CI upper 95% CI
   49      7       1    0.857   0.132       0.6334        1.000
   90      6       1    0.714   0.171       0.4471        1.000
  153      5       1    0.571   0.187       0.3008        1.000
  179      4       1    0.429   0.187       0.1822        1.000
  334      3       1    0.286   0.171       0.0886        0.922
  357      2       1    0.143   0.132       0.0233        0.877
